# Supplementary material for: Negative feedback via RSK modulates Erk‐dependent progression from naïve pluripotency
Source: EMBO Rep. 2018 Jun 12;19(8):e45642. doi: 10.15252/embr.201745642 (PMC6073214; doi:10.15252/embr.201745642)
Supplement: Supplementary file 2 — Dataset EV1 [file EMBR-19-e45642-s002.xlsx]

## Sheet: Dataset EV1
Dataset EV1: Phosphopeptides detected in S1 fraction.
Sequence	Protein.names	Gene.names	Modified.sequence	Modifications	PEP_peptides	PEP_msms	logFC_Rep1	logFC_Rep2	logFC_Rep3	AvgLog2Int_Rep1	AvgLog2Int_Rep2	AvgLog2Int_Rep3	Protein.names	Gene.names	Modified.sequence	Modifications	PEP_peptides	PEP_msms	logFC	AveExpr	P.Value	adj.P.Val
SPDTSAYCYETMEK	Microtubule-associated protein 1B;MAP1 light chain LC1	Map1b	_S(ph)PDT(ph)S(ph)AY(ph)CY(ph)ET(ph)MEK_	6 Phospho (STY)	0.020425	0.020425	-2.00167	-1.84799	-2.06365	17.4416	17.9913	18.8579	Microtubule-associated protein 1B;MAP1 light chain LC1	Map1b	_S(ph)PDT(ph)S(ph)AY(ph)CY(ph)ET(ph)MEK_	6 Phospho (STY)	0.020425	0.020425	-1.9711	18.0969	1.15e-05	0.00949887
ITHSPDSVKSK	Probable JmjC domain-containing histone demethylation protein 2C	Jmjd1c	_ITHS(ph)PDSVKSK_	Phospho (STY)	0.00060011	0.00060011	1.48073	1.47285	1.71414	20.6405	19.4002	19.5232	Probable JmjC domain-containing histone demethylation protein 2C	Jmjd1c	_ITHS(ph)PDSVKSK_	Phospho (STY)	0.00060011	0.00060011	1.55591	19.8546	4.13e-05	0.0171223
TPRDSPGIPPSAGAHQLFR	Ribosomal protein S6 kinase alpha-1	Rps6ka1	_TPRDS(ph)PGIPPSAGAHQLFR_	Phospho (STY)	0.00034945	0.00034945	2.35991	2.90385	2.12271	23.6503	23.9422	22.7942	Ribosomal protein S6 kinase alpha-1	Rps6ka1	_TPRDS(ph)PGIPPSAGAHQLFR_	Phospho (STY)	0.00034945	0.00034945	2.46216	23.4622	6.93e-05	0.01915
TPRDSPGIPPSAGAHQLFR	Ribosomal protein S6 kinase alpha-1	Rps6ka1	_T(ph)PRDSPGIPPSAGAHQLFR_	Phospho (STY)	0.00034945	0.00058024	2.35991	2.90385	2.12271	23.6503	23.9422	22.7942	Ribosomal protein S6 kinase alpha-1	Rps6ka1	_TPRDS(ph)PGIPPSAGAHQLFR_	Phospho (STY)	0.00034945	0.00034945	2.46216	23.4622	6.93e-05	0.01915
LGGPSASLRPLTSPSANSSK	Tether containing UBX domain for GLUT4	Aspscr1	_LGGPSASLRPLT(ph)SPSANSSK_	Phospho (STY)	4.04e-35	4.04e-35	1.16356	1.68688	1.3076	26.1739	25.9286	22.3819	Tether containing UBX domain for GLUT4	Aspscr1	_LGGPSASLRPLT(ph)SPSANSSK_	Phospho (STY)	4.04e-35	4.04e-35	1.38602	24.8281	0.000258665	0.0536084
LGGPSASLRPLTSPSANSSK	Tether containing UBX domain for GLUT4	Aspscr1	_LGGPSASLRPLTS(ph)PSANSSK_	Phospho (STY)	4.04e-35	3.01e-27	1.16356	1.68688	1.3076	26.1739	25.9286	22.3819	Tether containing UBX domain for GLUT4	Aspscr1	_LGGPSASLRPLT(ph)SPSANSSK_	Phospho (STY)	4.04e-35	4.04e-35	1.38602	24.8281	0.000258665	0.0536084
LGGPSASLRPLTSPSANSSK	Tether containing UBX domain for GLUT4	Aspscr1	_LGGPSASLRPLTSPSANSS(ph)K_	Phospho (STY)	4.04e-35	0.0039695	1.16356	1.68688	1.3076	26.1739	25.9286	22.3819	Tether containing UBX domain for GLUT4	Aspscr1	_LGGPSASLRPLT(ph)SPSANSSK_	Phospho (STY)	4.04e-35	4.04e-35	1.38602	24.8281	0.000258665	0.0536084
LGGPSASLRPLTSPSANSSK	Tether containing UBX domain for GLUT4	Aspscr1	_LGGPSASLRPLTSPS(ph)ANSSK_	Phospho (STY)	4.04e-35	9.12e-14	1.16356	1.68688	1.3076	26.1739	25.9286	22.3819	Tether containing UBX domain for GLUT4	Aspscr1	_LGGPSASLRPLT(ph)SPSANSSK_	Phospho (STY)	4.04e-35	4.04e-35	1.38602	24.8281	0.000258665	0.0536084
NNPKSPQKPIVR	Serine/threonine-protein kinase B-raf	Braf	_NNPKS(ph)PQKPIVR_	Phospho (STY)	0.0099131	0.0099131	1.53615	1.31301	0.945458	18.5531	22.5495	19.9874	Serine/threonine-protein kinase B-raf	Braf	_NNPKS(ph)PQKPIVR_	Phospho (STY)	0.0099131	0.0099131	1.26487	20.3633	0.000502554	0.0710654
SPATSPISSNSHR	Baculoviral IAP repeat-containing protein 6	Birc6	_SPATS(ph)PISSNSHR_	Phospho (STY)	7.44e-10	7.44e-10	0.700706	0.885731	0.83212	21.6371	23.1728	22.5657	Baculoviral IAP repeat-containing protein 6	Birc6	_SPATS(ph)PISSNSHR_	Phospho (STY)	7.44e-10	7.44e-10	0.806186	22.4586	0.000514346	0.0710654
SPATSPISSNSHR	Baculoviral IAP repeat-containing protein 6	Birc6	_SPAT(ph)SPISSNSHR_	Phospho (STY)	7.44e-10	2.13e-09	0.700706	0.885731	0.83212	21.6371	23.1728	22.5657	Baculoviral IAP repeat-containing protein 6	Birc6	_SPATS(ph)PISSNSHR_	Phospho (STY)	7.44e-10	7.44e-10	0.806186	22.4586	0.000514346	0.0710654
AAAVLSGASAGSPAGAPGGPGGLSAVGSGPR	Proline-, glutamic acid- and leucine-rich protein 1	Pelp1	_(ac)AAAVLSGASAGS(ph)PAGAPGGPGGLSAVGSGPR_	Acetyl (Protein N-term),Phospho (STY)	1.14e-53	1.14e-53	-0.51899	-0.603534	-0.77433	22.917	24.7133	23.0444	Proline-, glutamic acid- and leucine-rich protein 1	Pelp1	_(ac)AAAVLSGASAGS(ph)PAGAPGGPGGLSAVGSGPR_	Acetyl (Protein N-term),Phospho (STY)	1.14e-53	1.14e-53	-0.632285	23.5582	0.00189256	0.103143
AAAVLSGASAGSPAGAPGGPGGLSAVGSGPR	Proline-, glutamic acid- and leucine-rich protein 1	Pelp1	_(ac)AAAVLSGAS(ph)AGSPAGAPGGPGGLSAVGSGPR_	Acetyl (Protein N-term),Phospho (STY)	1.14e-53	6e-06	-0.51899	-0.603534	-0.77433	22.917	24.7133	23.0444	Proline-, glutamic acid- and leucine-rich protein 1	Pelp1	_(ac)AAAVLSGASAGS(ph)PAGAPGGPGGLSAVGSGPR_	Acetyl (Protein N-term),Phospho (STY)	1.14e-53	1.14e-53	-0.632285	23.5582	0.00189256	0.103143
AASPSPQSVRR	Serine/arginine repetitive matrix protein 1	Srrm1	_AAS(ph)PS(ph)PQSVRR_	2 Phospho (STY)	0.022133	0.022133	-0.65649	-0.76114	-0.498199	23.1171	24.2573	22.6728	Serine/arginine repetitive matrix protein 1	Srrm1	_AAS(ph)PS(ph)PQSVRR_	2 Phospho (STY)	0.022133	0.022133	-0.63861	23.3491	0.0018522	0.103143
AASPSPQSVRR	Serine/arginine repetitive matrix protein 1	Srrm1	_AAS(ph)PSPQSVRR_	Phospho (STY)	0.022133	0.024081	-0.65649	-0.76114	-0.498199	23.1171	24.2573	22.6728	Serine/arginine repetitive matrix protein 1	Srrm1	_AAS(ph)PS(ph)PQSVRR_	2 Phospho (STY)	0.022133	0.022133	-0.63861	23.3491	0.0018522	0.103143
ATNSPKPHMVPR	Ankyrin repeat domain-containing protein 17	Ankrd17	_ATNS(ph)PKPHM(ox)VPR_	Oxidation (M),Phospho (STY)	0.0023219	0.0023219	0.488926	0.690015	0.692695	17.4301	23.4742	19.972	Ankyrin repeat domain-containing protein 17	Ankrd17	_ATNS(ph)PKPHM(ox)VPR_	Oxidation (M),Phospho (STY)	0.0023219	0.0023219	0.623879	20.2921	0.00179397	0.103143
GQTTGKGPPQSPVFEGVYNNSR	Ataxin-2-like protein	Atxn2l	_GQTTGKGPPQS(ph)PVFEGVYNNSR_	Phospho (STY)	3.07e-19	3.07e-19	0.508936	0.860685	0.722466	25.3923	25.8279	21.0311	Ataxin-2-like protein	Atxn2l	_GQTTGKGPPQS(ph)PVFEGVYNNSR_	Phospho (STY)	3.07e-19	3.07e-19	0.697362	24.0838	0.00192983	0.103143
HLSGSSSPPPR	Pleckstrin homology domain-containing family A member 7	Plekha7	_HLSGSSS(ph)PPPR_	Phospho (STY)	8.3e-05	8.3e-05	-0.657787	-0.542227	-0.688102	21.3818	21.7782	21.3858	Pleckstrin homology domain-containing family A member 7	Plekha7	_HLSGSSS(ph)PPPR_	Phospho (STY)	8.3e-05	8.3e-05	-0.629372	21.5153	0.00129965	0.103143
HLSGSSSPPPR	Pleckstrin homology domain-containing family A member 7	Plekha7	_HLSGSS(ph)SPPPR_	Phospho (STY)	8.3e-05	0.00012171	-0.657787	-0.542227	-0.688102	21.3818	21.7782	21.3858	Pleckstrin homology domain-containing family A member 7	Plekha7	_HLSGSSS(ph)PPPR_	Phospho (STY)	8.3e-05	8.3e-05	-0.629372	21.5153	0.00129965	0.103143
HLSGSSSPPPR	Pleckstrin homology domain-containing family A member 7	Plekha7	_HLSGS(ph)SSPPPR_	Phospho (STY)	8.3e-05	0.0021036	-0.657787	-0.542227	-0.688102	21.3818	21.7782	21.3858	Pleckstrin homology domain-containing family A member 7	Plekha7	_HLSGSSS(ph)PPPR_	Phospho (STY)	8.3e-05	8.3e-05	-0.629372	21.5153	0.00129965	0.103143
KSSTSGSASSLESGVYR	G2 and S phase-expressed protein 1	Gtse1	_KSS(ph)TSGSASSLESGVYR_	Phospho (STY)	5.36e-122	5.36e-122	0.755998	0.557582	0.539333	25.6509	25.0915	18.2036	G2 and S phase-expressed protein 1	Gtse1	_KSS(ph)TSGSASSLESGVYR_	Phospho (STY)	5.36e-122	5.36e-122	0.617638	22.982	0.00192044	0.103143
KSSTSGSASSLESGVYR	G2 and S phase-expressed protein 1	Gtse1	_KSST(ph)SGSASSLESGVYR_	Phospho (STY)	5.36e-122	2.65e-07	0.755998	0.557582	0.539333	25.6509	25.0915	18.2036	G2 and S phase-expressed protein 1	Gtse1	_KSS(ph)TSGSASSLESGVYR_	Phospho (STY)	5.36e-122	5.36e-122	0.617638	22.982	0.00192044	0.103143
RSSGTTPQGLPGSMR	G2 and S phase-expressed protein 1	Gtse1	_RSS(ph)GTTPQGLPGSM(ox)R_	Oxidation (M),Phospho (STY)	6.44e-10	6.44e-10	1.08875	0.910809	1.78274	21.7045	22.9176	19.4227	G2 and S phase-expressed protein 1	Gtse1	_RSS(ph)GTTPQGLPGSM(ox)R_	Oxidation (M),Phospho (STY)	6.44e-10	6.44e-10	1.26077	21.3483	0.00199069	0.103143
SRTPSASHEEQQE	Small glutamine-rich tetratricopeptide repeat-containing protein alpha	Sgta	_SRT(ph)PS(ph)ASHEEQQE_	2 Phospho (STY)	5.85e-21	0.019237	0.929488	1.28066	0.693052	26.8331	28.3781	20.6477	Small glutamine-rich tetratricopeptide repeat-containing protein alpha	Sgta	_SRT(ph)PS(ph)ASHEEQQE_	2 Phospho (STY)	5.85e-21	0.019237	0.967733	25.2863	0.00152322	0.103143
SRTPSASHEEQQE	Small glutamine-rich tetratricopeptide repeat-containing protein alpha	Sgta	_SRT(ph)PSASHEEQQE_	Phospho (STY)	5.85e-21	6.91e-20	0.929488	1.28066	0.693052	26.8331	28.3781	20.6477	Small glutamine-rich tetratricopeptide repeat-containing protein alpha	Sgta	_SRT(ph)PS(ph)ASHEEQQE_	2 Phospho (STY)	5.85e-21	0.019237	0.967733	25.2863	0.00152322	0.103143
SRTPSASHEEQQE	Small glutamine-rich tetratricopeptide repeat-containing protein alpha	Sgta	_SRTPS(ph)ASHEEQQE_	Phospho (STY)	5.85e-21	5.85e-21	0.929488	1.28066	0.693052	26.8331	28.3781	20.6477	Small glutamine-rich tetratricopeptide repeat-containing protein alpha	Sgta	_SRT(ph)PS(ph)ASHEEQQE_	2 Phospho (STY)	5.85e-21	0.019237	0.967733	25.2863	0.00152322	0.103143
SRTPSASHEEQQE	Small glutamine-rich tetratricopeptide repeat-containing protein alpha	Sgta	_S(ph)RTPSASHEEQQE_	Phospho (STY)	5.85e-21	0.011208	0.929488	1.28066	0.693052	26.8331	28.3781	20.6477	Small glutamine-rich tetratricopeptide repeat-containing protein alpha	Sgta	_SRT(ph)PS(ph)ASHEEQQE_	2 Phospho (STY)	5.85e-21	0.019237	0.967733	25.2863	0.00152322	0.103143
TLSSSRPPLLLR	Eukaryotic elongation factor 2 kinase	Eef2k	_TLS(ph)SSRPPLLLR_	Phospho (STY)	0.01362	0.01362	0.668301	0.63988	0.838831	22.2718	20.1708	20.8213	Eukaryotic elongation factor 2 kinase	Eef2k	_TLS(ph)SSRPPLLLR_	Phospho (STY)	0.01362	0.01362	0.715671	21.088	0.000938476	0.103143
YAHQQPPSPLPVYSSSAK	Paxillin	Pxn	_YAHQQPPS(ph)PLPVYSSSAK_	Phospho (STY)	8.73e-08	8.73e-08	0.785843	1.43611	1.20671	20.2122	20.4288	19.9115	Paxillin	Pxn	_YAHQQPPS(ph)PLPVYSSSAK_	Phospho (STY)	8.73e-08	8.73e-08	1.14289	20.1842	0.00103403	0.103143
SLSSSPVKKADAR	Cdc42 effector protein 4	Cdc42ep4	_SLSSS(ph)PVKKADAR_	Phospho (STY)	0.014331	0.014331	0.928351	1.53789	0.753091	21.7718	20.8762	17.6107	Cdc42 effector protein 4	Cdc42ep4	_SLSSS(ph)PVKKADAR_	Phospho (STY)	0.014331	0.014331	1.07311	20.0862	0.00266636	0.130024
RESPPIR	Nuclear receptor corepressor 1	Ncor1	_RES(ph)PPIR_	Phospho (STY)	0.018701	0.018701	-0.512719	-0.501729	-0.457732	23.1038	23.0217	20.4819	Nuclear receptor corepressor 1	Ncor1	_RES(ph)PPIR_	Phospho (STY)	0.018701	0.018701	-0.490727	22.2025	0.00293957	0.135384
AAGARPLTSPESLSR	Large proline-rich protein BAG6	Bag6	_AAGARPLTS(ph)PESLSR_	Phospho (STY)	4.13e-08	4.13e-08	0.581592	0.460376	0.4654	23.8826	24.2445	23.5085	Large proline-rich protein BAG6	Bag6	_AAGARPLTS(ph)PESLSR_	Phospho (STY)	4.13e-08	4.13e-08	0.502456	23.8785	0.00312907	0.136526
GSSMGVRNSPQALR	Serine/threonine-protein kinase TAO1	Taok1	_GSSM(ox)GVRNS(ph)PQALR_	Oxidation (M),Phospho (STY)	0.0016199	0.0016199	0.762561	0.406319	0.713696	20.7978	21.9241	20.1761	Serine/threonine-protein kinase TAO1	Taok1	_GSSM(ox)GVRNS(ph)PQALR_	Oxidation (M),Phospho (STY)	0.0016199	0.0016199	0.627525	20.966	0.00344107	0.142632
RISQSQPVR	E3 ubiquitin-protein ligase UBR5	Ubr5	_RIS(ph)QSQPVR_	Phospho (STY)	9.03e-08	9.03e-08	0.496513	0.759752	0.426318	26.3912	26.8323	25.5562	E3 ubiquitin-protein ligase UBR5	Ubr5	_RIS(ph)QSQPVR_	Phospho (STY)	9.03e-08	9.03e-08	0.560861	26.2599	0.00459789	0.147162
RVSAALAR	Undifferentiated embryonic cell transcription factor 1	Utf1	_RVS(ph)AALAR_	Phospho (STY)	0.0023896	0.0023896	2.67457	2.59851	0.9282	23.6956	20.6115	20.6143	Undifferentiated embryonic cell transcription factor 1	Utf1	_RVS(ph)AALAR_	Phospho (STY)	0.0023896	0.0023896	2.06709	21.6404	0.00432491	0.147162
SHASPAAKPSNSKNPR	Peptidyl-prolyl cis-trans isomerase D	Ppid	_(ac)SHAS(ph)PAAKPSNSKNPR_	Acetyl (Protein N-term),Phospho (STY)	0.0015572	0.0015572	0.547351	0.996316	0.550901	17.9247	18.841	17.7489	Peptidyl-prolyl cis-trans isomerase D	Ppid	_(ac)SHAS(ph)PAAKPSNSKNPR_	Acetyl (Protein N-term),Phospho (STY)	0.0015572	0.0015572	0.698189	18.1715	0.00409266	0.147162
SLSSSPVKK	Cdc42 effector protein 4	Cdc42ep4	_SLSS(ph)SPVKK_	Phospho (STY)	0.00047811	0.00047811	0.698307	1.49324	0.833821	25.4943	25.82	20.2006	Cdc42 effector protein 4	Cdc42ep4	_SLSS(ph)SPVKK_	Phospho (STY)	0.00047811	0.00047811	1.00846	23.8383	0.00379226	0.147162
SLSSSPVKK	Cdc42 effector protein 4	Cdc42ep4	_SLSSS(ph)PVKK_	Phospho (STY)	0.00047811	0.00091519	0.698307	1.49324	0.833821	25.4943	25.82	20.2006	Cdc42 effector protein 4	Cdc42ep4	_SLSS(ph)SPVKK_	Phospho (STY)	0.00047811	0.00047811	1.00846	23.8383	0.00379226	0.147162
STSTPNVHMVSTTLHVDSR	RAF proto-oncogene serine/threonine-protein kinase	Raf1	_S(ph)TSTPNVHM(ox)VSTTLHVDSR_	Oxidation (M),Phospho (STY)	0.00019663	0.036367	0.404467	0.502432	0.44869	23.4137	24.2983	18.0963	RAF proto-oncogene serine/threonine-protein kinase	Raf1	_S(ph)TSTPNVHM(ox)VSTTLHVDSR_	Oxidation (M),Phospho (STY)	0.00019663	0.036367	0.451863	21.9361	0.00436683	0.147162
STSTPNVHMVSTTLHVDSR	RAF proto-oncogene serine/threonine-protein kinase	Raf1	_STS(ph)TPNVHM(ox)VSTTLHVDSR_	Oxidation (M),Phospho (STY)	0.00019663	0.00019663	0.404467	0.502432	0.44869	23.4137	24.2983	18.0963	RAF proto-oncogene serine/threonine-protein kinase	Raf1	_S(ph)TSTPNVHM(ox)VSTTLHVDSR_	Oxidation (M),Phospho (STY)	0.00019663	0.036367	0.451863	21.9361	0.00436683	0.147162
VSSPVLETVQQR	Serine/arginine repetitive matrix protein 2	Srrm2	_VSS(ph)PVLETVQQR_	Phospho (STY)	3.08e-17	3.08e-17	0.84559	0.605589	0.407407	22.3538	19.1677	19.1933	Serine/arginine repetitive matrix protein 2	Srrm2	_VSS(ph)PVLETVQQR_	Phospho (STY)	3.08e-17	3.08e-17	0.619529	20.2383	0.00461545	0.147162
VSSPVLETVQQR	Serine/arginine repetitive matrix protein 2	Srrm2	_VS(ph)SPVLETVQQR_	Phospho (STY)	3.08e-17	0.00015548	0.84559	0.605589	0.407407	22.3538	19.1677	19.1933	Serine/arginine repetitive matrix protein 2	Srrm2	_VSS(ph)PVLETVQQR_	Phospho (STY)	3.08e-17	3.08e-17	0.619529	20.2383	0.00461545	0.147162
GSQLSPQPQKK	Alpha-protein kinase 3	Alpk3	_GSQLS(ph)PQPQKK_	Phospho (STY)	0.0047895	0.0047895	-0.554294	-0.411541	-0.839054	20.6108	21.456	16.5539	Alpha-protein kinase 3	Alpk3	_GSQLS(ph)PQPQKK_	Phospho (STY)	0.0047895	0.0047895	-0.60163	19.5402	0.00509786	0.150727
KPASVSPTTPTSPTEGEAS	Cytoplasmic dynein 1 light intermediate chain 1	Dync1li1	_KPASVS(ph)PTTPTS(ph)PTEGEAS_	2 Phospho (STY)	8.67e-22	0.0012033	0.335483	0.687419	0.687598	24.8073	22.6251	22.0399	Cytoplasmic dynein 1 light intermediate chain 1	Dync1li1	_KPASVS(ph)PTTPTS(ph)PTEGEAS_	2 Phospho (STY)	8.67e-22	0.0012033	0.570167	23.1574	0.00552148	0.150727
KPASVSPTTPTSPTEGEAS	Cytoplasmic dynein 1 light intermediate chain 1	Dync1li1	_KPASVSPT(ph)TPTS(ph)PTEGEAS_	2 Phospho (STY)	8.67e-22	3.47e-12	0.335483	0.687419	0.687598	24.8073	22.6251	22.0399	Cytoplasmic dynein 1 light intermediate chain 1	Dync1li1	_KPASVS(ph)PTTPTS(ph)PTEGEAS_	2 Phospho (STY)	8.67e-22	0.0012033	0.570167	23.1574	0.00552148	0.150727
KPASVSPTTPTSPTEGEAS	Cytoplasmic dynein 1 light intermediate chain 1	Dync1li1	_KPASVSPT(ph)TPT(ph)SPTEGEAS_	2 Phospho (STY)	8.67e-22	6.5e-11	0.335483	0.687419	0.687598	24.8073	22.6251	22.0399	Cytoplasmic dynein 1 light intermediate chain 1	Dync1li1	_KPASVS(ph)PTTPTS(ph)PTEGEAS_	2 Phospho (STY)	8.67e-22	0.0012033	0.570167	23.1574	0.00552148	0.150727
KPASVSPTTPTSPTEGEAS	Cytoplasmic dynein 1 light intermediate chain 1	Dync1li1	_KPASVSPTT(ph)PT(ph)SPTEGEAS_	2 Phospho (STY)	8.67e-22	5.46e-15	0.335483	0.687419	0.687598	24.8073	22.6251	22.0399	Cytoplasmic dynein 1 light intermediate chain 1	Dync1li1	_KPASVS(ph)PTTPTS(ph)PTEGEAS_	2 Phospho (STY)	8.67e-22	0.0012033	0.570167	23.1574	0.00552148	0.150727
KPASVSPTTPTSPTEGEAS	Cytoplasmic dynein 1 light intermediate chain 1	Dync1li1	_KPASVSPTTPT(ph)SPTEGEAS_	Phospho (STY)	8.67e-22	8.67e-22	0.335483	0.687419	0.687598	24.8073	22.6251	22.0399	Cytoplasmic dynein 1 light intermediate chain 1	Dync1li1	_KPASVS(ph)PTTPTS(ph)PTEGEAS_	2 Phospho (STY)	8.67e-22	0.0012033	0.570167	23.1574	0.00552148	0.150727
KPASVSPTTPTSPTEGEAS	Cytoplasmic dynein 1 light intermediate chain 1	Dync1li1	_KPASVSPTT(ph)PTSPTEGEAS_	Phospho (STY)	8.67e-22	3.39e-16	0.335483	0.687419	0.687598	24.8073	22.6251	22.0399	Cytoplasmic dynein 1 light intermediate chain 1	Dync1li1	_KPASVS(ph)PTTPTS(ph)PTEGEAS_	2 Phospho (STY)	8.67e-22	0.0012033	0.570167	23.1574	0.00552148	0.150727
KPASVSPTTPTSPTEGEAS	Cytoplasmic dynein 1 light intermediate chain 1	Dync1li1	_KPASVSPTTPTS(ph)PTEGEAS_	Phospho (STY)	8.67e-22	5.46e-21	0.335483	0.687419	0.687598	24.8073	22.6251	22.0399	Cytoplasmic dynein 1 light intermediate chain 1	Dync1li1	_KPASVS(ph)PTTPTS(ph)PTEGEAS_	2 Phospho (STY)	8.67e-22	0.0012033	0.570167	23.1574	0.00552148	0.150727
KPASVSPTTPTSPTEGEAS	Cytoplasmic dynein 1 light intermediate chain 1	Dync1li1	_KPASVSPT(ph)TPTSPTEGEAS_	Phospho (STY)	8.67e-22	3.87e-14	0.335483	0.687419	0.687598	24.8073	22.6251	22.0399	Cytoplasmic dynein 1 light intermediate chain 1	Dync1li1	_KPASVS(ph)PTTPTS(ph)PTEGEAS_	2 Phospho (STY)	8.67e-22	0.0012033	0.570167	23.1574	0.00552148	0.150727
LSKSPVVNNSSK	WD repeat-containing protein 76	Wdr76	_LSKS(ph)PVVNNSSK_	Phospho (STY)	2.13e-06	2.13e-06	-0.33219	-0.732189	-0.677287	17.5559	20.9709	19.5967	WD repeat-containing protein 76	Wdr76	_LSKS(ph)PVVNNSSK_	Phospho (STY)	2.13e-06	2.13e-06	-0.580555	19.3745	0.00581819	0.150727
MQEMNLLPTPESPVTRQEK	26S protease regulatory subunit 6A	Psmc3	_(ac)M(ox)QEM(ox)NLLPTPES(ph)PVTRQEK_	Acetyl (Protein N-term),2 Oxidation (M),Phospho (STY)	1.69e-10	1.69e-10	0.366588	0.574925	0.438186	21.4673	22.9452	21.1534	26S protease regulatory subunit 6A	Psmc3	_(ac)M(ox)QEM(ox)NLLPTPES(ph)PVTRQEK_	Acetyl (Protein N-term),2 Oxidation (M),Phospho (STY)	1.69e-10	1.69e-10	0.4599	21.8553	0.00563821	0.150727
MQEMNLLPTPESPVTRQEK	26S protease regulatory subunit 6A	Psmc3	_(ac)M(ox)QEM(ox)NLLPTPESPVT(ph)RQEK_	Acetyl (Protein N-term),2 Oxidation (M),Phospho (STY)	1.69e-10	0.024546	0.366588	0.574925	0.438186	21.4673	22.9452	21.1534	26S protease regulatory subunit 6A	Psmc3	_(ac)M(ox)QEM(ox)NLLPTPES(ph)PVTRQEK_	Acetyl (Protein N-term),2 Oxidation (M),Phospho (STY)	1.69e-10	1.69e-10	0.4599	21.8553	0.00563821	0.150727
RAPAAQPPAAAAPSAVGSPAAAPR	Coiled-coil-helix-coiled-coil-helix domain-containing protein 2, mitochondrial	Chchd2	_RAPAAQPPAAAAPSAVGS(ph)PAAAPR_	Phospho (STY)	2.67e-29	2.67e-29	0.533264	0.41511	0.370834	23.5347	24.4851	21.3542	Coiled-coil-helix-coiled-coil-helix domain-containing protein 2, mitochondrial	Chchd2	_RAPAAQPPAAAAPSAVGS(ph)PAAAPR_	Phospho (STY)	2.67e-29	2.67e-29	0.439736	23.1247	0.0058069	0.150727
TLDSEEEQPR	HIRA-interacting protein 3	Hirip3	_TLDS(ph)EEEQPR_	Phospho (STY)	6.03e-07	6.03e-07	0.425352	0.38648	0.476848	18.0595	20.2483	19.8765	HIRA-interacting protein 3	Hirip3	_TLDS(ph)EEEQPR_	Phospho (STY)	6.03e-07	6.03e-07	0.42956	19.3948	0.00525689	0.150727
AGAGMITQHSSTASPVNR	SAFB-like transcription modulator	Sltm	_AGAGM(ox)ITQHSSTAS(ph)PVNR_	Oxidation (M),Phospho (STY)	5.5e-18	5.5e-18	-0.364515	-1.02119	-0.88313	25.4564	25.5909	24.3658	SAFB-like transcription modulator	Sltm	_AGAGM(ox)ITQHSSTAS(ph)PVNR_	Oxidation (M),Phospho (STY)	5.5e-18	5.5e-18	-0.756278	25.1377	0.00637081	0.160042
LFSSSGLKK	A-kinase anchor protein 12	Akap12	_LFS(ph)SSGLKK_	Phospho (STY)	0.0064439	0.0064439	0.409364	0.415001	0.345056	21.9311	20.2286	20.7452	A-kinase anchor protein 12	Akap12	_LFS(ph)SSGLKK_	Phospho (STY)	0.0064439	0.0064439	0.389807	20.9683	0.00749433	0.167172
MGLEESSEGEAEGSVR	HIRA-interacting protein 3	Hirip3	_M(ox)GLEES(ph)S(ph)EGEAEGSVR_	Oxidation (M),2 Phospho (STY)	1.46e-22	1.46e-22	0.292311	0.595599	0.601887	18.788	21.244	19.4781	HIRA-interacting protein 3	Hirip3	_M(ox)GLEES(ph)S(ph)EGEAEGSVR_	Oxidation (M),2 Phospho (STY)	1.46e-22	1.46e-22	0.496599	19.8367	0.0074614	0.167172
NGKEQYVPPRSPK	La-related protein 4	Larp4	_NGKEQYVPPRS(ph)PK_	Phospho (STY)	2.76e-05	2.76e-05	0.694301	0.291014	0.635244	21.784	25.8296	18.8967	La-related protein 4	Larp4	_NGKEQYVPPRS(ph)PK_	Phospho (STY)	2.76e-05	2.76e-05	0.540186	22.1701	0.00774983	0.167172
RISPASSLQR	SH3 and PX domain-containing protein 2A	Sh3pxd2a	_RIS(ph)PASSLQR_	Phospho (STY)	0.001546	0.001546	0.393087	0.771717	0.451224	24.7943	23.3519	20.5061	SH3 and PX domain-containing protein 2A	Sh3pxd2a	_RIS(ph)PASSLQR_	Phospho (STY)	0.001546	0.001546	0.538676	22.8841	0.00692443	0.167172
SDLDSSSSSAYPK	6-phosphofructokinase type C	Pfkp	_(ac)S(ph)DLDSSSSSAYPK_	Acetyl (Protein N-term),Phospho (STY)	0.00027082	0.0015332	0.359521	0.861003	0.535854	23.8584	20.0151	19.28	6-phosphofructokinase type C	Pfkp	_(ac)S(ph)DLDSSSSSAYPK_	Acetyl (Protein N-term),Phospho (STY)	0.00027082	0.0015332	0.585459	21.0512	0.00786453	0.167172
SDLDSSSSSAYPK	6-phosphofructokinase type C	Pfkp	_(ac)SDLDSSSS(ph)SAYPK_	Acetyl (Protein N-term),Phospho (STY)	0.00027082	0.00077632	0.359521	0.861003	0.535854	23.8584	20.0151	19.28	6-phosphofructokinase type C	Pfkp	_(ac)S(ph)DLDSSSSSAYPK_	Acetyl (Protein N-term),Phospho (STY)	0.00027082	0.0015332	0.585459	21.0512	0.00786453	0.167172
SDLDSSSSSAYPK	6-phosphofructokinase type C	Pfkp	_(ac)SDLDS(ph)SSSSAYPK_	Acetyl (Protein N-term),Phospho (STY)	0.00027082	0.0015539	0.359521	0.861003	0.535854	23.8584	20.0151	19.28	6-phosphofructokinase type C	Pfkp	_(ac)S(ph)DLDSSSSSAYPK_	Acetyl (Protein N-term),Phospho (STY)	0.00027082	0.0015332	0.585459	21.0512	0.00786453	0.167172
SDLDSSSSSAYPK	6-phosphofructokinase type C	Pfkp	_(ac)SDLDSSS(ph)SSAYPK_	Acetyl (Protein N-term),Phospho (STY)	0.00027082	0.00027082	0.359521	0.861003	0.535854	23.8584	20.0151	19.28	6-phosphofructokinase type C	Pfkp	_(ac)S(ph)DLDSSSSSAYPK_	Acetyl (Protein N-term),Phospho (STY)	0.00027082	0.0015332	0.585459	21.0512	0.00786453	0.167172
SDLDSSSSSAYPK	6-phosphofructokinase type C	Pfkp	_(ac)SDLDSS(ph)SSSAYPK_	Acetyl (Protein N-term),Phospho (STY)	0.00027082	0.0049964	0.359521	0.861003	0.535854	23.8584	20.0151	19.28	6-phosphofructokinase type C	Pfkp	_(ac)S(ph)DLDSSSSSAYPK_	Acetyl (Protein N-term),Phospho (STY)	0.00027082	0.0015332	0.585459	21.0512	0.00786453	0.167172
SDLDSSSSSAYPK	6-phosphofructokinase type C	Pfkp	_(ac)SDLDSSSSS(ph)AYPK_	Acetyl (Protein N-term),Phospho (STY)	0.00027082	0.0014098	0.359521	0.861003	0.535854	23.8584	20.0151	19.28	6-phosphofructokinase type C	Pfkp	_(ac)S(ph)DLDSSSSSAYPK_	Acetyl (Protein N-term),Phospho (STY)	0.00027082	0.0015332	0.585459	21.0512	0.00786453	0.167172
VLSNRGDSLSR	Cdc42-interacting protein 4	Trip10	_VLSNRGDS(ph)LSR_	Phospho (STY)	0.0011725	0.0011725	0.316377	0.929109	0.826193	25.0129	24.436	16.1848	Cdc42-interacting protein 4	Trip10	_VLSNRGDS(ph)LSR_	Phospho (STY)	0.0011725	0.0011725	0.69056	21.8779	0.00780475	0.167172
KKEPAISSQNSPEAREESSSSSNVSSR	Transcription elongation factor A protein 1	Tcea1	_KKEPAISSQNS(ph)PEAREESSSSSNVSSR_	Phospho (STY)	4.11e-06	4.11e-06	-0.424475	-0.330084	-0.645909	22.5173	22.8548	21.4092	Transcription elongation factor A protein 1	Tcea1	_KKEPAISSQNS(ph)PEAREESSSSSNVSSR_	Phospho (STY)	4.11e-06	4.11e-06	-0.466823	22.2604	0.00831716	0.169381
KKEPAISSQNSPEAREESSSSSNVSSR	Transcription elongation factor A protein 1	Tcea1	_KKEPAIS(ph)SQNSPEAREESSSSSNVSSR_	Phospho (STY)	4.11e-06	0.00062853	-0.424475	-0.330084	-0.645909	22.5173	22.8548	21.4092	Transcription elongation factor A protein 1	Tcea1	_KKEPAISSQNS(ph)PEAREESSSSSNVSSR_	Phospho (STY)	4.11e-06	4.11e-06	-0.466823	22.2604	0.00831716	0.169381
KKEPAISSQNSPEAREESSSSSNVSSR	Transcription elongation factor A protein 1	Tcea1	_KKEPAISS(ph)QNSPEAREESSSSSNVSSR_	Phospho (STY)	4.11e-06	0.0095569	-0.424475	-0.330084	-0.645909	22.5173	22.8548	21.4092	Transcription elongation factor A protein 1	Tcea1	_KKEPAISSQNS(ph)PEAREESSSSSNVSSR_	Phospho (STY)	4.11e-06	4.11e-06	-0.466823	22.2604	0.00831716	0.169381
RVGNSGDAPELSPR	Leucine zipper protein 1	Luzp1	_RVGNSGDAPELS(ph)PR_	Phospho (STY)	0.0062198	0.0062198	0.332622	0.373286	0.502127	25.0179	24.2652	17.9354	Leucine zipper protein 1	Luzp1	_RVGNSGDAPELS(ph)PR_	Phospho (STY)	0.0062198	0.0062198	0.402678	22.4062	0.00837711	0.169381
AASAPAKESPK	Treacle protein	Tcof1	_AASAPAKES(ph)PK_	Phospho (STY)	3.38e-06	3.38e-06	-0.25865	-0.627271	-0.735524	18.1477	18.6069	16.7706	Treacle protein	Tcof1	_AASAPAKES(ph)PK_	Phospho (STY)	3.38e-06	3.38e-06	-0.540481	17.8417	0.0102372	0.169734
AGSPQLDDIR	Translation initiation factor eIF-2B subunit epsilon	Eif2b5	_AGS(ph)PQLDDIR_	Phospho (STY)	5.21e-06	5.21e-06	0.340505	0.352871	0.601221	24.0446	21.2563	19.5295	Translation initiation factor eIF-2B subunit epsilon	Eif2b5	_AGS(ph)PQLDDIR_	Phospho (STY)	5.21e-06	5.21e-06	0.431533	21.6102	0.00987964	0.169734
DRSPMSLKR	G2 and S phase-expressed protein 1	Gtse1	_DRS(ph)PM(ox)SLKR_	Oxidation (M),Phospho (STY)	0.00054479	0.00054479	0.441802	0.284159	0.510253	24.6668	27.4107	22.206	G2 and S phase-expressed protein 1	Gtse1	_DRS(ph)PM(ox)SLKR_	Oxidation (M),Phospho (STY)	0.00054479	0.00054479	0.412071	24.7612	0.00924175	0.169734
DRSPMSLKR	G2 and S phase-expressed protein 1	Gtse1	_DRSPM(ox)S(ph)LKR_	Oxidation (M),Phospho (STY)	0.00054479	0.05851	0.441802	0.284159	0.510253	24.6668	27.4107	22.206	G2 and S phase-expressed protein 1	Gtse1	_DRS(ph)PM(ox)SLKR_	Oxidation (M),Phospho (STY)	0.00054479	0.00054479	0.412071	24.7612	0.00924175	0.169734
QGSGRESPSLVSR	Ataxin-2-like protein	Atxn2l	_QGSGRES(ph)PSLVSR_	Phospho (STY)	0.0052429	0.0052429	-0.354483	-0.531656	-0.943694	27.8892	28.3284	16.5942	Ataxin-2-like protein	Atxn2l	_QGSGRES(ph)PSLVSR_	Phospho (STY)	0.0052429	0.0052429	-0.609944	24.2706	0.0101054	0.169734
SAQDPPAPPSPSPK	RE1-silencing transcription factor	Rest	_SAQDPPAPPS(ph)PSPK_	Phospho (STY)	4.07e-09	4.07e-09	-0.309538	-0.576971	-0.85212	21.6672	20.0574	19.0263	RE1-silencing transcription factor	Rest	_SAQDPPAPPS(ph)PSPK_	Phospho (STY)	4.07e-09	4.07e-09	-0.579543	20.2503	0.00945151	0.169734
SAQDPPAPPSPSPK	RE1-silencing transcription factor	Rest	_SAQDPPAPPSPS(ph)PK_	Phospho (STY)	4.07e-09	0.00054426	-0.309538	-0.576971	-0.85212	21.6672	20.0574	19.0263	RE1-silencing transcription factor	Rest	_SAQDPPAPPS(ph)PSPK_	Phospho (STY)	4.07e-09	4.07e-09	-0.579543	20.2503	0.00945151	0.169734
SASSDTSEELNSQDSPKR	Na(+)/H(+) exchange regulatory cofactor NHE-RF1	Slc9a3r1	_SASSDTSEELNSQDS(ph)PKR_	Phospho (STY)	7.69e-32	0.00028985	0.580145	1.42465	0.597126	26.975	24.7873	18.3647	Na(+)/H(+) exchange regulatory cofactor NHE-RF1	Slc9a3r1	_SASSDTSEELNSQDS(ph)PKR_	Phospho (STY)	7.69e-32	0.00028985	0.867308	23.3757	0.010148	0.169734
SASSDTSEELNSQDSPKR	Na(+)/H(+) exchange regulatory cofactor NHE-RF1	Slc9a3r1	_SAS(ph)SDTSEELNSQDSPKR_	Phospho (STY)	7.69e-32	7.69e-32	0.580145	1.42465	0.597126	26.975	24.7873	18.3647	Na(+)/H(+) exchange regulatory cofactor NHE-RF1	Slc9a3r1	_SASSDTSEELNSQDS(ph)PKR_	Phospho (STY)	7.69e-32	0.00028985	0.867308	23.3757	0.010148	0.169734
SASSDTSEELNSQDSPKR	Na(+)/H(+) exchange regulatory cofactor NHE-RF1	Slc9a3r1	_S(ph)ASSDTSEELNSQDSPKR_	Phospho (STY)	7.69e-32	1.45e-08	0.580145	1.42465	0.597126	26.975	24.7873	18.3647	Na(+)/H(+) exchange regulatory cofactor NHE-RF1	Slc9a3r1	_SASSDTSEELNSQDS(ph)PKR_	Phospho (STY)	7.69e-32	0.00028985	0.867308	23.3757	0.010148	0.169734
SKTPPPPPQTVQAK	Adenomatous polyposis coli protein	Apc	_S(ph)KTPPPPPQTVQAK_	Phospho (STY)	1.98e-09	0.00011123	-0.278951	-0.531782	-0.518019	24.5766	24.1966	22.9307	Adenomatous polyposis coli protein	Apc	_S(ph)KTPPPPPQTVQAK_	Phospho (STY)	1.98e-09	0.00011123	-0.442917	23.9013	0.00860888	0.169734
SKTPPPPPQTVQAK	Adenomatous polyposis coli protein	Apc	_SKT(ph)PPPPPQTVQAK_	Phospho (STY)	1.98e-09	1.98e-09	-0.278951	-0.531782	-0.518019	24.5766	24.1966	22.9307	Adenomatous polyposis coli protein	Apc	_S(ph)KTPPPPPQTVQAK_	Phospho (STY)	1.98e-09	0.00011123	-0.442917	23.9013	0.00860888	0.169734
SSTAVSSFANSKPGSAK	Cullin-4B	Cul4b	_SSTAVSSFANSKPGS(ph)AK_	Phospho (STY)	4.66e-41	4.66e-41	0.584482	0.385155	1.0655	22.7274	23.072	20.1427	Cullin-4B	Cul4b	_SSTAVSSFANSKPGS(ph)AK_	Phospho (STY)	4.66e-41	4.66e-41	0.67838	21.9807	0.00991122	0.169734
TASLNQRPR	Abl interactor 1	Abi1	_TAS(ph)LNQRPR_	Phospho (STY)	0.0053787	0.0053787	0.42975	0.711407	1.26808	22.7838	24.2537	21.9176	Abl interactor 1	Abi1	_TAS(ph)LNQRPR_	Phospho (STY)	0.0053787	0.0053787	0.803077	22.985	0.0092809	0.169734
SYINLPTVLPSSPSKTR	Thymidine kinase, cytosolic	Tk1	_(ac)SYINLPTVLPSS(ph)PSKTR_	Acetyl (Protein N-term),Phospho (STY)	9.61e-32	9.61e-32	0.336855	0.316377	0.454071	24.2781	22.7057	21.5027	Thymidine kinase, cytosolic	Tk1	_(ac)SYINLPTVLPSS(ph)PSKTR_	Acetyl (Protein N-term),Phospho (STY)	9.61e-32	9.61e-32	0.369101	22.8288	0.0107085	0.174066
SYINLPTVLPSSPSKTR	Thymidine kinase, cytosolic	Tk1	_(ac)SYINLPTVLPS(ph)SPSKTR_	Acetyl (Protein N-term),Phospho (STY)	9.61e-32	4.73e-17	0.336855	0.316377	0.454071	24.2781	22.7057	21.5027	Thymidine kinase, cytosolic	Tk1	_(ac)SYINLPTVLPSS(ph)PSKTR_	Acetyl (Protein N-term),Phospho (STY)	9.61e-32	9.61e-32	0.369101	22.8288	0.0107085	0.174066
SYINLPTVLPSSPSKTR	Thymidine kinase, cytosolic	Tk1	_(ac)SYINLPTVLPSSPSKT(ph)R_	Acetyl (Protein N-term),Phospho (STY)	9.61e-32	0.038969	0.336855	0.316377	0.454071	24.2781	22.7057	21.5027	Thymidine kinase, cytosolic	Tk1	_(ac)SYINLPTVLPSS(ph)PSKTR_	Acetyl (Protein N-term),Phospho (STY)	9.61e-32	9.61e-32	0.369101	22.8288	0.0107085	0.174066
SSRSSPELTR	Serine/arginine repetitive matrix protein 2	Srrm2	_SSRSS(ph)PELTR_	Phospho (STY)	0.00010104	0.00010104	-0.359213	-0.510868	-0.292475	24.3829	24.9432	21.5655	Serine/arginine repetitive matrix protein 2	Srrm2	_SSRSS(ph)PELTR_	Phospho (STY)	0.00010104	0.00010104	-0.387519	23.6305	0.0112933	0.180042
SSRSSPELTR	Serine/arginine repetitive matrix protein 2	Srrm2	_SSRS(ph)SPELTR_	Phospho (STY)	0.00010104	0.04093	-0.359213	-0.510868	-0.292475	24.3829	24.9432	21.5655	Serine/arginine repetitive matrix protein 2	Srrm2	_SSRSS(ph)PELTR_	Phospho (STY)	0.00010104	0.00010104	-0.387519	23.6305	0.0112933	0.180042
KITIGQSPTEK	C-1-tetrahydrofolate synthase, cytoplasmic;Methylenetetrahydrofolate dehydrogenase;Methenyltetrahydrofolate cyclohydrolase;Formyltetrahydrofolate synthetase	Mthfd1	_KITIGQS(ph)PTEK_	Phospho (STY)	6.36e-10	6.36e-10	0.40806	1.37095	0.732486	21.1995	23.2815	22.5362	C-1-tetrahydrofolate synthase, cytoplasmic;Methylenetetrahydrofolate dehydrogenase;Methenyltetrahydrofolate cyclohydrolase;Formyltetrahydrofolate synthetase	Mthfd1	_KITIGQS(ph)PTEK_	Phospho (STY)	6.36e-10	6.36e-10	0.837164	22.3391	0.0121072	0.182489
LAVKSSPVK	DNA ligase 3	Lig3	_LAVKS(ph)SPVK_	Phospho (STY)	0.00052178	0.00052178	-0.289951	-0.395587	-0.648937	25.2349	23.715	22.8515	DNA ligase 3	Lig3	_LAVKS(ph)SPVK_	Phospho (STY)	0.00052178	0.00052178	-0.444825	23.9338	0.0120327	0.182489
LAVKSSPVK	DNA ligase 3	Lig3	_LAVKSS(ph)PVK_	Phospho (STY)	0.00052178	0.0017474	-0.289951	-0.395587	-0.648937	25.2349	23.715	22.8515	DNA ligase 3	Lig3	_LAVKS(ph)SPVK_	Phospho (STY)	0.00052178	0.00052178	-0.444825	23.9338	0.0120327	0.182489
QSGKTSPGPVTITPSSMR	Denticleless protein homolog	Dtl	_QSGKTS(ph)PGPVTITPSSM(ox)R_	Oxidation (M),Phospho (STY)	0.018788	0.018788	0.603881	0.24184	0.737254	21.6772	20.7565	19.6855	Denticleless protein homolog	Dtl	_QSGKTS(ph)PGPVTITPSSM(ox)R_	Oxidation (M),Phospho (STY)	0.018788	0.018788	0.527659	20.7064	0.0118088	0.182489
CSSSSGGGSSGDEDGPELDGAPGGGKR	Protein RCC2	Rcc2	_CSS(ph)S(ph)SGGGSSGDEDGPELDGAPGGGKR_	2 Phospho (STY)	0.00036524	0.020988	-0.742	-0.471629	-0.265119	18.326	20.2635	19.4106	Protein RCC2	Rcc2	_CSS(ph)S(ph)SGGGSSGDEDGPELDGAPGGGKR_	2 Phospho (STY)	0.00036524	0.020988	-0.492916	19.3334	0.0131159	0.194163
CSSSSGGGSSGDEDGPELDGAPGGGKR	Protein RCC2	Rcc2	_CSSSSGGGS(ph)S(ph)GDEDGPELDGAPGGGKR_	2 Phospho (STY)	0.00036524	0.00036524	-0.742	-0.471629	-0.265119	18.326	20.2635	19.4106	Protein RCC2	Rcc2	_CSS(ph)S(ph)SGGGSSGDEDGPELDGAPGGGKR_	2 Phospho (STY)	0.00036524	0.020988	-0.492916	19.3334	0.0131159	0.194163
CSSSSGGGSSGDEDGPELDGAPGGGKR	Protein RCC2	Rcc2	_CSSSS(ph)GGGS(ph)SGDEDGPELDGAPGGGKR_	2 Phospho (STY)	0.00036524	0.0024501	-0.742	-0.471629	-0.265119	18.326	20.2635	19.4106	Protein RCC2	Rcc2	_CSS(ph)S(ph)SGGGSSGDEDGPELDGAPGGGKR_	2 Phospho (STY)	0.00036524	0.020988	-0.492916	19.3334	0.0131159	0.194163
SSSSSGVPYSPAIPNKR	Exocyst complex component 7	Exoc7	_SSSSSGVPYS(ph)PAIPNKR_	Phospho (STY)	0.0081211	0.0081211	-0.384885	-0.427421	-0.254754	20.0022	20.73	16.5981	Exocyst complex component 7	Exoc7	_SSSSSGVPYS(ph)PAIPNKR_	Phospho (STY)	0.0081211	0.0081211	-0.355687	19.1101	0.0134061	0.194976
AVSPVRPSGR	DNA-binding protein inhibitor ID-4	Id4	_AVS(ph)PVRPSGR_	Phospho (STY)	0.0088505	0.0088505	-0.697242	-0.42585	-0.264305	23.8359	23.9689	23.4567	DNA-binding protein inhibitor ID-4	Id4	_AVS(ph)PVRPSGR_	Phospho (STY)	0.0088505	0.0088505	-0.462466	23.7538	0.0139354	0.195804
RPAGGSLGAVSPALSGGQAR	Ras-related protein Rab-12	Rab12	_RPAGGSLGAVS(ph)PALSGGQAR_	Phospho (STY)	5.05e-12	5.05e-12	-0.378701	-0.336027	-0.285073	23.0127	22.1211	20.0033	Ras-related protein Rab-12	Rab12	_RPAGGSLGAVS(ph)PALSGGQAR_	Phospho (STY)	5.05e-12	5.05e-12	-0.333267	21.7124	0.0138057	0.195804
NSISRTPPR	Katanin p80 WD40-containing subunit B1	Katnb1	_NSIS(ph)RTPPR_	Phospho (STY)	0.0034975	0.0034975	0.2444	0.544386	0.817951	23.0083	21.5238	17.3195	Katanin p80 WD40-containing subunit B1	Katnb1	_NSIS(ph)RTPPR_	Phospho (STY)	0.0034975	0.0034975	0.535579	20.6172	0.0143758	0.198626
AMVESQQKSPVKR	Dystonin	Dst	_AM(ox)VESQQKS(ph)PVKR_	Oxidation (M),Phospho (STY)	0.027067	0.027067	-0.211598	-0.484489	-0.505922	21.0687	20.5974	21.7948	Dystonin	Dst	_AM(ox)VESQQKS(ph)PVKR_	Oxidation (M),Phospho (STY)	0.027067	0.027067	-0.40067	21.1536	0.0148795	0.198953
LTQGIGRSQR	E3 ubiquitin-protein ligase HUWE1	Huwe1	_LTQGIGRS(ph)QR_	Phospho (STY)	0.0099929	0.0099929	0.312317	0.4728	0.929185	24.4544	22.2811	20.7854	E3 ubiquitin-protein ligase HUWE1	Huwe1	_LTQGIGRS(ph)QR_	Phospho (STY)	0.0099929	0.0099929	0.571434	22.507	0.014783	0.198953
SETAPVAQAASTATEKPAAAK	Histone H1.1	Hist1h1a	_(ac)S(ph)ETAPVAQAASTATEKPAAAK_	Acetyl (Protein N-term),Phospho (STY)	1.12e-40	4.53e-09	-0.293005	-0.395037	-0.29488	23.2535	22.646	21.4272	Histone H1.1	Hist1h1a	_(ac)S(ph)ETAPVAQAASTATEKPAAAK_	Acetyl (Protein N-term),Phospho (STY)	1.12e-40	4.53e-09	-0.327641	22.4422	0.0153423	0.201886
ITVHSSPPLTK	Probable JmjC domain-containing histone demethylation protein 2C	Jmjd1c	_ITVHSS(ph)PPLTK_	Phospho (STY)	0.00087832	0.00087832	0.535655	0.672108	0.190299	24.1791	23.5761	23.2165	Probable JmjC domain-containing histone demethylation protein 2C	Jmjd1c	_ITVHSS(ph)PPLTK_	Phospho (STY)	0.00087832	0.00087832	0.466021	23.6572	0.0173077	0.210815
ITVHSSPPLTK	Probable JmjC domain-containing histone demethylation protein 2C	Jmjd1c	_ITVHS(ph)SPPLTK_	Phospho (STY)	0.00087832	0.0020342	0.535655	0.672108	0.190299	24.1791	23.5761	23.2165	Probable JmjC domain-containing histone demethylation protein 2C	Jmjd1c	_ITVHSS(ph)PPLTK_	Phospho (STY)	0.00087832	0.00087832	0.466021	23.6572	0.0173077	0.210815
KRSESPPAELPSLR		Trip12	_KRSES(ph)PPAELPSLR_	Phospho (STY)	2.02e-08	0.0043075	-0.202589	-0.423758	-0.466357	21.2675	22.5012	21.5216		Trip12	_KRSES(ph)PPAELPSLR_	Phospho (STY)	2.02e-08	0.0043075	-0.364235	21.7635	0.0175467	0.210815
KRSESPPAELPSLR		Trip12	_KRS(ph)ESPPAELPSLR_	Phospho (STY)	2.02e-08	2.02e-08	-0.202589	-0.423758	-0.466357	21.2675	22.5012	21.5216		Trip12	_KRSES(ph)PPAELPSLR_	Phospho (STY)	2.02e-08	0.0043075	-0.364235	21.7635	0.0175467	0.210815
SETAPAETAAPAPVEKSPAKKK	Histone H1.5	Hist1h1b	_(ac)SETAPAET(ph)AAPAPVEKSPAKKK_	Acetyl (Protein N-term),Phospho (STY)	1.19e-09	0.00012881	-0.223509	-0.389054	-0.596252	28.7345	29.373	15.2032	Histone H1.5	Hist1h1b	_(ac)SETAPAET(ph)AAPAPVEKSPAKKK_	Acetyl (Protein N-term),Phospho (STY)	1.19e-09	0.00012881	-0.402938	24.4369	0.0175118	0.210815
SETAPAETAAPAPVEKSPAKKK	Histone H1.5	Hist1h1b	_(ac)SETAPAETAAPAPVEKS(ph)PAKKK_	Acetyl (Protein N-term),Phospho (STY)	1.19e-09	1.19e-09	-0.223509	-0.389054	-0.596252	28.7345	29.373	15.2032	Histone H1.5	Hist1h1b	_(ac)SETAPAET(ph)AAPAPVEKSPAKKK_	Acetyl (Protein N-term),Phospho (STY)	1.19e-09	0.00012881	-0.402938	24.4369	0.0175118	0.210815
SETAPAETAAPAPVEKSPAKKK	Histone H1.5	Hist1h1b	_SETAPAETAAPAPVEKS(ph)PAKKK_	Phospho (STY)	1.19e-09	2.2e-06	-0.223509	-0.389054	-0.596252	28.7345	29.373	15.2032	Histone H1.5	Hist1h1b	_(ac)SETAPAET(ph)AAPAPVEKSPAKKK_	Acetyl (Protein N-term),Phospho (STY)	1.19e-09	0.00012881	-0.402938	24.4369	0.0175118	0.210815
SETAPAETAAPAPVEKSPAKKK	Histone H1.5	Hist1h1b	_SETAPAET(ph)AAPAPVEKSPAKKK_	Phospho (STY)	1.19e-09	0.019734	-0.223509	-0.389054	-0.596252	28.7345	29.373	15.2032	Histone H1.5	Hist1h1b	_(ac)SETAPAET(ph)AAPAPVEKSPAKKK_	Acetyl (Protein N-term),Phospho (STY)	1.19e-09	0.00012881	-0.402938	24.4369	0.0175118	0.210815
SGVAVPTSPKGR	Programmed cell death protein 4	Pdcd4	_SGVAVPT(ph)SPKGR_	Phospho (STY)	0.00048793	0.00048793	0.244278	0.333424	0.422233	25.8884	26.4126	24.7798	Programmed cell death protein 4	Pdcd4	_SGVAVPT(ph)SPKGR_	Phospho (STY)	0.00048793	0.00048793	0.333312	25.6936	0.0168329	0.210815
SGVAVPTSPKGR	Programmed cell death protein 4	Pdcd4	_SGVAVPTS(ph)PKGR_	Phospho (STY)	0.00048793	0.0016209	0.244278	0.333424	0.422233	25.8884	26.4126	24.7798	Programmed cell death protein 4	Pdcd4	_SGVAVPT(ph)SPKGR_	Phospho (STY)	0.00048793	0.00048793	0.333312	25.6936	0.0168329	0.210815
TRLSPPR	RNA-binding protein 14	Rbm14	_TRLS(ph)PPR_	Phospho (STY)	0.0062681	0.0062681	-0.254892	-0.454051	-0.830024	24.2469	24.4208	24.3299	RNA-binding protein 14	Rbm14	_TRLS(ph)PPR_	Phospho (STY)	0.0062681	0.0062681	-0.512989	24.3325	0.0174713	0.210815
VASTRLPSPK	Protein EMSY	Emsy	_VASTRLPS(ph)PK_	Phospho (STY)	0.00044478	0.00044478	-0.190108	-0.694041	-0.873001	22.8075	22.3999	20.7544	Protein EMSY	Emsy	_VASTRLPS(ph)PK_	Phospho (STY)	0.00044478	0.00044478	-0.585717	21.9873	0.0174771	0.210815
AASAAATAAASAATAASAASGSPGSGEGSAGGEK	Transcription intermediary factor 1-beta	Trim28	_(ac)AASAAATAAASAATAASAASGS(ph)PGSGEGSAGGEK_	Acetyl (Protein N-term),Phospho (STY)	1.12e-24	1.12e-24	-0.26176	-0.315702	-0.298495	25.0667	26.0683	24.7928	Transcription intermediary factor 1-beta	Trim28	_(ac)AASAAATAAASAATAASAASGS(ph)PGSGEGSAGGEK_	Acetyl (Protein N-term),Phospho (STY)	1.12e-24	1.12e-24	-0.291986	25.3093	0.020916	0.212051
AASAAATAAASAATAASAASGSPGSGEGSAGGEK	Transcription intermediary factor 1-beta	Trim28	_(ac)AASAAATAAASAATAASAAS(ph)GSPGSGEGSAGGEK_	Acetyl (Protein N-term),Phospho (STY)	1.12e-24	8.76e-13	-0.26176	-0.315702	-0.298495	25.0667	26.0683	24.7928	Transcription intermediary factor 1-beta	Trim28	_(ac)AASAAATAAASAATAASAASGS(ph)PGSGEGSAGGEK_	Acetyl (Protein N-term),Phospho (STY)	1.12e-24	1.12e-24	-0.291986	25.3093	0.020916	0.212051
ADEVALALQAAGSPSAAAAMEAASQPADEPLR	NAD-dependent protein deacetylase sirtuin-1;SirtT1 75 kDa fragment	Sirt1	_(ac)ADEVALALQAAGS(ph)PSAAAAM(ox)EAASQPADEPLR_	Acetyl (Protein N-term),Oxidation (M),Phospho (STY)	4.3e-11	1.08e-10	0.163241	0.524866	0.506602	23.6738	25.2078	23.2457	NAD-dependent protein deacetylase sirtuin-1;SirtT1 75 kDa fragment	Sirt1	_(ac)ADEVALALQAAGS(ph)PSAAAAM(ox)EAASQPADEPLR_	Acetyl (Protein N-term),Oxidation (M),Phospho (STY)	4.3e-11	1.08e-10	0.398236	24.0424	0.0209125	0.212051
ADEVALALQAAGSPSAAAAMEAASQPADEPLR	NAD-dependent protein deacetylase sirtuin-1;SirtT1 75 kDa fragment	Sirt1	_(ac)ADEVALALQAAGSPS(ph)AAAAM(ox)EAASQPADEPLR_	Acetyl (Protein N-term),Oxidation (M),Phospho (STY)	4.3e-11	4.3e-11	0.163241	0.524866	0.506602	23.6738	25.2078	23.2457	NAD-dependent protein deacetylase sirtuin-1;SirtT1 75 kDa fragment	Sirt1	_(ac)ADEVALALQAAGS(ph)PSAAAAM(ox)EAASQPADEPLR_	Acetyl (Protein N-term),Oxidation (M),Phospho (STY)	4.3e-11	1.08e-10	0.398236	24.0424	0.0209125	0.212051
ALAAPAVPPAPGPPGPRSPQREPQR	Serine/threonine-protein kinase PAK 4	Pak4	_ALAAPAVPPAPGPPGPRS(ph)PQREPQR_	Phospho (STY)	0.0025455	0.0025455	-0.220984	-0.350614	-0.375066	23.2446	24.5267	22.8527	Serine/threonine-protein kinase PAK 4	Pak4	_ALAAPAVPPAPGPPGPRS(ph)PQREPQR_	Phospho (STY)	0.0025455	0.0025455	-0.315555	23.5414	0.0197126	0.212051
AQTLPTSVVTITSESSPGKR	Spectrin beta chain, brain 1	Sptbn1	_AQTLPTSVVTITS(ph)ESSPGKR_	Phospho (STY)	0.0045944	0.0045944	-0.461104	-0.169339	-0.526888	26.5837	25.3647	19.5757	Spectrin beta chain, brain 1	Sptbn1	_AQTLPTSVVTITS(ph)ESSPGKR_	Phospho (STY)	0.0045944	0.0045944	-0.385777	23.8414	0.0209749	0.212051
AQTLPTSVVTITSESSPGKR	Spectrin beta chain, brain 1	Sptbn1	_AQTLPTSVVTIT(ph)SESSPGKR_	Phospho (STY)	0.0045944	0.012079	-0.461104	-0.169339	-0.526888	26.5837	25.3647	19.5757	Spectrin beta chain, brain 1	Sptbn1	_AQTLPTSVVTITS(ph)ESSPGKR_	Phospho (STY)	0.0045944	0.0045944	-0.385777	23.8414	0.0209749	0.212051
AQTLPTSVVTITSESSPGKR	Spectrin beta chain, brain 1	Sptbn1	_AQTLPTSVVTITSES(ph)SPGKR_	Phospho (STY)	0.0045944	0.038253	-0.461104	-0.169339	-0.526888	26.5837	25.3647	19.5757	Spectrin beta chain, brain 1	Sptbn1	_AQTLPTSVVTITS(ph)ESSPGKR_	Phospho (STY)	0.0045944	0.0045944	-0.385777	23.8414	0.0209749	0.212051
ATSPPHLDGTSNPESTVPEKK	Protein PML	Pml	_ATS(ph)PPHLDGTSNPESTVPEKK_	Phospho (STY)	6.87e-11	6.87e-11	-0.243506	-0.389829	-0.771274	29.0833	28.1571	17.6202	Protein PML	Pml	_ATS(ph)PPHLDGTSNPESTVPEKK_	Phospho (STY)	6.87e-11	6.87e-11	-0.468203	24.9535	0.0206341	0.212051
ATSPPHLDGTSNPESTVPEKK	Protein PML	Pml	_AT(ph)SPPHLDGTSNPESTVPEKK_	Phospho (STY)	6.87e-11	4.63e-10	-0.243506	-0.389829	-0.771274	29.0833	28.1571	17.6202	Protein PML	Pml	_ATS(ph)PPHLDGTSNPESTVPEKK_	Phospho (STY)	6.87e-11	6.87e-11	-0.468203	24.9535	0.0206341	0.212051
ATSPPHLDGTSNPESTVPEKK	Protein PML	Pml	_ATSPPHLDGT(ph)SNPESTVPEKK_	Phospho (STY)	6.87e-11	0.0072538	-0.243506	-0.389829	-0.771274	29.0833	28.1571	17.6202	Protein PML	Pml	_ATS(ph)PPHLDGTSNPESTVPEKK_	Phospho (STY)	6.87e-11	6.87e-11	-0.468203	24.9535	0.0206341	0.212051
FSAFGGSPPVTGPGSASALRSPTSGK	DNA-directed RNA polymerase I subunit RPA34	Cd3eap	_FSAFGGSPPVT(ph)GPGSASALRSPTSGK_	Phospho (STY)	3.97e-06	0.0164	-0.340386	-0.215412	-0.415307	23.1973	23.5877	20.2789	DNA-directed RNA polymerase I subunit RPA34	Cd3eap	_FSAFGGSPPVT(ph)GPGSASALRSPTSGK_	Phospho (STY)	3.97e-06	0.0164	-0.323702	22.3546	0.0200455	0.212051
FSAFGGSPPVTGPGSASALRSPTSGK	DNA-directed RNA polymerase I subunit RPA34	Cd3eap	_FSAFGGSPPVTGPGS(ph)ASALRSPTSGK_	Phospho (STY)	3.97e-06	0.0053386	-0.340386	-0.215412	-0.415307	23.1973	23.5877	20.2789	DNA-directed RNA polymerase I subunit RPA34	Cd3eap	_FSAFGGSPPVT(ph)GPGSASALRSPTSGK_	Phospho (STY)	3.97e-06	0.0164	-0.323702	22.3546	0.0200455	0.212051
FSAFGGSPPVTGPGSASALRSPTSGK	DNA-directed RNA polymerase I subunit RPA34	Cd3eap	_FSAFGGSPPVTGPGSASALRS(ph)PTSGK_	Phospho (STY)	3.97e-06	3.97e-06	-0.340386	-0.215412	-0.415307	23.1973	23.5877	20.2789	DNA-directed RNA polymerase I subunit RPA34	Cd3eap	_FSAFGGSPPVT(ph)GPGSASALRSPTSGK_	Phospho (STY)	3.97e-06	0.0164	-0.323702	22.3546	0.0200455	0.212051
KAEDSDSEPEPEDNVR	5-3 exoribonuclease 2	Xrn2	_KAEDS(ph)DS(ph)EPEPEDNVR_	2 Phospho (STY)	1.78e-20	1.78e-20	-0.315648	-0.255649	-0.358916	23.5758	20.7284	22.1967	5-3 exoribonuclease 2	Xrn2	_KAEDS(ph)DS(ph)EPEPEDNVR_	2 Phospho (STY)	1.78e-20	1.78e-20	-0.310071	22.1669	0.0181857	0.212051
LISPYKK	Histone acetyltransferase type B catalytic subunit	Hat1	_LIS(ph)PYKK_	Phospho (STY)	0.005604	0.005604	0.374845	0.2929	0.821139	21.1073	23.2122	21.5264	Histone acetyltransferase type B catalytic subunit	Hat1	_LIS(ph)PYKK_	Phospho (STY)	0.005604	0.005604	0.496294	21.9486	0.018472	0.212051
LTTTGQVTSPVKGASFITSTNPR	DNA ligase 3	Lig3	_LTTTGQVT(ph)SPVKGASFITSTNPR_	Phospho (STY)	3.73e-16	5.08e-11	-0.275926	-0.273221	-0.43014	23.2224	25.8703	23.1919	DNA ligase 3	Lig3	_LTTTGQVT(ph)SPVKGASFITSTNPR_	Phospho (STY)	3.73e-16	5.08e-11	-0.326429	24.0949	0.0182093	0.212051
LTTTGQVTSPVKGASFITSTNPR	DNA ligase 3	Lig3	_LT(ph)TTGQVTSPVKGASFITSTNPR_	Phospho (STY)	3.73e-16	0.004279	-0.275926	-0.273221	-0.43014	23.2224	25.8703	23.1919	DNA ligase 3	Lig3	_LTTTGQVT(ph)SPVKGASFITSTNPR_	Phospho (STY)	3.73e-16	5.08e-11	-0.326429	24.0949	0.0182093	0.212051
LTTTGQVTSPVKGASFITSTNPR	DNA ligase 3	Lig3	_LTTTGQVTS(ph)PVKGASFITSTNPR_	Phospho (STY)	3.73e-16	3.73e-16	-0.275926	-0.273221	-0.43014	23.2224	25.8703	23.1919	DNA ligase 3	Lig3	_LTTTGQVT(ph)SPVKGASFITSTNPR_	Phospho (STY)	3.73e-16	5.08e-11	-0.326429	24.0949	0.0182093	0.212051
LTTTGQVTSPVKGASFITSTNPR	DNA ligase 3	Lig3	_LTT(ph)TGQVTSPVKGASFITSTNPR_	Phospho (STY)	3.73e-16	6.63e-07	-0.275926	-0.273221	-0.43014	23.2224	25.8703	23.1919	DNA ligase 3	Lig3	_LTTTGQVT(ph)SPVKGASFITSTNPR_	Phospho (STY)	3.73e-16	5.08e-11	-0.326429	24.0949	0.0182093	0.212051
MYFIQHGVAGVITKSSKEMKLTDGSYFGEICLLTK	Potassium/sodium hyperpolarization-activated cyclic nucleotide-gated channel 1	Hcn1	_M(ox)Y(ph)FIQHGVAGVIT(ph)KS(ph)SKEMKLTDGSYFGEICLLT(ph)K_	Oxidation (M),4 Phospho (STY)	0.025724	0.049901	-1.94275	-2.87853	-0.405547	24.9046	23.2812	21.9727	Potassium/sodium hyperpolarization-activated cyclic nucleotide-gated channel 1	Hcn1	_M(ox)Y(ph)FIQHGVAGVIT(ph)KS(ph)SKEMKLTDGSYFGEICLLT(ph)K_	Oxidation (M),4 Phospho (STY)	0.025724	0.049901	-1.74228	23.3862	0.0192017	0.212051
MYFIQHGVAGVITKSSKEMKLTDGSYFGEICLLTK	Potassium/sodium hyperpolarization-activated cyclic nucleotide-gated channel 1	Hcn1	_M(ox)Y(ph)FIQHGVAGVIT(ph)KSSKEMKLT(ph)DGS(ph)YFGEICLLTK_	Oxidation (M),4 Phospho (STY)	0.025724	0.043652	-1.94275	-2.87853	-0.405547	24.9046	23.2812	21.9727	Potassium/sodium hyperpolarization-activated cyclic nucleotide-gated channel 1	Hcn1	_M(ox)Y(ph)FIQHGVAGVIT(ph)KS(ph)SKEMKLTDGSYFGEICLLT(ph)K_	Oxidation (M),4 Phospho (STY)	0.025724	0.049901	-1.74228	23.3862	0.0192017	0.212051
MYFIQHGVAGVITKSSKEMKLTDGSYFGEICLLTK	Potassium/sodium hyperpolarization-activated cyclic nucleotide-gated channel 1	Hcn1	_MYFIQHGVAGVIT(ph)KS(ph)S(ph)KEM(ox)KLTDGS(ph)YFGEICLLTK_	Oxidation (M),4 Phospho (STY)	0.025724	0.042635	-1.94275	-2.87853	-0.405547	24.9046	23.2812	21.9727	Potassium/sodium hyperpolarization-activated cyclic nucleotide-gated channel 1	Hcn1	_M(ox)Y(ph)FIQHGVAGVIT(ph)KS(ph)SKEMKLTDGSYFGEICLLT(ph)K_	Oxidation (M),4 Phospho (STY)	0.025724	0.049901	-1.74228	23.3862	0.0192017	0.212051
MYFIQHGVAGVITKSSKEMKLTDGSYFGEICLLTK	Potassium/sodium hyperpolarization-activated cyclic nucleotide-gated channel 1	Hcn1	_M(ox)Y(ph)FIQHGVAGVITKS(ph)SKEMKLT(ph)DGS(ph)YFGEICLLTK_	Oxidation (M),4 Phospho (STY)	0.025724	0.041476	-1.94275	-2.87853	-0.405547	24.9046	23.2812	21.9727	Potassium/sodium hyperpolarization-activated cyclic nucleotide-gated channel 1	Hcn1	_M(ox)Y(ph)FIQHGVAGVIT(ph)KS(ph)SKEMKLTDGSYFGEICLLT(ph)K_	Oxidation (M),4 Phospho (STY)	0.025724	0.049901	-1.74228	23.3862	0.0192017	0.212051
MYFIQHGVAGVITKSSKEMKLTDGSYFGEICLLTK	Potassium/sodium hyperpolarization-activated cyclic nucleotide-gated channel 1	Hcn1	_M(ox)Y(ph)FIQHGVAGVIT(ph)KSS(ph)KEMKLTDGS(ph)YFGEICLLTK_	Oxidation (M),4 Phospho (STY)	0.025724	0.025724	-1.94275	-2.87853	-0.405547	24.9046	23.2812	21.9727	Potassium/sodium hyperpolarization-activated cyclic nucleotide-gated channel 1	Hcn1	_M(ox)Y(ph)FIQHGVAGVIT(ph)KS(ph)SKEMKLTDGSYFGEICLLT(ph)K_	Oxidation (M),4 Phospho (STY)	0.025724	0.049901	-1.74228	23.3862	0.0192017	0.212051
MYFIQHGVAGVITKSSKEMKLTDGSYFGEICLLTK	Potassium/sodium hyperpolarization-activated cyclic nucleotide-gated channel 1	Hcn1	_M(ox)Y(ph)FIQHGVAGVIT(ph)KSS(ph)KEMKLTDGSYFGEICLLT(ph)K_	Oxidation (M),4 Phospho (STY)	0.025724	0.0485	-1.94275	-2.87853	-0.405547	24.9046	23.2812	21.9727	Potassium/sodium hyperpolarization-activated cyclic nucleotide-gated channel 1	Hcn1	_M(ox)Y(ph)FIQHGVAGVIT(ph)KS(ph)SKEMKLTDGSYFGEICLLT(ph)K_	Oxidation (M),4 Phospho (STY)	0.025724	0.049901	-1.74228	23.3862	0.0192017	0.212051
RVPAMPGSPVEVK	Protein CBFA2T2	Cbfa2t2	_RVPAM(ox)PGS(ph)PVEVK_	Oxidation (M),Phospho (STY)	0.00051262	0.00051262	-0.172571	-0.528115	-0.645728	23.7687	23.8998	22.0908	Protein CBFA2T2	Cbfa2t2	_RVPAM(ox)PGS(ph)PVEVK_	Oxidation (M),Phospho (STY)	0.00051262	0.00051262	-0.448805	23.2531	0.0194395	0.212051
SISNPPGSNLR	Serine/threonine-protein kinase WNK1	Wnk1	_SIS(ph)NPPGSNLR_	Phospho (STY)	0.0079051	0.0079051	0.257855	0.982802	1.50833	23.323	20.272	18.7128	Serine/threonine-protein kinase WNK1	Wnk1	_SIS(ph)NPPGSNLR_	Phospho (STY)	0.0079051	0.0079051	0.916328	20.7692	0.0189532	0.212051
SSSPVNVK	Heterogeneous nuclear ribonucleoprotein U	Hnrnpu	_(ac)SS(ph)SPVNVK_	Acetyl (Protein N-term),Phospho (STY)	7.24e-05	0.00072503	-0.245916	-0.287589	-0.447839	21.4646	24.9124	22.5795	Heterogeneous nuclear ribonucleoprotein U	Hnrnpu	_(ac)SS(ph)SPVNVK_	Acetyl (Protein N-term),Phospho (STY)	7.24e-05	0.00072503	-0.327115	22.9855	0.0200229	0.212051
SSSPVNVK	Heterogeneous nuclear ribonucleoprotein U	Hnrnpu	_(ac)SSS(ph)PVNVK_	Acetyl (Protein N-term),Phospho (STY)	7.24e-05	7.24e-05	-0.245916	-0.287589	-0.447839	21.4646	24.9124	22.5795	Heterogeneous nuclear ribonucleoprotein U	Hnrnpu	_(ac)SS(ph)SPVNVK_	Acetyl (Protein N-term),Phospho (STY)	7.24e-05	0.00072503	-0.327115	22.9855	0.0200229	0.212051
ADGDSGSERGGGGGGGGGPGGFQPAPR	Transcriptional activator protein Pur-beta	Purb	_(ac)ADGDS(ph)GS(ph)ERGGGGGGGGGPGGFQPAPR_	Acetyl (Protein N-term),2 Phospho (STY)	5.98e-29	5.98e-29	-0.301746	-0.214642	-0.380427	20.3608	23.1032	20.8443	Transcriptional activator protein Pur-beta	Purb	_(ac)ADGDS(ph)GS(ph)ERGGGGGGGGGPGGFQPAPR_	Acetyl (Protein N-term),2 Phospho (STY)	5.98e-29	5.98e-29	-0.298938	21.4361	0.0237589	0.216493
AFSFSKTPK	Protein ECT2	Ect2	_AFS(ph)FSKTPK_	Phospho (STY)	0.0010027	0.0010027	0.488721	0.181802	0.360308	21.0882	21.8147	19.0867	Protein ECT2	Ect2	_AFS(ph)FSKTPK_	Phospho (STY)	0.0010027	0.0010027	0.34361	20.6632	0.0235881	0.216493
AQISSPNLR	SH3 and PX domain-containing protein 2A	Sh3pxd2a	_AQISS(ph)PNLR_	Phospho (STY)	2.14e-11	2.14e-11	0.282025	0.226015	0.432211	25.1928	22.079	19.8665	SH3 and PX domain-containing protein 2A	Sh3pxd2a	_AQISS(ph)PNLR_	Phospho (STY)	2.14e-11	2.14e-11	0.313417	22.3795	0.0232009	0.216493
GTEKRESPSPAPKPR	Serine/arginine repetitive matrix protein 1	Srrm1	_GTEKRES(ph)PS(ph)PAPKPR_	2 Phospho (STY)	1.59e-08	6.73e-05	-0.234856	-0.373196	-0.260878	23.5308	25.1107	20.5822	Serine/arginine repetitive matrix protein 1	Srrm1	_GTEKRES(ph)PS(ph)PAPKPR_	2 Phospho (STY)	1.59e-08	6.73e-05	-0.289643	23.0746	0.0252195	0.216493
GTEKRESPSPAPKPR	Serine/arginine repetitive matrix protein 1	Srrm1	_GT(ph)EKRESPS(ph)PAPKPR_	2 Phospho (STY)	1.59e-08	0.0058902	-0.234856	-0.373196	-0.260878	23.5308	25.1107	20.5822	Serine/arginine repetitive matrix protein 1	Srrm1	_GTEKRES(ph)PS(ph)PAPKPR_	2 Phospho (STY)	1.59e-08	6.73e-05	-0.289643	23.0746	0.0252195	0.216493
GTEKRESPSPAPKPR	Serine/arginine repetitive matrix protein 1	Srrm1	_GTEKRES(ph)PSPAPKPR_	Phospho (STY)	1.59e-08	1.59e-08	-0.234856	-0.373196	-0.260878	23.5308	25.1107	20.5822	Serine/arginine repetitive matrix protein 1	Srrm1	_GTEKRES(ph)PS(ph)PAPKPR_	2 Phospho (STY)	1.59e-08	6.73e-05	-0.289643	23.0746	0.0252195	0.216493
LGASNSPGQPNSVK	RNA-binding protein 25	Rbm25	_LGASNS(ph)PGQPNSVK_	Phospho (STY)	1.38e-20	1.38e-20	-0.161218	-0.389602	-0.505718	25.7243	23.6023	21.8108	RNA-binding protein 25	Rbm25	_LGASNS(ph)PGQPNSVK_	Phospho (STY)	1.38e-20	1.38e-20	-0.352179	23.7125	0.0254563	0.216493
LRSPFLQK	Drebrin-like protein	Dbnl	_LRS(ph)PFLQK_	Phospho (STY)	0.01954	0.01954	0.147567	0.711759	0.499578	23.9894	22.6883	18.6565	Drebrin-like protein	Dbnl	_LRS(ph)PFLQK_	Phospho (STY)	0.01954	0.01954	0.452968	21.7781	0.0254193	0.216493
LSQVNGATPVSPIEPESK	Myb-binding protein 1A	Mybbp1a	_LSQVNGAT(ph)PVS(ph)PIEPESK_	2 Phospho (STY)	6.97e-32	7.5e-31	0.326997	0.198494	0.573181	20.4792	21.0659	20.1722	Myb-binding protein 1A	Mybbp1a	_LSQVNGAT(ph)PVS(ph)PIEPESK_	2 Phospho (STY)	6.97e-32	7.5e-31	0.366224	20.5724	0.0250679	0.216493
LSQVNGATPVSPIEPESK	Myb-binding protein 1A	Mybbp1a	_LSQVNGATPVS(ph)PIEPESK_	Phospho (STY)	6.97e-32	6.97e-32	0.326997	0.198494	0.573181	20.4792	21.0659	20.1722	Myb-binding protein 1A	Mybbp1a	_LSQVNGAT(ph)PVS(ph)PIEPESK_	2 Phospho (STY)	6.97e-32	7.5e-31	0.366224	20.5724	0.0250679	0.216493
NSRPSSPVNTPSSQPPAAK	Protein enabled homolog	Enah	_NSRPS(ph)SPVNTPSSQPPAAK_	Phospho (STY)	2.54e-27	1.01e-08	-0.275926	-0.245591	-0.337722	24.7887	25.0881	24.4057	Protein enabled homolog	Enah	_NSRPS(ph)SPVNTPSSQPPAAK_	Phospho (STY)	2.54e-27	1.01e-08	-0.286413	24.7608	0.0235258	0.216493
NSRPSSPVNTPSSQPPAAK	Protein enabled homolog	Enah	_NSRPSS(ph)PVNTPSSQPPAAK_	Phospho (STY)	2.54e-27	2.54e-27	-0.275926	-0.245591	-0.337722	24.7887	25.0881	24.4057	Protein enabled homolog	Enah	_NSRPS(ph)SPVNTPSSQPPAAK_	Phospho (STY)	2.54e-27	1.01e-08	-0.286413	24.7608	0.0235258	0.216493
NSRPSSPVNTPSSQPPAAK	Protein enabled homolog	Enah	_NSRPSSPVNT(ph)PSSQPPAAK_	Phospho (STY)	2.54e-27	2.16e-12	-0.275926	-0.245591	-0.337722	24.7887	25.0881	24.4057	Protein enabled homolog	Enah	_NSRPS(ph)SPVNTPSSQPPAAK_	Phospho (STY)	2.54e-27	1.01e-08	-0.286413	24.7608	0.0235258	0.216493
QQASKSPYNGVR	Cyclin-L1	Ccnl1	_QQASKS(ph)PYNGVR_	Phospho (STY)	0.0045084	0.005241	0.295723	0.256528	0.273217	24.8052	23.197	23.1945	Cyclin-L1	Ccnl1	_QQASKS(ph)PYNGVR_	Phospho (STY)	0.0045084	0.005241	0.275156	23.7322	0.0252695	0.216493
QQASKSPYNGVR	Cyclin-L1	Ccnl1	_QQAS(ph)KSPYNGVR_	Phospho (STY)	0.0045084	0.0045084	0.295723	0.256528	0.273217	24.8052	23.197	23.1945	Cyclin-L1	Ccnl1	_QQASKS(ph)PYNGVR_	Phospho (STY)	0.0045084	0.005241	0.275156	23.7322	0.0252695	0.216493
QQASKSPYNGVR	Cyclin-L1	Ccnl1	_QQASKSPY(ph)NGVR_	Phospho (STY)	0.0045084	0.013299	0.295723	0.256528	0.273217	24.8052	23.197	23.1945	Cyclin-L1	Ccnl1	_QQASKS(ph)PYNGVR_	Phospho (STY)	0.0045084	0.005241	0.275156	23.7322	0.0252695	0.216493
RTTNDSAASESPPPKR	DNA (cytosine-5)-methyltransferase 3B	Dnmt3b	_RTTNDSAASES(ph)PPPKR_	Phospho (STY)	0.00012485	0.00012485	-0.370807	-0.322956	-0.206762	22.4954	21.8173	18.7804	DNA (cytosine-5)-methyltransferase 3B	Dnmt3b	_RTTNDSAASES(ph)PPPKR_	Phospho (STY)	0.00012485	0.00012485	-0.300175	21.031	0.0236068	0.216493
SIAKLWDSKMFAEIMMK	U4/U6 small nuclear ribonucleoprotein Prp31	Prpf31	_S(ph)IAKLWDSKM(ox)FAEIMMK_	Oxidation (M),Phospho (STY)	0.068188	0.068188	-0.178992	-0.57837	-0.956348	18.9049	20.3249	20.3332	U4/U6 small nuclear ribonucleoprotein Prp31	Prpf31	_S(ph)IAKLWDSKM(ox)FAEIMMK_	Oxidation (M),Phospho (STY)	0.068188	0.068188	-0.571236	19.8544	0.0242568	0.216493
SSSLGNLKK	Liprin-beta-1	Ppfibp1	_SSS(ph)LGNLKK_	Phospho (STY)	0.0022892	0.0022892	-0.414249	-0.203685	-0.773196	20.5064	22.2566	21.9582	Liprin-beta-1	Ppfibp1	_SSS(ph)LGNLKK_	Phospho (STY)	0.0022892	0.0022892	-0.46371	21.5738	0.0240183	0.216493
TPGAAVGRSPK	Filamin-binding LIM protein 1	Fblim1	_TPGAAVGRS(ph)PK_	Phospho (STY)	6.15e-05	6.15e-05	0.223917	0.482022	0.997112	20.1171	23.8479	21.5562	Filamin-binding LIM protein 1	Fblim1	_TPGAAVGRS(ph)PK_	Phospho (STY)	6.15e-05	6.15e-05	0.567684	21.8404	0.0255927	0.216493
TPSSHGYNSPFASK	Treslin	Ticrr	_TPSSHGYNS(ph)PFASK_	Phospho (STY)	1.61e-06	1.61e-06	-0.747391	-0.666416	-0.132799	19.5063	19.4794	19.2168	Treslin	Ticrr	_TPSSHGYNS(ph)PFASK_	Phospho (STY)	1.61e-06	1.61e-06	-0.515535	19.4008	0.0235139	0.216493
TRASLPVVR	Sickle tail protein	Skt	_TRAS(ph)LPVVR_	Phospho (STY)	0.001001	0.001001	0.346191	0.499782	0.197362	25.4774	24.2492	22.9358	Sickle tail protein	Skt	_TRAS(ph)LPVVR_	Phospho (STY)	0.001001	0.001001	0.347778	24.2208	0.0221486	0.216493
VMSRPPPSASPPK	Lysine-specific demethylase 2B	Kdm2b	_VM(ox)SRPPPS(ph)ASPPK_	Oxidation (M),Phospho (STY)	4.33e-05	0.0061053	0.303459	0.347439	0.236584	25.0987	24.9619	23.4842	Lysine-specific demethylase 2B	Kdm2b	_VM(ox)SRPPPS(ph)ASPPK_	Oxidation (M),Phospho (STY)	4.33e-05	0.0061053	0.295828	24.515	0.0217393	0.216493
VMSRPPPSASPPK	Lysine-specific demethylase 2B	Kdm2b	_VM(ox)SRPPPSAS(ph)PPK_	Oxidation (M),Phospho (STY)	4.33e-05	4.33e-05	0.303459	0.347439	0.236584	25.0987	24.9619	23.4842	Lysine-specific demethylase 2B	Kdm2b	_VM(ox)SRPPPS(ph)ASPPK_	Oxidation (M),Phospho (STY)	4.33e-05	0.0061053	0.295828	24.515	0.0217393	0.216493
LATTVSAPDLK	Microtubule-associated protein 4	Map4	_LATTVS(ph)APDLK_	Phospho (STY)	1.13e-22	1.13e-22	0.237441	0.909581	0.402831	23.4221	20.0148	18.746	Microtubule-associated protein 4	Map4	_LATTVS(ph)APDLK_	Phospho (STY)	1.13e-22	1.13e-22	0.516618	20.7276	0.026194	0.217148
RSPSPAPPPPPPPPPPR	Serine/arginine repetitive matrix protein 1	Srrm1	_RS(ph)PS(ph)PAPPPPPPPPPPR_	2 Phospho (STY)	0.0059644	0.0059644	-0.428372	-0.176838	-0.341373	20.9612	19.4091	18.0724	Serine/arginine repetitive matrix protein 1	Srrm1	_RS(ph)PS(ph)PAPPPPPPPPPPR_	2 Phospho (STY)	0.0059644	0.0059644	-0.315527	19.4809	0.0260491	0.217148
ASAVSPEKAPMTSK	Treacle protein	Tcof1	_ASAVS(ph)PEKAPM(ox)TSK_	Oxidation (M),Phospho (STY)	4.01e-14	4.01e-14	-0.156482	-0.400511	-0.61288	29.7546	28.9855	23.2914	Treacle protein	Tcof1	_ASAVS(ph)PEKAPM(ox)TSK_	Oxidation (M),Phospho (STY)	4.01e-14	4.01e-14	-0.389958	27.3439	0.0272591	0.223244
TTSRSPVLSR	Mitogen-activated protein kinase kinase kinase kinase 4	Map4k4	_TTSRS(ph)PVLSR_	Phospho (STY)	4.74e-05	4.74e-05	-0.245215	-0.33539	-0.244412	25.4085	25.9091	24.5602	Mitogen-activated protein kinase kinase kinase kinase 4	Map4k4	_TTSRS(ph)PVLSR_	Phospho (STY)	4.74e-05	4.74e-05	-0.275005	25.2926	0.0274679	0.223244
TTSRSPVLSR	Mitogen-activated protein kinase kinase kinase kinase 4	Map4k4	_TTS(ph)RSPVLSR_	Phospho (STY)	4.74e-05	0.041687	-0.245215	-0.33539	-0.244412	25.4085	25.9091	24.5602	Mitogen-activated protein kinase kinase kinase kinase 4	Map4k4	_TTSRS(ph)PVLSR_	Phospho (STY)	4.74e-05	4.74e-05	-0.275005	25.2926	0.0274679	0.223244
AAVPTPAKK	Nucleolin	Ncl	_AAVPT(ph)PAKK_	Phospho (STY)	0.0014279	0.0014279	0.369159	0.373843	1.22977	22.7135	22.902	19.7799	Nucleolin	Ncl	_AAVPT(ph)PAKK_	Phospho (STY)	0.0014279	0.0014279	0.657592	21.7985	0.0290986	0.224374
APSPAPAVSPK	Splicing factor, arginine/serine-rich 19	Scaf1	_APS(ph)PAPAVS(ph)PK_	2 Phospho (STY)	0.013823	0.013823	-0.130271	-0.448016	-0.564627	15.6851	18.8462	17.821	Splicing factor, arginine/serine-rich 19	Scaf1	_APS(ph)PAPAVS(ph)PK_	2 Phospho (STY)	0.013823	0.013823	-0.380972	17.4508	0.0286542	0.224374
KVELSESEEDKGSK	Serine/arginine repetitive matrix protein 1	Srrm1	_KVELS(ph)ES(ph)EEDKGSK_	2 Phospho (STY)	9.1e-09	0.0020548	-0.471629	-0.143198	-0.408033	27.5118	28.8865	20.8963	Serine/arginine repetitive matrix protein 1	Srrm1	_KVELS(ph)ES(ph)EEDKGSK_	2 Phospho (STY)	9.1e-09	0.0020548	-0.340953	25.7649	0.0281331	0.224374
KVELSESEEDKGSK	Serine/arginine repetitive matrix protein 1	Srrm1	_KVELS(ph)ESEEDKGSK_	Phospho (STY)	9.1e-09	9.1e-09	-0.471629	-0.143198	-0.408033	27.5118	28.8865	20.8963	Serine/arginine repetitive matrix protein 1	Srrm1	_KVELS(ph)ES(ph)EEDKGSK_	2 Phospho (STY)	9.1e-09	0.0020548	-0.340953	25.7649	0.0281331	0.224374
KVELSESEEDKGSK	Serine/arginine repetitive matrix protein 1	Srrm1	_KVELSES(ph)EEDKGSK_	Phospho (STY)	9.1e-09	7.47e-05	-0.471629	-0.143198	-0.408033	27.5118	28.8865	20.8963	Serine/arginine repetitive matrix protein 1	Srrm1	_KVELS(ph)ES(ph)EEDKGSK_	2 Phospho (STY)	9.1e-09	0.0020548	-0.340953	25.7649	0.0281331	0.224374
LGASNSPGQPNSVKR	RNA-binding protein 25	Rbm25	_LGASNS(ph)PGQPNSVKR_	Phospho (STY)	9.86e-21	9.86e-21	-0.144186	-0.587208	-0.394411	26.704	27.3532	26.8924	RNA-binding protein 25	Rbm25	_LGASNS(ph)PGQPNSVKR_	Phospho (STY)	9.86e-21	9.86e-21	-0.375268	26.9832	0.029507	0.224374
RNTTPTGAAPPAGMTSTR	Microtubule-associated protein 4	Map4	_RNTT(ph)PTGAAPPAGM(ox)TSTR_	Oxidation (M),Phospho (STY)	2.16e-09	2.16e-09	-0.445185	-0.800777	-0.158478	23.6727	24.5576	22.7223	Microtubule-associated protein 4	Map4	_RNTT(ph)PTGAAPPAGM(ox)TSTR_	Oxidation (M),Phospho (STY)	2.16e-09	2.16e-09	-0.468147	23.6509	0.0297722	0.224374
RNTTPTGAAPPAGMTSTR	Microtubule-associated protein 4	Map4	_RNT(ph)TPTGAAPPAGM(ox)TSTR_	Oxidation (M),Phospho (STY)	2.16e-09	8.33e-08	-0.445185	-0.800777	-0.158478	23.6727	24.5576	22.7223	Microtubule-associated protein 4	Map4	_RNTT(ph)PTGAAPPAGM(ox)TSTR_	Oxidation (M),Phospho (STY)	2.16e-09	2.16e-09	-0.468147	23.6509	0.0297722	0.224374
SQSSEGVSSLSSSPSNSLETQSQSLSR	Ubiquitin conjugation factor E4 B	Ube4b	_SQSSEGVSSLSSS(ph)PSNSLETQSQSLSR_	Phospho (STY)	2.29e-14	2.29e-14	-0.195913	-0.447269	-0.273343	20.6909	22.4296	21.1189	Ubiquitin conjugation factor E4 B	Ube4b	_SQSSEGVSSLSSS(ph)PSNSLETQSQSLSR_	Phospho (STY)	2.29e-14	2.29e-14	-0.305508	21.4131	0.0291927	0.224374
SQSSEGVSSLSSSPSNSLETQSQSLSR	Ubiquitin conjugation factor E4 B	Ube4b	_SQSSEGVSSLSSSPS(ph)NSLETQSQSLSR_	Phospho (STY)	2.29e-14	0.0077008	-0.195913	-0.447269	-0.273343	20.6909	22.4296	21.1189	Ubiquitin conjugation factor E4 B	Ube4b	_SQSSEGVSSLSSS(ph)PSNSLETQSQSLSR_	Phospho (STY)	2.29e-14	2.29e-14	-0.305508	21.4131	0.0291927	0.224374
SQSSEGVSSLSSSPSNSLETQSQSLSR	Ubiquitin conjugation factor E4 B	Ube4b	_SQSSEGVSSLS(ph)SSPSNSLETQSQSLSR_	Phospho (STY)	2.29e-14	0.0077008	-0.195913	-0.447269	-0.273343	20.6909	22.4296	21.1189	Ubiquitin conjugation factor E4 B	Ube4b	_SQSSEGVSSLSSS(ph)PSNSLETQSQSLSR_	Phospho (STY)	2.29e-14	2.29e-14	-0.305508	21.4131	0.0291927	0.224374
SQSSEGVSSLSSSPSNSLETQSQSLSR	Ubiquitin conjugation factor E4 B	Ube4b	_SQSSEGVSSLSS(ph)SPSNSLETQSQSLSR_	Phospho (STY)	2.29e-14	6.24e-05	-0.195913	-0.447269	-0.273343	20.6909	22.4296	21.1189	Ubiquitin conjugation factor E4 B	Ube4b	_SQSSEGVSSLSSS(ph)PSNSLETQSQSLSR_	Phospho (STY)	2.29e-14	2.29e-14	-0.305508	21.4131	0.0291927	0.224374
SRSGEGEVSGLLR	Transcription intermediary factor 1-beta	Trim28	_SRS(ph)GEGEVSGLLR_	Phospho (STY)	2.48e-10	2.48e-10	0.451013	0.60985	0.128557	26.3921	27.0109	20.2189	Transcription intermediary factor 1-beta	Trim28	_SRS(ph)GEGEVSGLLR_	Phospho (STY)	2.48e-10	2.48e-10	0.396473	24.5406	0.0293479	0.224374
SRSGEGEVSGLLR	Transcription intermediary factor 1-beta	Trim28	_S(ph)RSGEGEVSGLLR_	Phospho (STY)	2.48e-10	0.012577	0.451013	0.60985	0.128557	26.3921	27.0109	20.2189	Transcription intermediary factor 1-beta	Trim28	_SRS(ph)GEGEVSGLLR_	Phospho (STY)	2.48e-10	2.48e-10	0.396473	24.5406	0.0293479	0.224374
SSTPGSPTHVSSGPNASR	UPF0472 protein C16orf72 homolog		_SSTPGS(ph)PTHVSSGPNASR_	Phospho (STY)	8.89e-13	8.89e-13	0.200881	0.348572	0.282143	22.1331	22.2876	21.4764	UPF0472 protein C16orf72 homolog		_SSTPGS(ph)PTHVSSGPNASR_	Phospho (STY)	8.89e-13	8.89e-13	0.277199	21.9657	0.0292556	0.224374
AASSGPRSPLDQR	Chromodomain-helicase-DNA-binding protein 1	Chd1	_AASSGPRS(ph)PLDQR_	Phospho (STY)	0.0010498	0.0010498	0.334111	0.244522	0.872947	25.7236	26.0961	24.8132	Chromodomain-helicase-DNA-binding protein 1	Chd1	_AASSGPRS(ph)PLDQR_	Phospho (STY)	0.0010498	0.0010498	0.48386	25.5443	0.0303124	0.22619
EATLPPVSPPKAALSVDEVEKK	Eukaryotic translation initiation factor 4 gamma 1	Eif4g1	_EATLPPVS(ph)PPKAALSVDEVEKK_	Phospho (STY)	0.0042434	0.0042434	0.386259	0.283092	0.186247	25.7922	25.0857	17.5213	Eukaryotic translation initiation factor 4 gamma 1	Eif4g1	_EATLPPVS(ph)PPKAALSVDEVEKK_	Phospho (STY)	0.0042434	0.0042434	0.285199	22.7997	0.0305588	0.22619
AVTTVTQSTPVPGPSVPPPEELQVSPGPR	Host cell factor 1;HCF N-terminal chain 1;HCF N-terminal chain 2;HCF N-terminal chain 3;HCF N-terminal chain 4;HCF N-terminal chain 5;HCF N-terminal chain 6;HCF C-terminal chain 1;HCF C-terminal chain 2;HCF C-terminal chain 3;HCF C-terminal chain 4;HCF C-terminal chain 5;HCF C-terminal chain 6	Hcfc1	_AVTTVTQSTPVPGPSVPPPEELQVS(ph)PGPR_	Phospho (STY)	0.0013365	0.0013365	-0.127573	-0.470729	-0.404134	20.8271	21.5773	20.6855	Host cell factor 1;HCF N-terminal chain 1;HCF N-terminal chain 2;HCF N-terminal chain 3;HCF N-terminal chain 4;HCF N-terminal chain 5;HCF N-terminal chain 6;HCF C-terminal chain 1;HCF C-terminal chain 2;HCF C-terminal chain 3;HCF C-terminal chain 4;HCF C-terminal chain 5;HCF C-terminal chain 6	Hcfc1	_AVTTVTQSTPVPGPSVPPPEELQVS(ph)PGPR_	Phospho (STY)	0.0013365	0.0013365	-0.334145	21.03	0.0318564	0.229705
FLAALQASGYQPDLSYNLALAYYSSR	Tetratricopeptide repeat protein 30A1;Tetratricopeptide repeat protein 30B	Ttc30a1;Ttc30b	_FLAALQASGYQPDLS(ph)YNLALAY(ph)Y(ph)S(ph)SR_	4 Phospho (STY)	0.042106	0.042106	0.204391	0.308244	0.272143	28.9185	23.8478	22.5173	Tetratricopeptide repeat protein 30A1;Tetratricopeptide repeat protein 30B	Ttc30a1;Ttc30b	_FLAALQASGYQPDLS(ph)YNLALAY(ph)Y(ph)S(ph)SR_	4 Phospho (STY)	0.042106	0.042106	0.261593	25.0945	0.0324191	0.229705
RSESPPAELPSLRR		Trip12	_RSES(ph)PPAELPSLRR_	Phospho (STY)	0.029504	0.029504	-0.250543	-0.304434	-0.85964	23.3705	22.823	19.6716		Trip12	_RSES(ph)PPAELPSLRR_	Phospho (STY)	0.029504	0.029504	-0.471539	21.955	0.0323587	0.229705
SRTGSESSQTGASATSGR	Eukaryotic translation initiation factor 4B	Eif4b	_SRTGS(ph)ES(ph)SQTGASATSGR_	2 Phospho (STY)	1.07e-31	0.001259	0.316957	0.601411	0.169797	23.9149	23.0637	19.9192	Eukaryotic translation initiation factor 4B	Eif4b	_SRTGS(ph)ES(ph)SQTGASATSGR_	2 Phospho (STY)	1.07e-31	0.001259	0.362722	22.2992	0.0323042	0.229705
SRTGSESSQTGASATSGR	Eukaryotic translation initiation factor 4B	Eif4b	_SRTGS(ph)ESSQT(ph)GASATSGR_	2 Phospho (STY)	1.07e-31	9.99e-09	0.316957	0.601411	0.169797	23.9149	23.0637	19.9192	Eukaryotic translation initiation factor 4B	Eif4b	_SRTGS(ph)ES(ph)SQTGASATSGR_	2 Phospho (STY)	1.07e-31	0.001259	0.362722	22.2992	0.0323042	0.229705
SRTGSESSQTGASATSGR	Eukaryotic translation initiation factor 4B	Eif4b	_SRTGS(ph)ESS(ph)QTGASATSGR_	2 Phospho (STY)	1.07e-31	5.71e-17	0.316957	0.601411	0.169797	23.9149	23.0637	19.9192	Eukaryotic translation initiation factor 4B	Eif4b	_SRTGS(ph)ES(ph)SQTGASATSGR_	2 Phospho (STY)	1.07e-31	0.001259	0.362722	22.2992	0.0323042	0.229705
SRTGSESSQTGASATSGR	Eukaryotic translation initiation factor 4B	Eif4b	_SRT(ph)GSESS(ph)QTGASATSGR_	2 Phospho (STY)	1.07e-31	3.62e-05	0.316957	0.601411	0.169797	23.9149	23.0637	19.9192	Eukaryotic translation initiation factor 4B	Eif4b	_SRTGS(ph)ES(ph)SQTGASATSGR_	2 Phospho (STY)	1.07e-31	0.001259	0.362722	22.2992	0.0323042	0.229705
SRTGSESSQTGASATSGR	Eukaryotic translation initiation factor 4B	Eif4b	_SRT(ph)GSES(ph)SQTGASATSGR_	2 Phospho (STY)	1.07e-31	0.0062886	0.316957	0.601411	0.169797	23.9149	23.0637	19.9192	Eukaryotic translation initiation factor 4B	Eif4b	_SRTGS(ph)ES(ph)SQTGASATSGR_	2 Phospho (STY)	1.07e-31	0.001259	0.362722	22.2992	0.0323042	0.229705
SRTGSESSQTGASATSGR	Eukaryotic translation initiation factor 4B	Eif4b	_SRTGSES(ph)S(ph)QTGASATSGR_	2 Phospho (STY)	1.07e-31	0.043926	0.316957	0.601411	0.169797	23.9149	23.0637	19.9192	Eukaryotic translation initiation factor 4B	Eif4b	_SRTGS(ph)ES(ph)SQTGASATSGR_	2 Phospho (STY)	1.07e-31	0.001259	0.362722	22.2992	0.0323042	0.229705
SRTGSESSQTGASATSGR	Eukaryotic translation initiation factor 4B	Eif4b	_SRT(ph)GSESSQTGASATSGR_	Phospho (STY)	1.07e-31	1.3e-06	0.316957	0.601411	0.169797	23.9149	23.0637	19.9192	Eukaryotic translation initiation factor 4B	Eif4b	_SRTGS(ph)ES(ph)SQTGASATSGR_	2 Phospho (STY)	1.07e-31	0.001259	0.362722	22.2992	0.0323042	0.229705
SRTGSESSQTGASATSGR	Eukaryotic translation initiation factor 4B	Eif4b	_SRTGSESS(ph)QTGASATSGR_	Phospho (STY)	1.07e-31	1.06e-10	0.316957	0.601411	0.169797	23.9149	23.0637	19.9192	Eukaryotic translation initiation factor 4B	Eif4b	_SRTGS(ph)ES(ph)SQTGASATSGR_	2 Phospho (STY)	1.07e-31	0.001259	0.362722	22.2992	0.0323042	0.229705
SRTGSESSQTGASATSGR	Eukaryotic translation initiation factor 4B	Eif4b	_S(ph)RTGSESSQTGASATSGR_	Phospho (STY)	1.07e-31	0.016234	0.316957	0.601411	0.169797	23.9149	23.0637	19.9192	Eukaryotic translation initiation factor 4B	Eif4b	_SRTGS(ph)ES(ph)SQTGASATSGR_	2 Phospho (STY)	1.07e-31	0.001259	0.362722	22.2992	0.0323042	0.229705
SRTGSESSQTGASATSGR	Eukaryotic translation initiation factor 4B	Eif4b	_SRTGS(ph)ESSQTGASATSGR_	Phospho (STY)	1.07e-31	1.07e-31	0.316957	0.601411	0.169797	23.9149	23.0637	19.9192	Eukaryotic translation initiation factor 4B	Eif4b	_SRTGS(ph)ES(ph)SQTGASATSGR_	2 Phospho (STY)	1.07e-31	0.001259	0.362722	22.2992	0.0323042	0.229705
SRTGSESSQTGASATSGR	Eukaryotic translation initiation factor 4B	Eif4b	_SRTGSES(ph)SQTGASATSGR_	Phospho (STY)	1.07e-31	5.66e-07	0.316957	0.601411	0.169797	23.9149	23.0637	19.9192	Eukaryotic translation initiation factor 4B	Eif4b	_SRTGS(ph)ES(ph)SQTGASATSGR_	2 Phospho (STY)	1.07e-31	0.001259	0.362722	22.2992	0.0323042	0.229705
TPKDSPGIPPSANAHQLFR	Ribosomal protein S6 kinase alpha-3	Rps6ka3	_T(ph)PKDSPGIPPSANAHQLFR_	Phospho (STY)	6.42e-07	0.010426	0.21176	0.355129	0.242206	21.3455	21.8863	20.2517	Ribosomal protein S6 kinase alpha-3	Rps6ka3	_T(ph)PKDSPGIPPSANAHQLFR_	Phospho (STY)	6.42e-07	0.010426	0.269698	21.1612	0.0322364	0.229705
TPKDSPGIPPSANAHQLFR	Ribosomal protein S6 kinase alpha-3	Rps6ka3	_TPKDS(ph)PGIPPSANAHQLFR_	Phospho (STY)	6.42e-07	6.42e-07	0.21176	0.355129	0.242206	21.3455	21.8863	20.2517	Ribosomal protein S6 kinase alpha-3	Rps6ka3	_T(ph)PKDSPGIPPSANAHQLFR_	Phospho (STY)	6.42e-07	0.010426	0.269698	21.1612	0.0322364	0.229705
KLSVGGDSDPPLKR	Zinc finger CCCH domain-containing protein 11A	Zc3h11a	_KLS(ph)VGGDSDPPLKR_	Phospho (STY)	0.017139	0.017139	0.400538	0.143393	0.348799	21.6625	23.2002	19.463	Zinc finger CCCH domain-containing protein 11A	Zc3h11a	_KLS(ph)VGGDSDPPLKR_	Phospho (STY)	0.017139	0.017139	0.297577	21.4419	0.033405	0.232236
LQPSSSPETGLDPFPSR	Ataxin-2-like protein	Atxn2l	_LQPSSS(ph)PETGLDPFPSR_	Phospho (STY)	2.33e-08	2.33e-08	-0.351903	-0.706724	-0.164658	19.731	21.2662	20.1096	Ataxin-2-like protein	Atxn2l	_LQPSSS(ph)PETGLDPFPSR_	Phospho (STY)	2.33e-08	2.33e-08	-0.407761	20.3689	0.0334733	0.232236
SETAPAAPAAPAPVEKTPVKKK	Histone H1.3	Hist1h1d	_(ac)SETAPAAPAAPAPVEKT(ph)PVKKK_	Acetyl (Protein N-term),Phospho (STY)	6.53e-05	6.53e-05	-0.324654	-0.200548	-0.780215	27.2096	26.9748	21.652	Histone H1.3	Hist1h1d	_(ac)SETAPAAPAAPAPVEKT(ph)PVKKK_	Acetyl (Protein N-term),Phospho (STY)	6.53e-05	6.53e-05	-0.435139	25.2788	0.0336167	0.232236
DEILPTTPISEQK	40S ribosomal protein S3	Rps3	_DEILPTT(ph)PISEQK_	Phospho (STY)	1.57e-10	1.57e-10	0.0894982	0.698218	1.08773	23.8574	21.1072	20.0818	40S ribosomal protein S3	Rps3	_DEILPTT(ph)PISEQK_	Phospho (STY)	1.57e-10	1.57e-10	0.62515	21.6821	0.0357413	0.239109
NSSPAVPAPTPEGVQAVNTTK	Treacle protein	Tcof1	_NSS(ph)PAVPAPTPEGVQAVNTTK_	Phospho (STY)	2.5e-19	2.59e-19	-0.109888	-0.470269	-0.773787	23.2321	21.5834	21.2864	Treacle protein	Tcof1	_NSS(ph)PAVPAPTPEGVQAVNTTK_	Phospho (STY)	2.5e-19	2.59e-19	-0.451315	22.034	0.0360538	0.239109
NSSPAVPAPTPEGVQAVNTTK	Treacle protein	Tcof1	_NS(ph)SPAVPAPTPEGVQAVNTTK_	Phospho (STY)	2.5e-19	2.5e-19	-0.109888	-0.470269	-0.773787	23.2321	21.5834	21.2864	Treacle protein	Tcof1	_NSS(ph)PAVPAPTPEGVQAVNTTK_	Phospho (STY)	2.5e-19	2.59e-19	-0.451315	22.034	0.0360538	0.239109
RIDISPSTFR	Thyroid hormone receptor-associated protein 3	Thrap3	_RIDIS(ph)PSTFR_	Phospho (STY)	6.08e-05	6.08e-05	-0.144552	-0.35949	-0.68133	25.2849	25.9334	20.1092	Thyroid hormone receptor-associated protein 3	Thrap3	_RIDIS(ph)PSTFR_	Phospho (STY)	6.08e-05	6.08e-05	-0.395124	23.7759	0.0356741	0.239109
RIDISPSTFR	Thyroid hormone receptor-associated protein 3	Thrap3	_RIDISPS(ph)TFR_	Phospho (STY)	6.08e-05	0.030578	-0.144552	-0.35949	-0.68133	25.2849	25.9334	20.1092	Thyroid hormone receptor-associated protein 3	Thrap3	_RIDIS(ph)PSTFR_	Phospho (STY)	6.08e-05	6.08e-05	-0.395124	23.7759	0.0356741	0.239109
TATPPGYKPGSPPSFR	Atrophin-1	Atn1	_TATPPGYKPGS(ph)PPSFR_	Phospho (STY)	0.00031117	0.00031117	0.187261	0.240375	0.446891	21.2465	21.622	17.1082	Atrophin-1	Atn1	_TATPPGYKPGS(ph)PPSFR_	Phospho (STY)	0.00031117	0.00031117	0.291509	19.9923	0.0359619	0.239109
VGSLTPPSSPKTQR	AP2-associated protein kinase 1	Aak1	_VGSLTPPS(ph)SPKTQR_	Phospho (STY)	0.0033178	0.0033178	0.0870554	0.521553	0.575409	21.1146	18.9636	17.9211	AP2-associated protein kinase 1	Aak1	_VGSLTPPS(ph)SPKTQR_	Phospho (STY)	0.0033178	0.0033178	0.394673	19.3331	0.0351906	0.239109
AQQPAPASSPVKR	MKL/myocardin-like protein 1	Mkl1	_AQQPAPASS(ph)PVKR_	Phospho (STY)	4.45e-09	4.45e-09	0.383055	0.3122	0.141302	23.951	24.5057	22.3509	MKL/myocardin-like protein 1	Mkl1	_AQQPAPASS(ph)PVKR_	Phospho (STY)	4.45e-09	4.45e-09	0.278852	23.6025	0.0380691	0.248498
AQQPAPASSPVKR	MKL/myocardin-like protein 1	Mkl1	_AQQPAPAS(ph)SPVKR_	Phospho (STY)	4.45e-09	0.03873	0.383055	0.3122	0.141302	23.951	24.5057	22.3509	MKL/myocardin-like protein 1	Mkl1	_AQQPAPASS(ph)PVKR_	Phospho (STY)	4.45e-09	4.45e-09	0.278852	23.6025	0.0380691	0.248498
RRSASPPPAASSSSSSR	Splicing factor, arginine/serine-rich 19	Scaf1	_RRS(ph)AS(ph)PPPAASSSSSSR_	2 Phospho (STY)	2.86e-05	2.86e-05	-0.115129	-0.369818	-0.443379	18.9407	20.7145	17.9925	Splicing factor, arginine/serine-rich 19	Scaf1	_RRS(ph)AS(ph)PPPAASSSSSSR_	2 Phospho (STY)	2.86e-05	2.86e-05	-0.309442	19.2159	0.037962	0.248498
IDASKNEEDEGHSNSSPR	Heterogeneous nuclear ribonucleoprotein D0	Hnrnpd	_IDASKNEEDEGHSNS(ph)SPR_	Phospho (STY)	5.08e-53	7.08e-24	-0.164027	-0.287994	-0.637536	29.8697	29.4292	20.4751	Heterogeneous nuclear ribonucleoprotein D0	Hnrnpd	_IDASKNEEDEGHSNS(ph)SPR_	Phospho (STY)	5.08e-53	7.08e-24	-0.363186	26.5913	0.0390033	0.250853
IDASKNEEDEGHSNSSPR	Heterogeneous nuclear ribonucleoprotein D0	Hnrnpd	_IDASKNEEDEGHS(ph)NSSPR_	Phospho (STY)	5.08e-53	0.0022701	-0.164027	-0.287994	-0.637536	29.8697	29.4292	20.4751	Heterogeneous nuclear ribonucleoprotein D0	Hnrnpd	_IDASKNEEDEGHSNS(ph)SPR_	Phospho (STY)	5.08e-53	7.08e-24	-0.363186	26.5913	0.0390033	0.250853
IDASKNEEDEGHSNSSPR	Heterogeneous nuclear ribonucleoprotein D0	Hnrnpd	_IDASKNEEDEGHSNSS(ph)PR_	Phospho (STY)	5.08e-53	5.08e-53	-0.164027	-0.287994	-0.637536	29.8697	29.4292	20.4751	Heterogeneous nuclear ribonucleoprotein D0	Hnrnpd	_IDASKNEEDEGHSNS(ph)SPR_	Phospho (STY)	5.08e-53	7.08e-24	-0.363186	26.5913	0.0390033	0.250853
TLAGDVKTSPPRSAPK	AKT-interacting protein	Aktip	_TLAGDVKT(ph)SPPRSAPK_	Phospho (STY)	0.0011351	0.0076459	0.198243	0.212134	0.41045	21.2116	23.329	16.9654	AKT-interacting protein	Aktip	_TLAGDVKT(ph)SPPRSAPK_	Phospho (STY)	0.0011351	0.0076459	0.273609	20.502	0.039035	0.250853
TLAGDVKTSPPRSAPK	AKT-interacting protein	Aktip	_TLAGDVKTS(ph)PPRSAPK_	Phospho (STY)	0.0011351	0.0011351	0.198243	0.212134	0.41045	21.2116	23.329	16.9654	AKT-interacting protein	Aktip	_TLAGDVKT(ph)SPPRSAPK_	Phospho (STY)	0.0011351	0.0076459	0.273609	20.502	0.039035	0.250853
SSMSGLHLVK	Acetyl-CoA carboxylase 1;Biotin carboxylase	Acaca	_SSM(ox)S(ph)GLHLVK_	Oxidation (M),Phospho (STY)	9.42e-06	9.42e-06	0.330099	0.308244	0.148739	26.3512	26.6475	22.4534	Acetyl-CoA carboxylase 1;Biotin carboxylase	Acaca	_SSM(ox)S(ph)GLHLVK_	Oxidation (M),Phospho (STY)	9.42e-06	9.42e-06	0.262361	25.1507	0.0396924	0.253115
KQSAGPNSPTGGGGGGGSGGTR	Zinc finger SWIM domain-containing protein KIAA0913	Kiaa0913	_KQSAGPNS(ph)PTGGGGGGGSGGTR_	Phospho (STY)	2.94e-05	2.94e-05	-0.626914	-0.792807	-0.0437351	21.8668	20.6999	19.7765	Zinc finger SWIM domain-containing protein KIAA0913	Kiaa0913	_KQSAGPNS(ph)PTGGGGGGGSGGTR_	Phospho (STY)	2.94e-05	2.94e-05	-0.487819	20.7811	0.0417282	0.262066
VAASGSPGKSSTHASVSPASEPSR	Zinc finger CCCH-type antiviral protein 1	Zc3hav1	_VAAS(ph)GSPGKSSTHASVSPASEPSR_	Phospho (STY)	1.07e-05	1.07e-05	-0.258926	-0.219556	-0.229568	25.1827	26.941	25.2717	Zinc finger CCCH-type antiviral protein 1	Zc3hav1	_VAAS(ph)GSPGKSSTHASVSPASEPSR_	Phospho (STY)	1.07e-05	1.07e-05	-0.236017	25.7984	0.0415741	0.262066
VAASGSPGKSSTHASVSPASEPSR	Zinc finger CCCH-type antiviral protein 1	Zc3hav1	_VAASGS(ph)PGKSSTHASVSPASEPSR_	Phospho (STY)	1.07e-05	1.35e-05	-0.258926	-0.219556	-0.229568	25.1827	26.941	25.2717	Zinc finger CCCH-type antiviral protein 1	Zc3hav1	_VAAS(ph)GSPGKSSTHASVSPASEPSR_	Phospho (STY)	1.07e-05	1.07e-05	-0.236017	25.7984	0.0415741	0.262066
VAASGSPGKSSTHASVSPASEPSR	Zinc finger CCCH-type antiviral protein 1	Zc3hav1	_VAASGSPGKSS(ph)THASVSPASEPSR_	Phospho (STY)	1.07e-05	0.01892	-0.258926	-0.219556	-0.229568	25.1827	26.941	25.2717	Zinc finger CCCH-type antiviral protein 1	Zc3hav1	_VAAS(ph)GSPGKSSTHASVSPASEPSR_	Phospho (STY)	1.07e-05	1.07e-05	-0.236017	25.7984	0.0415741	0.262066
AFVESQQKSPGKR	Microtubule-actin cross-linking factor 1	Macf1	_AFVESQQKS(ph)PGKR_	Phospho (STY)	0.017655	0.017655	-0.139554	-0.62049	-0.290162	24.4233	21.9869	16.7353	Microtubule-actin cross-linking factor 1	Macf1	_AFVESQQKS(ph)PGKR_	Phospho (STY)	0.017655	0.017655	-0.350069	21.0485	0.0438653	0.265433
DAPISPASVASSSSTPSSK	Transducin-like enhancer protein 4	Tle4	_DAPIS(ph)PASVASSSSTPSSK_	Phospho (STY)	1.74e-16	1.74e-16	0.187388	0.295723	0.237808	19.9019	20.6059	20.5355	Transducin-like enhancer protein 4	Tle4	_DAPIS(ph)PASVASSSSTPSSK_	Phospho (STY)	1.74e-16	1.74e-16	0.240306	20.3478	0.0426277	0.265433
RSNATNSSYSPPTGR	T-lymphoma invasion and metastasis-inducing protein 1	Tiam1	_RSNATNSSYS(ph)PPTGR_	Phospho (STY)	3.39e-05	3.39e-05	-0.293164	-0.351295	-0.13622	19.1433	20.6563	19.4541	T-lymphoma invasion and metastasis-inducing protein 1	Tiam1	_RSNATNSSYS(ph)PPTGR_	Phospho (STY)	3.39e-05	3.39e-05	-0.260227	19.7512	0.0436302	0.265433
TLNMTTSPEEK	GMP synthase [glutamine-hydrolyzing]	Gmps	_TLNM(ox)T(ph)TSPEEK_	Oxidation (M),Phospho (STY)	3.1e-05	0.0027666	0.153935	0.253868	0.549028	22.2771	17.4966	18.5746	GMP synthase [glutamine-hydrolyzing]	Gmps	_TLNM(ox)T(ph)TSPEEK_	Oxidation (M),Phospho (STY)	3.1e-05	0.0027666	0.318944	19.4494	0.04378	0.265433
TLNMTTSPEEK	GMP synthase [glutamine-hydrolyzing]	Gmps	_TLNM(ox)TTS(ph)PEEK_	Oxidation (M),Phospho (STY)	3.1e-05	3.1e-05	0.153935	0.253868	0.549028	22.2771	17.4966	18.5746	GMP synthase [glutamine-hydrolyzing]	Gmps	_TLNM(ox)T(ph)TSPEEK_	Oxidation (M),Phospho (STY)	3.1e-05	0.0027666	0.318944	19.4494	0.04378	0.265433
TLNMTTSPEEK	GMP synthase [glutamine-hydrolyzing]	Gmps	_TLNM(ox)TT(ph)SPEEK_	Oxidation (M),Phospho (STY)	3.1e-05	0.0056289	0.153935	0.253868	0.549028	22.2771	17.4966	18.5746	GMP synthase [glutamine-hydrolyzing]	Gmps	_TLNM(ox)T(ph)TSPEEK_	Oxidation (M),Phospho (STY)	3.1e-05	0.0027666	0.318944	19.4494	0.04378	0.265433
TVSLGAGAKDELHIVEAEAMNYEGSPIKVTLATLK	Nucleophosmin	Npm1	_TVSLGAGAKDELHIVEAEAM(ox)NYEGS(ph)PIKVTLATLK_	Oxidation (M),Phospho (STY)	3.43e-12	3.43e-12	0.31603	0.301939	0.143393	25.8395	25.8736	24.5555	Nucleophosmin	Npm1	_TVSLGAGAKDELHIVEAEAM(ox)NYEGS(ph)PIKVTLATLK_	Oxidation (M),Phospho (STY)	3.43e-12	3.43e-12	0.253787	25.4229	0.043266	0.265433
TVSLGAGAKDELHIVEAEAMNYEGSPIKVTLATLK	Nucleophosmin	Npm1	_TVSLGAGAKDELHIVEAEAM(ox)NY(ph)EGSPIKVTLATLK_	Oxidation (M),Phospho (STY)	3.43e-12	8.22e-09	0.31603	0.301939	0.143393	25.8395	25.8736	24.5555	Nucleophosmin	Npm1	_TVSLGAGAKDELHIVEAEAM(ox)NYEGS(ph)PIKVTLATLK_	Oxidation (M),Phospho (STY)	3.43e-12	3.43e-12	0.253787	25.4229	0.043266	0.265433
RSSTIVLR	Neuron navigator 1	Nav1	_RSS(ph)TIVLR_	Phospho (STY)	0.049682	0.049682	-0.193156	-0.224418	-0.282281	22.8806	21.4804	19.4903	Neuron navigator 1	Nav1	_RSS(ph)TIVLR_	Phospho (STY)	0.049682	0.049682	-0.233285	21.2838	0.0454026	0.272745
VKSSTPPRQSPSR	Serine/arginine repetitive matrix protein 2	Srrm2	_VKSST(ph)PPRQS(ph)PSR_	2 Phospho (STY)	6.32e-05	0.01709	0.621337	0.199625	0.204391	18.4278	19.1743	18.9882	Serine/arginine repetitive matrix protein 2	Srrm2	_VKSST(ph)PPRQS(ph)PSR_	2 Phospho (STY)	6.32e-05	0.01709	0.341784	18.8634	0.0459247	0.273896
VKSSTPPRQSPSR	Serine/arginine repetitive matrix protein 2	Srrm2	_VKSST(ph)PPRQSPS(ph)R_	2 Phospho (STY)	6.32e-05	0.02101	0.621337	0.199625	0.204391	18.4278	19.1743	18.9882	Serine/arginine repetitive matrix protein 2	Srrm2	_VKSST(ph)PPRQS(ph)PSR_	2 Phospho (STY)	6.32e-05	0.01709	0.341784	18.8634	0.0459247	0.273896
VKSSTPPRQSPSR	Serine/arginine repetitive matrix protein 2	Srrm2	_VKS(ph)STPPRQS(ph)PSR_	2 Phospho (STY)	6.32e-05	6.32e-05	0.621337	0.199625	0.204391	18.4278	19.1743	18.9882	Serine/arginine repetitive matrix protein 2	Srrm2	_VKSST(ph)PPRQS(ph)PSR_	2 Phospho (STY)	6.32e-05	0.01709	0.341784	18.8634	0.0459247	0.273896
VPGKLSPAK	Nuclear pore complex protein Nup214	Nup214	_VPGKLS(ph)PAK_	Phospho (STY)	0.013048	0.013048	-0.157544	-0.354151	-0.237132	24.0046	24.2224	23.1189	Nuclear pore complex protein Nup214	Nup214	_VPGKLS(ph)PAK_	Phospho (STY)	0.013048	0.013048	-0.249609	23.782	0.0462586	0.273917
GLAVAPASPGKAQPPKPDR	Uncharacterized protein KIAA1522	Kiaa1522	_GLAVAPAS(ph)PGKAQPPKPDR_	Phospho (STY)	0.0091966	0.0091966	-0.324419	-0.456286	-0.101722	23.6654	24.8117	20.0877	Uncharacterized protein KIAA1522	Kiaa1522	_GLAVAPAS(ph)PGKAQPPKPDR_	Phospho (STY)	0.0091966	0.0091966	-0.294142	22.855	0.0466344	0.274184
KAAADDGEEPKSEPETK	DNA-(apurinic or apyrimidinic site) lyase;DNA-(apurinic or apyrimidinic site) lyase, mitochondrial	Apex1	_KAAADDGEEPKS(ph)EPETK_	Phospho (STY)	9.69e-09	9.69e-09	-0.180642	-0.236928	-0.691593	24.3982	21.8661	21.3576	DNA-(apurinic or apyrimidinic site) lyase;DNA-(apurinic or apyrimidinic site) lyase, mitochondrial	Apex1	_KAAADDGEEPKS(ph)EPETK_	Phospho (STY)	9.69e-09	9.69e-09	-0.369721	22.5406	0.0470441	0.274645
ASVSDLSPR	Thyroid hormone receptor-associated protein 3	Thrap3	_ASVSDLS(ph)PR_	Phospho (STY)	2.89e-14	2.89e-14	-0.0703302	-0.512061	-0.963757	26.2384	21.3257	19.262	Thyroid hormone receptor-associated protein 3	Thrap3	_ASVSDLS(ph)PR_	Phospho (STY)	2.89e-14	2.89e-14	-0.515383	22.2754	0.0479453	0.276314
RLSSTGGQTPR	Protein IWS1 homolog	Iws1	_RLS(ph)STGGQTPR_	Phospho (STY)	5.33e-05	0.0016124	0.330903	1.49467	0.35095	24.9889	25.8924	24.6488	Protein IWS1 homolog	Iws1	_RLS(ph)STGGQTPR_	Phospho (STY)	5.33e-05	0.0016124	0.725508	25.1767	0.04833	0.276314
RLSSTGGQTPR	Protein IWS1 homolog	Iws1	_RLSS(ph)TGGQTPR_	Phospho (STY)	5.33e-05	5.33e-05	0.330903	1.49467	0.35095	24.9889	25.8924	24.6488	Protein IWS1 homolog	Iws1	_RLS(ph)STGGQTPR_	Phospho (STY)	5.33e-05	0.0016124	0.725508	25.1767	0.04833	0.276314
SRPSSPAVR	Zinc finger Ran-binding domain-containing protein 2	Zranb2	_SRPS(ph)SPAVR_	Phospho (STY)	0.0010097	0.012316	-0.362139	-0.0845173	-0.604849	20.09	20.2332	24.9038	Zinc finger Ran-binding domain-containing protein 2	Zranb2	_SRPS(ph)SPAVR_	Phospho (STY)	0.0010097	0.012316	-0.350502	21.7423	0.0482903	0.276314
SRPSSPAVR	Zinc finger Ran-binding domain-containing protein 2	Zranb2	_SRPSS(ph)PAVR_	Phospho (STY)	0.0010097	0.0010097	-0.362139	-0.0845173	-0.604849	20.09	20.2332	24.9038	Zinc finger Ran-binding domain-containing protein 2	Zranb2	_SRPS(ph)SPAVR_	Phospho (STY)	0.0010097	0.012316	-0.350502	21.7423	0.0482903	0.276314
SGVAVPTSPK	Programmed cell death protein 4	Pdcd4	_SGVAVPT(ph)SPK_	Phospho (STY)	0.0030076	0.020429	0.0935602	0.326652	0.521754	25.6526	19.16	18.7401	Programmed cell death protein 4	Pdcd4	_SGVAVPT(ph)SPK_	Phospho (STY)	0.0030076	0.020429	0.313989	21.1842	0.0488957	0.277634
SGVAVPTSPK	Programmed cell death protein 4	Pdcd4	_SGVAVPTS(ph)PK_	Phospho (STY)	0.0030076	0.0030076	0.0935602	0.326652	0.521754	25.6526	19.16	18.7401	Programmed cell death protein 4	Pdcd4	_SGVAVPT(ph)SPK_	Phospho (STY)	0.0030076	0.020429	0.313989	21.1842	0.0488957	0.277634
KDSLTQAQEQGTVLS	Tight junction-associated protein 1	Tjap1	_KDS(ph)LTQAQEQGTVLS_	Phospho (STY)	0.013842	0.013842	-0.184425	-0.183327	-0.405413	19.7068	19.669	18.2979	Tight junction-associated protein 1	Tjap1	_KDS(ph)LTQAQEQGTVLS_	Phospho (STY)	0.013842	0.013842	-0.257721	19.2245	0.0496115	0.277892
RKDSPPLVTPPQSPPSSQPPAMTQAPR	Smoothelin-like protein 2	Smtnl2	_RKDS(ph)PPLVTPPQS(ph)PPSSQPPAM(ox)TQAPR_	Oxidation (M),2 Phospho (STY)	4.54e-28	1.1e-08	-0.130381	-0.291151	-0.311864	26.8043	25.5431	20.7384	Smoothelin-like protein 2	Smtnl2	_RKDS(ph)PPLVTPPQS(ph)PPSSQPPAM(ox)TQAPR_	Oxidation (M),2 Phospho (STY)	4.54e-28	1.1e-08	-0.244465	24.362	0.0493759	0.277892
RKDSPPLVTPPQSPPSSQPPAMTQAPR	Smoothelin-like protein 2	Smtnl2	_RKDS(ph)PPLVTPPQSPPSSQPPAM(ox)TQAPR_	Oxidation (M),Phospho (STY)	4.54e-28	1.1e-20	-0.130381	-0.291151	-0.311864	26.8043	25.5431	20.7384	Smoothelin-like protein 2	Smtnl2	_RKDS(ph)PPLVTPPQS(ph)PPSSQPPAM(ox)TQAPR_	Oxidation (M),2 Phospho (STY)	4.54e-28	1.1e-08	-0.244465	24.362	0.0493759	0.277892
RKDSPPLVTPPQSPPSSQPPAMTQAPR	Smoothelin-like protein 2	Smtnl2	_RKDSPPLVTPPQSPPS(ph)SQPPAM(ox)TQAPR_	Oxidation (M),Phospho (STY)	4.54e-28	0.016129	-0.130381	-0.291151	-0.311864	26.8043	25.5431	20.7384	Smoothelin-like protein 2	Smtnl2	_RKDS(ph)PPLVTPPQS(ph)PPSSQPPAM(ox)TQAPR_	Oxidation (M),2 Phospho (STY)	4.54e-28	1.1e-08	-0.244465	24.362	0.0493759	0.277892
RKDSPPLVTPPQSPPSSQPPAMTQAPR	Smoothelin-like protein 2	Smtnl2	_RKDSPPLVTPPQS(ph)PPSSQPPAM(ox)TQAPR_	Oxidation (M),Phospho (STY)	4.54e-28	1.65e-05	-0.130381	-0.291151	-0.311864	26.8043	25.5431	20.7384	Smoothelin-like protein 2	Smtnl2	_RKDS(ph)PPLVTPPQS(ph)PPSSQPPAM(ox)TQAPR_	Oxidation (M),2 Phospho (STY)	4.54e-28	1.1e-08	-0.244465	24.362	0.0493759	0.277892
RKDSPPLVTPPQSPPSSQPPAMTQAPR	Smoothelin-like protein 2	Smtnl2	_RKDSPPLVT(ph)PPQSPPSSQPPAM(ox)TQAPR_	Oxidation (M),Phospho (STY)	4.54e-28	4.54e-28	-0.130381	-0.291151	-0.311864	26.8043	25.5431	20.7384	Smoothelin-like protein 2	Smtnl2	_RKDS(ph)PPLVTPPQS(ph)PPSSQPPAM(ox)TQAPR_	Oxidation (M),2 Phospho (STY)	4.54e-28	1.1e-08	-0.244465	24.362	0.0493759	0.277892
SEPSDPSPTGSPTVVKK	Coiled-coil domain-containing protein 27	Ccdc27	_S(ph)EPS(ph)DPS(ph)PTGSPTVVKK_	3 Phospho (STY)	0.0051989	0.0095538	-0.124456	-0.330193	-0.284177	21.9501	23.8048	22.1737	Coiled-coil domain-containing protein 27	Ccdc27	_S(ph)EPS(ph)DPS(ph)PTGSPTVVKK_	3 Phospho (STY)	0.0051989	0.0095538	-0.246275	22.6429	0.0506062	0.279683
SEPSDPSPTGSPTVVKK	Coiled-coil domain-containing protein 27	Ccdc27	_SEPS(ph)DPS(ph)PT(ph)GSPTVVKK_	3 Phospho (STY)	0.0051989	0.0051989	-0.124456	-0.330193	-0.284177	21.9501	23.8048	22.1737	Coiled-coil domain-containing protein 27	Ccdc27	_S(ph)EPS(ph)DPS(ph)PTGSPTVVKK_	3 Phospho (STY)	0.0051989	0.0095538	-0.246275	22.6429	0.0506062	0.279683
SEPSDPSPTGSPTVVKK	Coiled-coil domain-containing protein 27	Ccdc27	_SEPSDPSPT(ph)GS(ph)PT(ph)VVKK_	3 Phospho (STY)	0.0051989	0.042922	-0.124456	-0.330193	-0.284177	21.9501	23.8048	22.1737	Coiled-coil domain-containing protein 27	Ccdc27	_S(ph)EPS(ph)DPS(ph)PTGSPTVVKK_	3 Phospho (STY)	0.0051989	0.0095538	-0.246275	22.6429	0.0506062	0.279683
SEPSDPSPTGSPTVVKK	Coiled-coil domain-containing protein 27	Ccdc27	_SEPSDPS(ph)PT(ph)GS(ph)PTVVKK_	3 Phospho (STY)	0.0051989	0.0070631	-0.124456	-0.330193	-0.284177	21.9501	23.8048	22.1737	Coiled-coil domain-containing protein 27	Ccdc27	_S(ph)EPS(ph)DPS(ph)PTGSPTVVKK_	3 Phospho (STY)	0.0051989	0.0095538	-0.246275	22.6429	0.0506062	0.279683
SETAPAAPAAPAPAEKTPVK	Histone H1.4	Hist1h1e	_(ac)SETAPAAPAAPAPAEKT(ph)PVK_	Acetyl (Protein N-term),Phospho (STY)	1.61e-16	1.61e-16	-0.286779	-0.225531	-1.06172	19.2402	19.0547	20.1466	Histone H1.4	Hist1h1e	_(ac)SETAPAAPAAPAPAEKT(ph)PVK_	Acetyl (Protein N-term),Phospho (STY)	1.61e-16	1.61e-16	-0.524677	19.4805	0.0504277	0.279683
ASPVPGPGTPTRTPSR	TBC1 domain family member 10B	Tbc1d10b	_ASPVPGPGT(ph)PTRTPSR_	Phospho (STY)	1.06e-09	1.06e-09	-0.121957	-0.41702	-0.252106	21.968	23.3487	20.5118	TBC1 domain family member 10B	Tbc1d10b	_ASPVPGPGT(ph)PTRTPSR_	Phospho (STY)	1.06e-09	1.06e-09	-0.263694	21.9428	0.0524991	0.284747
ASPVPGPGTPTRTPSR	TBC1 domain family member 10B	Tbc1d10b	_ASPVPGPGTPT(ph)RTPSR_	Phospho (STY)	1.06e-09	9.49e-07	-0.121957	-0.41702	-0.252106	21.968	23.3487	20.5118	TBC1 domain family member 10B	Tbc1d10b	_ASPVPGPGT(ph)PTRTPSR_	Phospho (STY)	1.06e-09	1.06e-09	-0.263694	21.9428	0.0524991	0.284747
KPSPQPSPPRQAK	Cyclin-K	Ccnk	_KPS(ph)PQPS(ph)PPRQAK_	2 Phospho (STY)	9.97e-08	9.97e-08	-0.195715	-0.251899	-0.21073	22.0508	22.0306	18.7755	Cyclin-K	Ccnk	_KPS(ph)PQPS(ph)PPRQAK_	2 Phospho (STY)	9.97e-08	9.97e-08	-0.219448	20.9523	0.0525528	0.284747
VSSTPETPLTKR	DNA polymerase alpha subunit B	Pola2	_VSST(ph)PET(ph)PLTKR_	2 Phospho (STY)	0.0020581	0.0037255	0.138814	0.226262	0.482332	26.2426	24.0775	19.6946	DNA polymerase alpha subunit B	Pola2	_VSST(ph)PET(ph)PLTKR_	2 Phospho (STY)	0.0020581	0.0037255	0.282469	23.3382	0.0524059	0.284747
VSSTPETPLTKR	DNA polymerase alpha subunit B	Pola2	_VSS(ph)TPETPLTKR_	Phospho (STY)	0.0020581	0.0020581	0.138814	0.226262	0.482332	26.2426	24.0775	19.6946	DNA polymerase alpha subunit B	Pola2	_VSST(ph)PET(ph)PLTKR_	2 Phospho (STY)	0.0020581	0.0037255	0.282469	23.3382	0.0524059	0.284747
VSSTPETPLTKR	DNA polymerase alpha subunit B	Pola2	_VSST(ph)PETPLTKR_	Phospho (STY)	0.0020581	0.0078979	0.138814	0.226262	0.482332	26.2426	24.0775	19.6946	DNA polymerase alpha subunit B	Pola2	_VSST(ph)PET(ph)PLTKR_	2 Phospho (STY)	0.0020581	0.0037255	0.282469	23.3382	0.0524059	0.284747
VSSTPETPLTKR	DNA polymerase alpha subunit B	Pola2	_VS(ph)STPETPLTKR_	Phospho (STY)	0.0020581	0.013581	0.138814	0.226262	0.482332	26.2426	24.0775	19.6946	DNA polymerase alpha subunit B	Pola2	_VSST(ph)PET(ph)PLTKR_	2 Phospho (STY)	0.0020581	0.0037255	0.282469	23.3382	0.0524059	0.284747
RGASASPQGRQSPSPSTRPIR	Serine/arginine repetitive matrix protein 1	Srrm1	_RGAS(ph)AS(ph)PQGRQS(ph)PSPS(ph)TRPIR_	4 Phospho (STY)	7.55e-05	0.00017032	-0.363345	-0.181019	-0.17842	24.9162	26.4537	21.1163	Serine/arginine repetitive matrix protein 1	Srrm1	_RGAS(ph)AS(ph)PQGRQS(ph)PSPS(ph)TRPIR_	4 Phospho (STY)	7.55e-05	0.00017032	-0.240928	24.1621	0.0534363	0.287654
RGASASPQGRQSPSPSTRPIR	Serine/arginine repetitive matrix protein 1	Srrm1	_RGAS(ph)AS(ph)PQGRQS(ph)PS(ph)PSTRPIR_	4 Phospho (STY)	7.55e-05	7.55e-05	-0.363345	-0.181019	-0.17842	24.9162	26.4537	21.1163	Serine/arginine repetitive matrix protein 1	Srrm1	_RGAS(ph)AS(ph)PQGRQS(ph)PSPS(ph)TRPIR_	4 Phospho (STY)	7.55e-05	0.00017032	-0.240928	24.1621	0.0534363	0.287654
RGASASPQGRQSPSPSTRPIR	Serine/arginine repetitive matrix protein 1	Srrm1	_RGAS(ph)AS(ph)PQGRQSPS(ph)PSTRPIR_	3 Phospho (STY)	7.55e-05	0.014952	-0.363345	-0.181019	-0.17842	24.9162	26.4537	21.1163	Serine/arginine repetitive matrix protein 1	Srrm1	_RGAS(ph)AS(ph)PQGRQS(ph)PSPS(ph)TRPIR_	4 Phospho (STY)	7.55e-05	0.00017032	-0.240928	24.1621	0.0534363	0.287654
RGASASPQGRQSPSPSTRPIR	Serine/arginine repetitive matrix protein 1	Srrm1	_RGAS(ph)ASPQGRQS(ph)PS(ph)PSTRPIR_	3 Phospho (STY)	7.55e-05	0.0035521	-0.363345	-0.181019	-0.17842	24.9162	26.4537	21.1163	Serine/arginine repetitive matrix protein 1	Srrm1	_RGAS(ph)AS(ph)PQGRQS(ph)PSPS(ph)TRPIR_	4 Phospho (STY)	7.55e-05	0.00017032	-0.240928	24.1621	0.0534363	0.287654
RGASASPQGRQSPSPSTRPIR	Serine/arginine repetitive matrix protein 1	Srrm1	_RGAS(ph)AS(ph)PQGRQS(ph)PSPSTRPIR_	3 Phospho (STY)	7.55e-05	0.01211	-0.363345	-0.181019	-0.17842	24.9162	26.4537	21.1163	Serine/arginine repetitive matrix protein 1	Srrm1	_RGAS(ph)AS(ph)PQGRQS(ph)PSPS(ph)TRPIR_	4 Phospho (STY)	7.55e-05	0.00017032	-0.240928	24.1621	0.0534363	0.287654
VLVNSASAQKR	CLIP-associating protein 2	Clasp2	_VLVNSAS(ph)AQKR_	Phospho (STY)	0.0046119	0.0046119	0.266517	0.291486	1.26141	19.4587	19.6753	17.8065	CLIP-associating protein 2	Clasp2	_VLVNSAS(ph)AQKR_	Phospho (STY)	0.0046119	0.0046119	0.606471	18.9802	0.0538419	0.287967
MYIRVSYDTK			_(ac)MYIRVS(ph)YDTK_	Acetyl (Protein N-term),Phospho (STY)	0.0013053	0.0013053	0.204642	0.160533	0.32987	23.1306	22.122	21.5311			_(ac)MYIRVS(ph)YDTK_	Acetyl (Protein N-term),Phospho (STY)	0.0013053	0.0013053	0.231681	22.2612	0.0546619	0.288518
NTTPTGAAPPAGMTSTR	Microtubule-associated protein 4	Map4	_NTT(ph)PTGAAPPAGM(ox)TSTR_	Oxidation (M),Phospho (STY)	3.07e-12	3.07e-12	-0.291362	-0.272367	-0.130176	22.6148	22.0454	21.6416	Microtubule-associated protein 4	Map4	_NTT(ph)PTGAAPPAGM(ox)TSTR_	Oxidation (M),Phospho (STY)	3.07e-12	3.07e-12	-0.231302	22.1006	0.0549889	0.288518
NTTPTGAAPPAGMTSTR	Microtubule-associated protein 4	Map4	_NT(ph)TPTGAAPPAGM(ox)TSTR_	Oxidation (M),Phospho (STY)	3.07e-12	7.52e-07	-0.291362	-0.272367	-0.130176	22.6148	22.0454	21.6416	Microtubule-associated protein 4	Map4	_NTT(ph)PTGAAPPAGM(ox)TSTR_	Oxidation (M),Phospho (STY)	3.07e-12	3.07e-12	-0.231302	22.1006	0.0549889	0.288518
NTTPTGAAPPAGMTSTR	Microtubule-associated protein 4	Map4	_NTTPT(ph)GAAPPAGM(ox)TSTR_	Oxidation (M),Phospho (STY)	3.07e-12	0.00073252	-0.291362	-0.272367	-0.130176	22.6148	22.0454	21.6416	Microtubule-associated protein 4	Map4	_NTT(ph)PTGAAPPAGM(ox)TSTR_	Oxidation (M),Phospho (STY)	3.07e-12	3.07e-12	-0.231302	22.1006	0.0549889	0.288518
TVVHLLSGKSPK	Treacle protein	Tcof1	_TVVHLLSGKS(ph)PK_	Phospho (STY)	4.83e-05	4.83e-05	-0.204117	-0.163979	-0.617654	22.1147	24.3027	21.2582	Treacle protein	Tcof1	_TVVHLLSGKS(ph)PK_	Phospho (STY)	4.83e-05	4.83e-05	-0.328583	22.5585	0.054959	0.288518
TVVHLLSGKSPK	Treacle protein	Tcof1	_TVVHLLS(ph)GKSPK_	Phospho (STY)	4.83e-05	0.021363	-0.204117	-0.163979	-0.617654	22.1147	24.3027	21.2582	Treacle protein	Tcof1	_TVVHLLSGKS(ph)PK_	Phospho (STY)	4.83e-05	4.83e-05	-0.328583	22.5585	0.054959	0.288518
TASPLKTEAR	Actin-binding protein anillin	Anln	_TAS(ph)PLKTEAR_	Phospho (STY)	7.65e-05	7.65e-05	-0.0896204	-0.293553	-0.517482	27.1248	28.0915	20.1783	Actin-binding protein anillin	Anln	_TAS(ph)PLKTEAR_	Phospho (STY)	7.65e-05	7.65e-05	-0.300219	25.1315	0.0557028	0.290425
AASQGSGLKTSPDPK	Protein C16orf88 homolog	Tsg118	_AASQGSGLKTS(ph)PDPK_	Phospho (STY)	9.32e-06	9.32e-06	-0.0812932	-0.324762	-0.386751	27.7627	27.2776	22.9325	Protein C16orf88 homolog	Tsg118	_AASQGSGLKTS(ph)PDPK_	Phospho (STY)	9.32e-06	9.32e-06	-0.264269	25.9909	0.0569286	0.292535
KGSQITQQSTNQSR	Cyclin-dependent kinase 9	Cdk9	_KGS(ph)QITQQSTNQSR_	Phospho (STY)	1.08e-20	1.08e-20	0.227371	0.124328	0.424922	24.1181	24.1088	18.9656	Cyclin-dependent kinase 9	Cdk9	_KGS(ph)QITQQSTNQSR_	Phospho (STY)	1.08e-20	1.08e-20	0.258874	22.3975	0.057166	0.292535
VHSPPASLVPR	Mini-chromosome maintenance complex-binding protein	Mcmbp	_VHS(ph)PPASLVPR_	Phospho (STY)	0.0061209	0.0061209	0.227864	0.253384	0.167486	20.2282	21.0184	20.1603	Mini-chromosome maintenance complex-binding protein	Mcmbp	_VHS(ph)PPASLVPR_	Phospho (STY)	0.0061209	0.0061209	0.216245	20.469	0.0567445	0.292535
EKSPELPEPSVR	Serine/arginine repetitive matrix protein 1	Srrm1	_EKS(ph)PELPEPSVR_	Phospho (STY)	6.27e-14	6.27e-14	-0.227033	-0.139792	-0.304434	28.7645	27.0506	19.8866	Serine/arginine repetitive matrix protein 1	Srrm1	_EKS(ph)PELPEPSVR_	Phospho (STY)	6.27e-14	6.27e-14	-0.223753	25.2339	0.0589837	0.299985
AAVGVTGNDITTPPNKEPPPSPEKK	Microtubule-associated protein 4	Map4	_AAVGVTGNDITTPPNKEPPPS(ph)PEKK_	Phospho (STY)	1.27e-12	1.27e-12	-0.215831	-0.163607	-0.257925	30.3561	30.0892	21.1134	Microtubule-associated protein 4	Map4	_AAVGVTGNDITTPPNKEPPPS(ph)PEKK_	Phospho (STY)	1.27e-12	1.27e-12	-0.212454	27.1862	0.0602286	0.30279
AAVGVTGNDITTPPNKEPPPSPEKK	Microtubule-associated protein 4	Map4	_AAVGVTGNDIT(ph)TPPNKEPPPS(ph)PEKK_	2 Phospho (STY)	1.27e-12	7.35e-05	-0.215831	-0.163607	-0.257925	30.3561	30.0892	21.1134	Microtubule-associated protein 4	Map4	_AAVGVTGNDITTPPNKEPPPS(ph)PEKK_	Phospho (STY)	1.27e-12	1.27e-12	-0.212454	27.1862	0.0602286	0.30279
AAVGVTGNDITTPPNKEPPPSPEKK	Microtubule-associated protein 4	Map4	_AAVGVTGNDITT(ph)PPNKEPPPS(ph)PEKK_	2 Phospho (STY)	1.27e-12	3.58e-08	-0.215831	-0.163607	-0.257925	30.3561	30.0892	21.1134	Microtubule-associated protein 4	Map4	_AAVGVTGNDITTPPNKEPPPS(ph)PEKK_	Phospho (STY)	1.27e-12	1.27e-12	-0.212454	27.1862	0.0602286	0.30279
NAPLRTSIR	Protein TANC1	Tanc1	_NAPLRTS(ph)IR_	Phospho (STY)	0.030286	0.030286	0.144569	0.247077	0.255924	21.6224	22.9409	18.9202	Protein TANC1	Tanc1	_NAPLRTS(ph)IR_	Phospho (STY)	0.030286	0.030286	0.215856	21.1612	0.0602657	0.30279
YSPTSPKYSPTSPK	DNA-directed RNA polymerase II subunit RPB1	Polr2a	_YSPTSPKY(ph)SPTSPK_	Phospho (STY)	0.0034081	0.0063471	0.123799	0.227248	0.350271	23.4191	21.295	17.8125	DNA-directed RNA polymerase II subunit RPB1	Polr2a	_YSPTSPKY(ph)SPTSPK_	Phospho (STY)	0.0034081	0.0063471	0.233773	20.8422	0.060707	0.303169
YSPTSPKYSPTSPK	DNA-directed RNA polymerase II subunit RPB1	Polr2a	_YSPTS(ph)PKYSPTSPK_	Phospho (STY)	0.0034081	0.0093437	0.123799	0.227248	0.350271	23.4191	21.295	17.8125	DNA-directed RNA polymerase II subunit RPB1	Polr2a	_YSPTSPKY(ph)SPTSPK_	Phospho (STY)	0.0034081	0.0063471	0.233773	20.8422	0.060707	0.303169
YSPTSPKYSPTSPK	DNA-directed RNA polymerase II subunit RPB1	Polr2a	_YSPTSPKYS(ph)PTSPK_	Phospho (STY)	0.0034081	0.0034081	0.123799	0.227248	0.350271	23.4191	21.295	17.8125	DNA-directed RNA polymerase II subunit RPB1	Polr2a	_YSPTSPKY(ph)SPTSPK_	Phospho (STY)	0.0034081	0.0063471	0.233773	20.8422	0.060707	0.303169
RISDPLTSSPGR	DNA replication licensing factor MCM2	Mcm2	_RIS(ph)DPLTSS(ph)PGR_	2 Phospho (STY)	1.47e-05	1.47e-05	-0.228165	-0.2955	-0.136775	28.6368	28.035	24.6035	DNA replication licensing factor MCM2	Mcm2	_RIS(ph)DPLTSS(ph)PGR_	2 Phospho (STY)	1.47e-05	1.47e-05	-0.220147	27.0918	0.0610739	0.303175
RISDPLTSSPGR	DNA replication licensing factor MCM2	Mcm2	_RISDPLTSS(ph)PGR_	Phospho (STY)	1.47e-05	2.48e-05	-0.228165	-0.2955	-0.136775	28.6368	28.035	24.6035	DNA replication licensing factor MCM2	Mcm2	_RIS(ph)DPLTSS(ph)PGR_	2 Phospho (STY)	1.47e-05	1.47e-05	-0.220147	27.0918	0.0610739	0.303175
RISDPLTSSPGR	DNA replication licensing factor MCM2	Mcm2	_RISDPLTS(ph)SPGR_	Phospho (STY)	1.47e-05	0.0007758	-0.228165	-0.2955	-0.136775	28.6368	28.035	24.6035	DNA replication licensing factor MCM2	Mcm2	_RIS(ph)DPLTSS(ph)PGR_	2 Phospho (STY)	1.47e-05	1.47e-05	-0.220147	27.0918	0.0610739	0.303175
RISDPLTSSPGR	DNA replication licensing factor MCM2	Mcm2	_RISDPLT(ph)SSPGR_	Phospho (STY)	1.47e-05	0.057156	-0.228165	-0.2955	-0.136775	28.6368	28.035	24.6035	DNA replication licensing factor MCM2	Mcm2	_RIS(ph)DPLTSS(ph)PGR_	2 Phospho (STY)	1.47e-05	1.47e-05	-0.220147	27.0918	0.0610739	0.303175
IQALKASPSK	Phosphatidylinositol 4-phosphate 5-kinase type-1 beta	Pip5k1b	_IQALKAS(ph)PSK_	Phospho (STY)	9.85e-05	9.85e-05	0.0126402	-0.548501	-0.733052	18.35	18.9843	18.8797	Phosphatidylinositol 4-phosphate 5-kinase type-1 beta	Pip5k1b	_IQALKAS(ph)PSK_	Phospho (STY)	9.85e-05	9.85e-05	-0.422971	18.738	0.0619439	0.305664
KAQKPPSPPAMENGTR	tRNA (guanine(26)-N(2))-dimethyltransferase	Trmt1	_KAQKPPS(ph)PPAM(ox)ENGTR_	Oxidation (M),Phospho (STY)	0.0033941	0.0033941	0.194844	0.144307	0.617298	21.54	22.567	21.7925	tRNA (guanine(26)-N(2))-dimethyltransferase	Trmt1	_KAQKPPS(ph)PPAM(ox)ENGTR_	Oxidation (M),Phospho (STY)	0.0033941	0.0033941	0.318816	21.9665	0.0634337	0.309333
LHTGEKPYK	Zinc finger protein 354C;Zinc finger protein 62;Zinc finger and SCAN domain-containing protein 21	Znf354c;Zfp62;Zscan21	_LHT(ph)GEKPYK_	Phospho (STY)	0.002237	0.002237	0.227618	0.112233	0.558562	25.3757	22.2141	22.8364	Zinc finger protein 354C;Zinc finger protein 62;Zinc finger and SCAN domain-containing protein 21	Znf354c;Zfp62;Zscan21	_LHT(ph)GEKPYK_	Phospho (STY)	0.002237	0.002237	0.299471	23.4754	0.063113	0.309333
RYSPSPPPKR	Serine/arginine repetitive matrix protein 1	Srrm1	_RYS(ph)PS(ph)PPPKR_	2 Phospho (STY)	0.0018091	0.0018091	-0.236062	-0.305681	-0.121973	22.9315	22.7695	20.7983	Serine/arginine repetitive matrix protein 1	Srrm1	_RYS(ph)PS(ph)PPPKR_	2 Phospho (STY)	0.0018091	0.0018091	-0.221239	22.1664	0.0638997	0.309783
APPAAPAADEPGSPGGPPRR			_APPAAPAADEPGS(ph)PGGPPRR_	Phospho (STY)	0.0024959	0.0024959	-0.335535	-0.10293	-0.254685	25.7711	23.1775	22.0645			_APPAAPAADEPGS(ph)PGGPPRR_	Phospho (STY)	0.0024959	0.0024959	-0.23105	23.671	0.0644059	0.310422
RRSPSPAPPPPPPPPPPR	Serine/arginine repetitive matrix protein 1	Srrm1	_RRS(ph)PS(ph)PAPPPPPPPPPPR_	2 Phospho (STY)	1.77e-06	1.77e-06	-0.243574	-0.138648	-0.248811	27.3956	27.1369	24.2239	Serine/arginine repetitive matrix protein 1	Srrm1	_RRS(ph)PS(ph)PAPPPPPPPPPPR_	2 Phospho (STY)	1.77e-06	1.77e-06	-0.210344	26.2521	0.0649214	0.310877
STSSSPAPTQTLPNSITQR	Treacle protein	Tcof1	_STSSS(ph)PAPTQTLPNSITQR_	Phospho (STY)	5.19e-21	5.19e-21	-0.135523	-0.202672	-0.641064	22.9078	21.3924	20.7299	Treacle protein	Tcof1	_STSSS(ph)PAPTQTLPNSITQR_	Phospho (STY)	5.19e-21	5.19e-21	-0.326419	21.6767	0.0652504	0.310877
STSSSPAPTQTLPNSITQR	Treacle protein	Tcof1	_STSS(ph)SPAPTQTLPNSITQR_	Phospho (STY)	5.19e-21	2.72e-13	-0.135523	-0.202672	-0.641064	22.9078	21.3924	20.7299	Treacle protein	Tcof1	_STSSS(ph)PAPTQTLPNSITQR_	Phospho (STY)	5.19e-21	5.19e-21	-0.326419	21.6767	0.0652504	0.310877
STSSSPAPTQTLPNSITQR	Treacle protein	Tcof1	_S(ph)TSSSPAPTQTLPNSITQR_	Phospho (STY)	5.19e-21	9.03e-09	-0.135523	-0.202672	-0.641064	22.9078	21.3924	20.7299	Treacle protein	Tcof1	_STSSS(ph)PAPTQTLPNSITQR_	Phospho (STY)	5.19e-21	5.19e-21	-0.326419	21.6767	0.0652504	0.310877
KDSPPLVTPPQSPPSSQPPAMTQAPR	Smoothelin-like protein 2	Smtnl2	_KDSPPLVTPPQS(ph)PPSSQPPAM(ox)TQAPR_	Oxidation (M),Phospho (STY)	2.26e-13	0.00018355	-0.225312	-0.103968	-0.531949	24.1942	21.701	19.6544	Smoothelin-like protein 2	Smtnl2	_KDSPPLVTPPQS(ph)PPSSQPPAM(ox)TQAPR_	Oxidation (M),Phospho (STY)	2.26e-13	0.00018355	-0.287076	21.8499	0.0661355	0.311513
KDSPPLVTPPQSPPSSQPPAMTQAPR	Smoothelin-like protein 2	Smtnl2	_KDS(ph)PPLVTPPQS(ph)PPSSQPPAM(ox)TQAPR_	Oxidation (M),2 Phospho (STY)	2.26e-13	2.26e-13	-0.225312	-0.103968	-0.531949	24.1942	21.701	19.6544	Smoothelin-like protein 2	Smtnl2	_KDSPPLVTPPQS(ph)PPSSQPPAM(ox)TQAPR_	Oxidation (M),Phospho (STY)	2.26e-13	0.00018355	-0.287076	21.8499	0.0661355	0.311513
KDSPPLVTPPQSPPSSQPPAMTQAPR	Smoothelin-like protein 2	Smtnl2	_KDS(ph)PPLVT(ph)PPQS(ph)PPSSQPPAM(ox)TQAPR_	Oxidation (M),3 Phospho (STY)	2.26e-13	0.00034348	-0.225312	-0.103968	-0.531949	24.1942	21.701	19.6544	Smoothelin-like protein 2	Smtnl2	_KDSPPLVTPPQS(ph)PPSSQPPAM(ox)TQAPR_	Oxidation (M),Phospho (STY)	2.26e-13	0.00018355	-0.287076	21.8499	0.0661355	0.311513
LGIAVIHGEAQDAESDLVDGRHSPPMVR	Phosphoribosyl pyrophosphate synthase-associated protein 2	Prpsap2	_LGIAVIHGEAQDAESDLVDGRHS(ph)PPM(ox)VR_	Oxidation (M),Phospho (STY)	1.09e-09	1.09e-09	-0.28293	-0.101242	-0.287536	22.3695	25.4456	19.9839	Phosphoribosyl pyrophosphate synthase-associated protein 2	Prpsap2	_LGIAVIHGEAQDAESDLVDGRHS(ph)PPM(ox)VR_	Oxidation (M),Phospho (STY)	1.09e-09	1.09e-09	-0.223903	22.5997	0.066058	0.311513
AGAVTSSASLSSPALAK	Treacle protein	Tcof1	_AGAVTSSASLSS(ph)PALAK_	Phospho (STY)	8.21e-18	8.21e-18	-0.207961	-0.120326	-0.605947	24.1063	19.8775	21.1239	Treacle protein	Tcof1	_AGAVTSSASLSS(ph)PALAK_	Phospho (STY)	8.21e-18	8.21e-18	-0.311411	21.7025	0.0673727	0.312865
AGAVTSSASLSSPALAK	Treacle protein	Tcof1	_AGAVTSSASLS(ph)SPALAK_	Phospho (STY)	8.21e-18	9.24e-17	-0.207961	-0.120326	-0.605947	24.1063	19.8775	21.1239	Treacle protein	Tcof1	_AGAVTSSASLSS(ph)PALAK_	Phospho (STY)	8.21e-18	8.21e-18	-0.311411	21.7025	0.0673727	0.312865
ATAPQTQHVSPMRQVEPPTKK	Elongation factor 1-delta	Eef1d	_ATAPQT(ph)QHVSPM(ox)RQVEPPTKK_	Oxidation (M),Phospho (STY)	0.001295	0.0094577	0.15043	0.215368	0.248292	20.86	23.6263	16.3146	Elongation factor 1-delta	Eef1d	_ATAPQT(ph)QHVSPM(ox)RQVEPPTKK_	Oxidation (M),Phospho (STY)	0.001295	0.0094577	0.204697	20.2669	0.0673945	0.312865
ATAPQTQHVSPMRQVEPPTKK	Elongation factor 1-delta	Eef1d	_ATAPQTQHVS(ph)PM(ox)RQVEPPTKK_	Oxidation (M),Phospho (STY)	0.001295	0.001295	0.15043	0.215368	0.248292	20.86	23.6263	16.3146	Elongation factor 1-delta	Eef1d	_ATAPQT(ph)QHVSPM(ox)RQVEPPTKK_	Oxidation (M),Phospho (STY)	0.001295	0.0094577	0.204697	20.2669	0.0673945	0.312865
RLSSGPPAQPK	PHD finger protein 11	Phf11	_RLS(ph)SGPPAQPK_	Phospho (STY)	0.0013983	0.0013983	-0.0700878	-0.330937	-0.323299	26.2588	24.1757	22.8684	PHD finger protein 11	Phf11	_RLS(ph)SGPPAQPK_	Phospho (STY)	0.0013983	0.0013983	-0.241441	24.4343	0.0678755	0.312865
SRSPQWR	Serine/arginine repetitive matrix protein 2	Srrm2	_SRS(ph)PQWR_	Phospho (STY)	0.01491	0.01491	-0.126565	-0.196194	-0.590332	16.7193	21.7968	18.9866	Serine/arginine repetitive matrix protein 2	Srrm2	_SRS(ph)PQWR_	Phospho (STY)	0.01491	0.01491	-0.304364	19.1676	0.067932	0.312865
APVSGSRSPEREASGAK	NF-kappa-B-activating protein	Nkap	_APVSGSRS(ph)PEREASGAK_	Phospho (STY)	2.08e-05	2.08e-05	-0.114707	-0.220429	-0.291045	20.8446	25.1487	20.9588	NF-kappa-B-activating protein	Nkap	_APVSGSRS(ph)PEREASGAK_	Phospho (STY)	2.08e-05	2.08e-05	-0.208727	22.3174	0.0737471	0.315974
ASAAEGSEASPPSLR	Kelch repeat and BTB domain-containing protein 11	Kbtbd11	_ASAAEGSEAS(ph)PPSLR_	Phospho (STY)	9.76e-08	9.76e-08	-0.0100617	-0.383097	-0.647174	20.9058	20.5375	20.4899	Kelch repeat and BTB domain-containing protein 11	Kbtbd11	_ASAAEGSEAS(ph)PPSLR_	Phospho (STY)	9.76e-08	9.76e-08	-0.346777	20.6444	0.0728624	0.315974
ATSPSTLVSTGPSSRSPATTLPK	Microtubule-associated protein 4	Map4	_ATSPSTLVSTGPS(ph)SRSPATTLPK_	Phospho (STY)	7.46e-08	0.059338	-0.851495	-0.64862	0.0754642	24.531	25.5081	23.207	Microtubule-associated protein 4	Map4	_ATSPSTLVSTGPS(ph)SRSPATTLPK_	Phospho (STY)	7.46e-08	0.059338	-0.474884	24.4154	0.0744637	0.315974
ATSPSTLVSTGPSSRSPATTLPK	Microtubule-associated protein 4	Map4	_ATSPSTLVSTGPSSRS(ph)PATTLPK_	Phospho (STY)	7.46e-08	7.46e-08	-0.851495	-0.64862	0.0754642	24.531	25.5081	23.207	Microtubule-associated protein 4	Map4	_ATSPSTLVSTGPS(ph)SRSPATTLPK_	Phospho (STY)	7.46e-08	0.059338	-0.474884	24.4154	0.0744637	0.315974
ATSPSTLVSTGPSSRSPATTLPK	Microtubule-associated protein 4	Map4	_ATSPSTLVST(ph)GPSSRSPATTLPK_	Phospho (STY)	7.46e-08	0.00010618	-0.851495	-0.64862	0.0754642	24.531	25.5081	23.207	Microtubule-associated protein 4	Map4	_ATSPSTLVSTGPS(ph)SRSPATTLPK_	Phospho (STY)	7.46e-08	0.059338	-0.474884	24.4154	0.0744637	0.315974
DAPTSPASVASSSSTPSSK	Transducin-like enhancer protein 3	Tle3	_DAPTS(ph)PASVASSSSTPSSK_	Phospho (STY)	9.3e-17	9.3e-17	-0.0968229	-0.367862	-0.217256	19.9487	21.9766	21.1203	Transducin-like enhancer protein 3	Tle3	_DAPTS(ph)PASVASSSSTPSSK_	Phospho (STY)	9.3e-17	9.3e-17	-0.227314	21.0152	0.0744136	0.315974
EAGSEAESSSADPGPGR	Ribosomal RNA processing protein 1 homolog A	Rrp1	_EAGS(ph)EAESSSADPGPGR_	Phospho (STY)	2.09e-09	2.09e-09	0.170951	0.175045	0.256769	20.3565	18.3538	20.7391	Ribosomal RNA processing protein 1 homolog A	Rrp1	_EAGS(ph)EAESSSADPGPGR_	Phospho (STY)	2.09e-09	2.09e-09	0.200922	19.8165	0.0706928	0.315974
IDISPSTFRK	Thyroid hormone receptor-associated protein 3	Thrap3	_IDIS(ph)PSTFRK_	Phospho (STY)	0.00036656	0.00036656	-0.16351	-0.362603	-0.150593	24.7031	23.0767	16.103	Thyroid hormone receptor-associated protein 3	Thrap3	_IDIS(ph)PSTFRK_	Phospho (STY)	0.00036656	0.00036656	-0.225569	21.2943	0.069168	0.315974
IGPLGLSPK	60S ribosomal protein L12	Rpl12	_IGPLGLS(ph)PK_	Phospho (STY)	0.00026729	0.00039225	0.391328	1.23958	0.0760117	25.9789	25.4255	20.7801	60S ribosomal protein L12	Rpl12	_IGPLGLS(ph)PK_	Phospho (STY)	0.00026729	0.00039225	0.568974	24.0615	0.0747056	0.315974
KTSGPPVSELITK	Histone H1.4	Hist1h1e	_KTS(ph)GPPVSELITK_	Phospho (STY)	0.00060368	0.011005	-0.204167	-0.239311	-1.23311	21.222	19.9832	19.7134	Histone H1.4	Hist1h1e	_KTS(ph)GPPVSELITK_	Phospho (STY)	0.00060368	0.011005	-0.558862	20.3062	0.0730385	0.315974
LSLVSRSPSLLQSGVK	Myb-binding protein 1A	Mybbp1a	_LSLVSRS(ph)PSLLQSGVK_	Phospho (STY)	7.03e-15	7.03e-15	0.208767	0.103531	0.372618	23.5821	24.0685	21.0711	Myb-binding protein 1A	Mybbp1a	_LSLVSRS(ph)PSLLQSGVK_	Phospho (STY)	7.03e-15	7.03e-15	0.228305	22.9072	0.0734543	0.315974
LSLVSRSPSLLQSGVK	Myb-binding protein 1A	Mybbp1a	_LSLVS(ph)RSPSLLQSGVK_	Phospho (STY)	7.03e-15	0.0012827	0.208767	0.103531	0.372618	23.5821	24.0685	21.0711	Myb-binding protein 1A	Mybbp1a	_LSLVSRS(ph)PSLLQSGVK_	Phospho (STY)	7.03e-15	7.03e-15	0.228305	22.9072	0.0734543	0.315974
NVSSFPDDATSPLQENR	Importin subunit alpha-2	Kpna2	_NVSSFPDDATS(ph)PLQENR_	Phospho (STY)	1.28e-84	3.02e-23	0.314986	0.0655723	0.817378	25.4091	23.7706	20.2961	Importin subunit alpha-2	Kpna2	_NVSSFPDDATS(ph)PLQENR_	Phospho (STY)	1.28e-84	3.02e-23	0.399312	23.1586	0.0706332	0.315974
NVSSFPDDATSPLQENR	Importin subunit alpha-2	Kpna2	_NVSSFPDDAT(ph)SPLQENR_	Phospho (STY)	1.28e-84	1.32e-16	0.314986	0.0655723	0.817378	25.4091	23.7706	20.2961	Importin subunit alpha-2	Kpna2	_NVSSFPDDATS(ph)PLQENR_	Phospho (STY)	1.28e-84	3.02e-23	0.399312	23.1586	0.0706332	0.315974
QGSPVAAGAPAK	Insulin-like growth factor 2 mRNA-binding protein 1	Igf2bp1	_QGS(ph)PVAAGAPAK_	Phospho (STY)	7.75e-07	7.75e-07	-0.13378	-0.160121	-0.456583	24.6286	23.6406	23.1239	Insulin-like growth factor 2 mRNA-binding protein 1	Igf2bp1	_QGS(ph)PVAAGAPAK_	Phospho (STY)	7.75e-07	7.75e-07	-0.250162	23.7977	0.0743553	0.315974
SPVPARPLPPTSQK	Protein LSM14 homolog A	Lsm14a	_S(ph)PVPARPLPPTSQK_	Phospho (STY)	0.001777	0.001777	-0.0993708	-0.313818	-0.231955	22.2041	22.3009	20.8809	Protein LSM14 homolog A	Lsm14a	_S(ph)PVPARPLPPTSQK_	Phospho (STY)	0.001777	0.001777	-0.215048	21.7953	0.0745892	0.315974
SSTTSSPKRPSLER	Transcription elongation factor A protein 3	Tcea3	_S(ph)STTSSPKRPSLER_	Phospho (STY)	1.05e-06	1.05e-06	0.15069	0.661476	0.170053	16.0988	23.9344	20.1074	Transcription elongation factor A protein 3	Tcea3	_S(ph)STTSSPKRPSLER_	Phospho (STY)	1.05e-06	1.05e-06	0.327406	20.0468	0.0710018	0.315974
VASPTSGLKR	Insulin receptor substrate 2	Irs2	_VAS(ph)PTSGLKR_	Phospho (STY)	0.0078233	0.0078233	0.459012	0.916247	-0.00589824	21.2527	22.3447	23.0739	Insulin receptor substrate 2	Irs2	_VAS(ph)PTSGLKR_	Phospho (STY)	0.0078233	0.0078233	0.456454	22.2238	0.0732147	0.315974
VKTPTSQSYR		Zfp281	_VKT(ph)PTSQSYR_	Phospho (STY)	0.0013032	0.0013032	-0.0644799	-0.271339	-0.436803	23.3838	17.8328	20.0269		Zfp281	_VKT(ph)PTSQSYR_	Phospho (STY)	0.0013032	0.0013032	-0.257541	20.4145	0.0718757	0.315974
VSVSPGRTSGK	Serine/arginine repetitive matrix protein 1	Srrm1	_VSVS(ph)PGRTSGK_	Phospho (STY)	2.39e-05	2.39e-05	-0.395625	-0.0530596	-0.31865	24.6119	25.8149	23.3496	Serine/arginine repetitive matrix protein 1	Srrm1	_VSVS(ph)PGRTSGK_	Phospho (STY)	2.39e-05	2.39e-05	-0.255778	24.5921	0.0701733	0.315974
AEMKSPTKAEPATPAEAAQSDR	Myb-binding protein 1A	Mybbp1a	_(ac)AEM(ox)KS(ph)PTKAEPATPAEAAQSDR_	Acetyl (Protein N-term),Oxidation (M),Phospho (STY)	1.74e-07	1.74e-07	0.473839	0.391218	0.00317044	27.3911	23.384	20.7704	Myb-binding protein 1A	Mybbp1a	_(ac)AEM(ox)KS(ph)PTKAEPATPAEAAQSDR_	Acetyl (Protein N-term),Oxidation (M),Phospho (STY)	1.74e-07	1.74e-07	0.289409	23.8485	0.0785561	0.318131
ALVPTPGKK	Nucleolin	Ncl	_ALVPT(ph)PGKK_	Phospho (STY)	0.01691	0.01691	0.128953	0.208517	0.898711	24.3733	25.1911	24.278	Nucleolin	Ncl	_ALVPT(ph)PGKK_	Phospho (STY)	0.01691	0.01691	0.412061	24.6141	0.0801132	0.318131
AMGSGGAGSEQEDTVLFR	Survival motor neuron protein	Smn1	_(ac)AM(ox)GS(ph)GGAGSEQEDTVLFR_	Acetyl (Protein N-term),Oxidation (M),Phospho (STY)	0.001034	0.001034	0.453439	0.024887	0.319734	19.7757	21.2199	19.2576	Survival motor neuron protein	Smn1	_(ac)AM(ox)GS(ph)GGAGSEQEDTVLFR_	Acetyl (Protein N-term),Oxidation (M),Phospho (STY)	0.001034	0.001034	0.26602	20.0844	0.0807657	0.318131
AMGSGGAGSEQEDTVLFR	Survival motor neuron protein	Smn1	_(ac)AM(ox)GSGGAGSEQEDT(ph)VLFR_	Acetyl (Protein N-term),Oxidation (M),Phospho (STY)	0.001034	0.020322	0.453439	0.024887	0.319734	19.7757	21.2199	19.2576	Survival motor neuron protein	Smn1	_(ac)AM(ox)GS(ph)GGAGSEQEDTVLFR_	Acetyl (Protein N-term),Oxidation (M),Phospho (STY)	0.001034	0.001034	0.26602	20.0844	0.0807657	0.318131
ATAPQTQHVSPMRQVEPPTK	Elongation factor 1-delta	Eef1d	_ATAPQTQHVS(ph)PM(ox)RQVEPPTK_	Oxidation (M),Phospho (STY)	1.99e-06	1.99e-06	0.125519	0.183201	0.3122	25.7178	26.5632	24.8877	Elongation factor 1-delta	Eef1d	_ATAPQTQHVS(ph)PM(ox)RQVEPPTK_	Oxidation (M),Phospho (STY)	1.99e-06	1.99e-06	0.206973	25.7229	0.0778211	0.318131
ENPPSPPTSPAAPQPR	Swi5-dependent recombination DNA repair protein 1 homolog	Sfr1	_ENPPS(ph)PPT(ph)SPAAPQPR_	2 Phospho (STY)	6.07e-21	6.07e-21	0.0738202	0.22404	0.368377	25.8264	27.728	25.9431	Swi5-dependent recombination DNA repair protein 1 homolog	Sfr1	_ENPPS(ph)PPT(ph)SPAAPQPR_	2 Phospho (STY)	6.07e-21	6.07e-21	0.222079	26.4992	0.0845273	0.318131
ENPPSPPTSPAAPQPR	Swi5-dependent recombination DNA repair protein 1 homolog	Sfr1	_ENPPS(ph)PPTS(ph)PAAPQPR_	2 Phospho (STY)	6.07e-21	7.2e-05	0.0738202	0.22404	0.368377	25.8264	27.728	25.9431	Swi5-dependent recombination DNA repair protein 1 homolog	Sfr1	_ENPPS(ph)PPT(ph)SPAAPQPR_	2 Phospho (STY)	6.07e-21	6.07e-21	0.222079	26.4992	0.0845273	0.318131
ENPPSPPTSPAAPQPR	Swi5-dependent recombination DNA repair protein 1 homolog	Sfr1	_ENPPSPPT(ph)S(ph)PAAPQPR_	2 Phospho (STY)	6.07e-21	0.012042	0.0738202	0.22404	0.368377	25.8264	27.728	25.9431	Swi5-dependent recombination DNA repair protein 1 homolog	Sfr1	_ENPPS(ph)PPT(ph)SPAAPQPR_	2 Phospho (STY)	6.07e-21	6.07e-21	0.222079	26.4992	0.0845273	0.318131
ENPPSPPTSPAAPQPR	Swi5-dependent recombination DNA repair protein 1 homolog	Sfr1	_ENPPS(ph)PPT(ph)S(ph)PAAPQPR_	3 Phospho (STY)	6.07e-21	4.38e-06	0.0738202	0.22404	0.368377	25.8264	27.728	25.9431	Swi5-dependent recombination DNA repair protein 1 homolog	Sfr1	_ENPPS(ph)PPT(ph)SPAAPQPR_	2 Phospho (STY)	6.07e-21	6.07e-21	0.222079	26.4992	0.0845273	0.318131
ENPPSPPTSPAAPQPR	Swi5-dependent recombination DNA repair protein 1 homolog	Sfr1	_ENPPSPPTS(ph)PAAPQPR_	Phospho (STY)	6.07e-21	4.68e-07	0.0738202	0.22404	0.368377	25.8264	27.728	25.9431	Swi5-dependent recombination DNA repair protein 1 homolog	Sfr1	_ENPPS(ph)PPT(ph)SPAAPQPR_	2 Phospho (STY)	6.07e-21	6.07e-21	0.222079	26.4992	0.0845273	0.318131
ENPPSPPTSPAAPQPR	Swi5-dependent recombination DNA repair protein 1 homolog	Sfr1	_ENPPSPPT(ph)SPAAPQPR_	Phospho (STY)	6.07e-21	2.13e-05	0.0738202	0.22404	0.368377	25.8264	27.728	25.9431	Swi5-dependent recombination DNA repair protein 1 homolog	Sfr1	_ENPPS(ph)PPT(ph)SPAAPQPR_	2 Phospho (STY)	6.07e-21	6.07e-21	0.222079	26.4992	0.0845273	0.318131
ENPPSPPTSPAAPQPR	Swi5-dependent recombination DNA repair protein 1 homolog	Sfr1	_ENPPS(ph)PPTSPAAPQPR_	Phospho (STY)	6.07e-21	1.74e-15	0.0738202	0.22404	0.368377	25.8264	27.728	25.9431	Swi5-dependent recombination DNA repair protein 1 homolog	Sfr1	_ENPPS(ph)PPT(ph)SPAAPQPR_	2 Phospho (STY)	6.07e-21	6.07e-21	0.222079	26.4992	0.0845273	0.318131
FSSASSPRPR	Uncharacterized protein KIAA1522	Kiaa1522	_FSSASS(ph)PRPR_	Phospho (STY)	0.0010656	0.0010656	-0.421477	-0.42746	0.00877371	24.2587	23.3545	22.733	Uncharacterized protein KIAA1522	Kiaa1522	_FSSASS(ph)PRPR_	Phospho (STY)	0.0010656	0.0010656	-0.280054	23.4487	0.0851013	0.318131
FSSASSPRPR	Uncharacterized protein KIAA1522	Kiaa1522	_FSS(ph)ASSPRPR_	Phospho (STY)	0.0010656	0.005152	-0.421477	-0.42746	0.00877371	24.2587	23.3545	22.733	Uncharacterized protein KIAA1522	Kiaa1522	_FSSASS(ph)PRPR_	Phospho (STY)	0.0010656	0.0010656	-0.280054	23.4487	0.0851013	0.318131
GAYVPSSPTRLGK	WD repeat domain phosphoinositide-interacting protein 2	Wipi2	_GAYVPSS(ph)PTRLGK_	Phospho (STY)	3.94e-06	3.94e-06	0.359634	0.00590296	0.444031	22.6912	23.7265	20.9466	WD repeat domain phosphoinositide-interacting protein 2	Wipi2	_GAYVPSS(ph)PTRLGK_	Phospho (STY)	3.94e-06	3.94e-06	0.269856	22.4548	0.0842948	0.318131
GAYVPSSPTRLGK	WD repeat domain phosphoinositide-interacting protein 2	Wipi2	_GAYVPSSPT(ph)RLGK_	Phospho (STY)	3.94e-06	0.0024245	0.359634	0.00590296	0.444031	22.6912	23.7265	20.9466	WD repeat domain phosphoinositide-interacting protein 2	Wipi2	_GAYVPSS(ph)PTRLGK_	Phospho (STY)	3.94e-06	3.94e-06	0.269856	22.4548	0.0842948	0.318131
GAYVPSSPTRLGK	WD repeat domain phosphoinositide-interacting protein 2	Wipi2	_GAYVPS(ph)SPTRLGK_	Phospho (STY)	3.94e-06	0.0039592	0.359634	0.00590296	0.444031	22.6912	23.7265	20.9466	WD repeat domain phosphoinositide-interacting protein 2	Wipi2	_GAYVPSS(ph)PTRLGK_	Phospho (STY)	3.94e-06	3.94e-06	0.269856	22.4548	0.0842948	0.318131
GSKSPAKVGEGGSGIDFK	E3 ubiquitin-protein ligase HUWE1	Huwe1	_GSKS(ph)PAKVGEGGSGIDFK_	Phospho (STY)	9.78e-09	9.78e-09	0.191057	0.201006	0.166073	24.3538	24.8481	19.5444	E3 ubiquitin-protein ligase HUWE1	Huwe1	_GSKS(ph)PAKVGEGGSGIDFK_	Phospho (STY)	9.78e-09	9.78e-09	0.186045	22.9154	0.0822081	0.318131
GSKSPAKVGEGGSGIDFK	E3 ubiquitin-protein ligase HUWE1	Huwe1	_GS(ph)KSPAKVGEGGSGIDFK_	Phospho (STY)	9.78e-09	0.0089033	0.191057	0.201006	0.166073	24.3538	24.8481	19.5444	E3 ubiquitin-protein ligase HUWE1	Huwe1	_GSKS(ph)PAKVGEGGSGIDFK_	Phospho (STY)	9.78e-09	9.78e-09	0.186045	22.9154	0.0822081	0.318131
HNPQSPLQESSATLKR	Histone deacetylase 6	Hdac6	_HNPQS(ph)PLQESSATLKR_	Phospho (STY)	1.92e-05	1.92e-05	0.191563	0.135666	0.253747	22.0135	22.6311	20.9631	Histone deacetylase 6	Hdac6	_HNPQS(ph)PLQESSATLKR_	Phospho (STY)	1.92e-05	1.92e-05	0.193659	21.8692	0.0805932	0.318131
HRPSSPATPPPK	Serine/arginine repetitive matrix protein 1	Srrm1	_HRPSS(ph)PAT(ph)PPPK_	2 Phospho (STY)	0.00037147	0.0020923	-0.275454	-0.162557	-0.151218	26.5504	27.856	24.5485	Serine/arginine repetitive matrix protein 1	Srrm1	_HRPSS(ph)PAT(ph)PPPK_	2 Phospho (STY)	0.00037147	0.0020923	-0.19641	26.3183	0.0801677	0.318131
HRPSSPATPPPK	Serine/arginine repetitive matrix protein 1	Srrm1	_HRPS(ph)S(ph)PATPPPK_	2 Phospho (STY)	0.00037147	0.0037704	-0.275454	-0.162557	-0.151218	26.5504	27.856	24.5485	Serine/arginine repetitive matrix protein 1	Srrm1	_HRPSS(ph)PAT(ph)PPPK_	2 Phospho (STY)	0.00037147	0.0020923	-0.19641	26.3183	0.0801677	0.318131
HRPSSPATPPPK	Serine/arginine repetitive matrix protein 1	Srrm1	_HRPS(ph)SPAT(ph)PPPK_	2 Phospho (STY)	0.00037147	0.030482	-0.275454	-0.162557	-0.151218	26.5504	27.856	24.5485	Serine/arginine repetitive matrix protein 1	Srrm1	_HRPSS(ph)PAT(ph)PPPK_	2 Phospho (STY)	0.00037147	0.0020923	-0.19641	26.3183	0.0801677	0.318131
HRPSSPATPPPK	Serine/arginine repetitive matrix protein 1	Srrm1	_HRPS(ph)SPATPPPK_	Phospho (STY)	0.00037147	0.0022928	-0.275454	-0.162557	-0.151218	26.5504	27.856	24.5485	Serine/arginine repetitive matrix protein 1	Srrm1	_HRPSS(ph)PAT(ph)PPPK_	2 Phospho (STY)	0.00037147	0.0020923	-0.19641	26.3183	0.0801677	0.318131
HRPSSPATPPPK	Serine/arginine repetitive matrix protein 1	Srrm1	_HRPSS(ph)PATPPPK_	Phospho (STY)	0.00037147	0.00037147	-0.275454	-0.162557	-0.151218	26.5504	27.856	24.5485	Serine/arginine repetitive matrix protein 1	Srrm1	_HRPSS(ph)PAT(ph)PPPK_	2 Phospho (STY)	0.00037147	0.0020923	-0.19641	26.3183	0.0801677	0.318131
LFSSSSSPPPAKR	C-Jun-amino-terminal kinase-interacting protein 3	Mapk8ip3	_LFSS(ph)SSSPPPAKR_	Phospho (STY)	0.00033322	0.016562	0.178364	0.1145	0.597031	20.0832	20.5861	17.9523	C-Jun-amino-terminal kinase-interacting protein 3	Mapk8ip3	_LFSS(ph)SSSPPPAKR_	Phospho (STY)	0.00033322	0.016562	0.296632	19.5405	0.0785525	0.318131
LFSSSSSPPPAKR	C-Jun-amino-terminal kinase-interacting protein 3	Mapk8ip3	_LFSSSSS(ph)PPPAKR_	Phospho (STY)	0.00033322	0.00033322	0.178364	0.1145	0.597031	20.0832	20.5861	17.9523	C-Jun-amino-terminal kinase-interacting protein 3	Mapk8ip3	_LFSS(ph)SSSPPPAKR_	Phospho (STY)	0.00033322	0.016562	0.296632	19.5405	0.0785525	0.318131
LFSSSSSPPPAKR	C-Jun-amino-terminal kinase-interacting protein 3	Mapk8ip3	_LFSSSS(ph)SPPPAKR_	Phospho (STY)	0.00033322	0.00060452	0.178364	0.1145	0.597031	20.0832	20.5861	17.9523	C-Jun-amino-terminal kinase-interacting protein 3	Mapk8ip3	_LFSS(ph)SSSPPPAKR_	Phospho (STY)	0.00033322	0.016562	0.296632	19.5405	0.0785525	0.318131
LPAPAKPEQDSDSDSEGAAEGPAGAPR	NFATC2-interacting protein	Nfatc2ip	_LPAPAKPEQDS(ph)DS(ph)DS(ph)EGAAEGPAGAPR_	3 Phospho (STY)	2.47e-14	2.47e-14	-0.251607	-0.265934	-0.0963138	25.0174	27.1787	25.0223	NFATC2-interacting protein	Nfatc2ip	_LPAPAKPEQDS(ph)DS(ph)DS(ph)EGAAEGPAGAPR_	3 Phospho (STY)	2.47e-14	2.47e-14	-0.204619	25.7395	0.0796888	0.318131
LPAPAKPEQDSDSDSEGAAEGPAGAPR	NFATC2-interacting protein	Nfatc2ip	_LPAPAKPEQDS(ph)DSDS(ph)EGAAEGPAGAPR_	2 Phospho (STY)	2.47e-14	4.96e-05	-0.251607	-0.265934	-0.0963138	25.0174	27.1787	25.0223	NFATC2-interacting protein	Nfatc2ip	_LPAPAKPEQDS(ph)DS(ph)DS(ph)EGAAEGPAGAPR_	3 Phospho (STY)	2.47e-14	2.47e-14	-0.204619	25.7395	0.0796888	0.318131
MAVPPTYADLGKSAR	Voltage-dependent anion-selective channel protein 1	Vdac1	_(ac)M(ox)AVPPT(ph)YADLGKSAR_	Acetyl (Protein N-term),Oxidation (M),Phospho (STY)	0.041459	0.041459	-0.136934	-0.77396	-0.17555	16.3539	19.2276	18.5103	Voltage-dependent anion-selective channel protein 1	Vdac1	_(ac)M(ox)AVPPT(ph)YADLGKSAR_	Acetyl (Protein N-term),Oxidation (M),Phospho (STY)	0.041459	0.041459	-0.362148	18.0306	0.0799623	0.318131
QLWSKAQEK			_QLWS(ph)KAQEK_	Phospho (STY)	0.01864	0.01864	-0.647422	-0.0836915	-0.225987	27.2409	27.4824	25.9002			_QLWS(ph)KAQEK_	Phospho (STY)	0.01864	0.01864	-0.319034	26.8745	0.0778954	0.318131
RLSSLPLMAPQSMPR	G2 and S phase-expressed protein 1	Gtse1	_RLS(ph)SLPLMAPQS(ph)MPR_	2 Phospho (STY)	0.056785	0.056785	-0.230347	-0.181215	-0.161589	25.7613	23.745	21.5286	G2 and S phase-expressed protein 1	Gtse1	_RLS(ph)SLPLMAPQS(ph)MPR_	2 Phospho (STY)	0.056785	0.056785	-0.19105	23.6783	0.0786269	0.318131
RLSYNTASNK	60S ribosomal protein L34	Rpl34	_RLS(ph)YNTASNK_	Phospho (STY)	8.7e-06	8.7e-06	0.260267	0.804549	0.0657102	26.3482	25.9404	23.3987	60S ribosomal protein L34	Rpl34	_RLS(ph)YNTASNK_	Phospho (STY)	8.7e-06	8.7e-06	0.376842	25.2291	0.0826046	0.318131
RTATSASASPTLR	Putative tyrosine-protein phosphatase auxilin	Dnajc6	_RTATSASAS(ph)PTLR_	Phospho (STY)	1.7e-05	1.7e-05	-0.196889	-0.178045	-0.187937	24.9261	25.2813	22.3161	Putative tyrosine-protein phosphatase auxilin	Dnajc6	_RTATSASAS(ph)PTLR_	Phospho (STY)	1.7e-05	1.7e-05	-0.187624	24.1745	0.0798495	0.318131
RYSPSPPPK	Serine/arginine repetitive matrix protein 1	Srrm1	_RYS(ph)PS(ph)PPPK_	2 Phospho (STY)	0.0011457	0.014121	-0.304487	-0.272332	-0.0688465	26.2445	25.6469	21.96	Serine/arginine repetitive matrix protein 1	Srrm1	_RYS(ph)PS(ph)PPPK_	2 Phospho (STY)	0.0011457	0.014121	-0.215222	24.6172	0.0824291	0.318131
RYSPSPPPK	Serine/arginine repetitive matrix protein 1	Srrm1	_RYS(ph)PSPPPK_	Phospho (STY)	0.0011457	0.0011457	-0.304487	-0.272332	-0.0688465	26.2445	25.6469	21.96	Serine/arginine repetitive matrix protein 1	Srrm1	_RYS(ph)PS(ph)PPPK_	2 Phospho (STY)	0.0011457	0.014121	-0.215222	24.6172	0.0824291	0.318131
RYSPSPPPK	Serine/arginine repetitive matrix protein 1	Srrm1	_RYSPS(ph)PPPK_	Phospho (STY)	0.0011457	0.0078552	-0.304487	-0.272332	-0.0688465	26.2445	25.6469	21.96	Serine/arginine repetitive matrix protein 1	Srrm1	_RYS(ph)PS(ph)PPPK_	2 Phospho (STY)	0.0011457	0.014121	-0.215222	24.6172	0.0824291	0.318131
SETAPAAPAAPAPVEKTPVK	Histone H1.3	Hist1h1d	_(ac)SETAPAAPAAPAPVEKT(ph)PVK_	Acetyl (Protein N-term),Phospho (STY)	3.24e-27	3.24e-27	-0.319082	-0.0362004	-0.433799	21.3277	22.1638	21.9531	Histone H1.3	Hist1h1d	_(ac)SETAPAAPAAPAPVEKT(ph)PVK_	Acetyl (Protein N-term),Phospho (STY)	3.24e-27	3.24e-27	-0.263027	21.8149	0.0760273	0.318131
SRSLSASPALGSTK	NAD kinase	Nadk	_SRS(ph)LSASPALGSTK_	Phospho (STY)	2.53e-06	2.53e-06	0.33182	0.015783	0.588805	20.2969	21.9619	18.2684	NAD kinase	Nadk	_SRS(ph)LSASPALGSTK_	Phospho (STY)	2.53e-06	2.53e-06	0.312136	20.1757	0.0796327	0.318131
SSAPPRSPTPR	Beta-parvin	Parvb	_(ac)SSAPPRS(ph)PTPR_	Acetyl (Protein N-term),Phospho (STY)	0.00083548	0.00083548	0.0440443	0.268195	0.640158	22.8739	15.5771	18.253	Beta-parvin	Parvb	_(ac)SSAPPRS(ph)PTPR_	Acetyl (Protein N-term),Phospho (STY)	0.00083548	0.00083548	0.317466	18.9013	0.082687	0.318131
SSRFSGGFGAR	ATP-dependent RNA helicase DDX3X	Ddx3x	_SSRFS(ph)GGFGAR_	Phospho (STY)	0.0044033	0.0044033	0.237319	0.0615688	0.502534	24.4874	22.8067	21.3968	ATP-dependent RNA helicase DDX3X	Ddx3x	_SSRFS(ph)GGFGAR_	Phospho (STY)	0.0044033	0.0044033	0.267141	22.897	0.0812176	0.318131
TASEGSEAETPEAPKQPAK	La-related protein 7	Larp7	_TAS(ph)EGSEAETPEAPKQPAK_	Phospho (STY)	1.14e-19	3.59e-06	-0.326697	-0.0613002	-0.264287	25.7968	23.7702	20.7711	La-related protein 7	Larp7	_TAS(ph)EGSEAETPEAPKQPAK_	Phospho (STY)	1.14e-19	3.59e-06	-0.217428	23.446	0.085193	0.318131
TASEGSEAETPEAPKQPAK	La-related protein 7	Larp7	_T(ph)ASEGSEAETPEAPKQPAK_	Phospho (STY)	1.14e-19	1.89e-09	-0.326697	-0.0613002	-0.264287	25.7968	23.7702	20.7711	La-related protein 7	Larp7	_TAS(ph)EGSEAETPEAPKQPAK_	Phospho (STY)	1.14e-19	3.59e-06	-0.217428	23.446	0.085193	0.318131
TASEGSEAETPEAPKQPAK	La-related protein 7	Larp7	_TASEGS(ph)EAETPEAPKQPAK_	Phospho (STY)	1.14e-19	0.032623	-0.326697	-0.0613002	-0.264287	25.7968	23.7702	20.7711	La-related protein 7	Larp7	_TAS(ph)EGSEAETPEAPKQPAK_	Phospho (STY)	1.14e-19	3.59e-06	-0.217428	23.446	0.085193	0.318131
TASEGSEAETPEAPKQPAK	La-related protein 7	Larp7	_TAS(ph)EGS(ph)EAETPEAPKQPAK_	2 Phospho (STY)	1.14e-19	1.83e-05	-0.326697	-0.0613002	-0.264287	25.7968	23.7702	20.7711	La-related protein 7	Larp7	_TAS(ph)EGSEAETPEAPKQPAK_	Phospho (STY)	1.14e-19	3.59e-06	-0.217428	23.446	0.085193	0.318131
TASEGSEAETPEAPKQPAK	La-related protein 7	Larp7	_T(ph)ASEGS(ph)EAETPEAPKQPAK_	2 Phospho (STY)	1.14e-19	1.14e-19	-0.326697	-0.0613002	-0.264287	25.7968	23.7702	20.7711	La-related protein 7	Larp7	_TAS(ph)EGSEAETPEAPKQPAK_	Phospho (STY)	1.14e-19	3.59e-06	-0.217428	23.446	0.085193	0.318131
TATSSPASTPLSPMRLPATTPK	Ribosomal RNA processing protein 1 homolog B	Rrp1b	_TATSSPASTPLS(ph)PM(ox)RLPATTPK_	Oxidation (M),Phospho (STY)	0.023628	0.023628	-0.486792	0.0472592	-0.607551	23.2061	23.9319	22.3124	Ribosomal RNA processing protein 1 homolog B	Rrp1b	_TATSSPASTPLS(ph)PM(ox)RLPATTPK_	Oxidation (M),Phospho (STY)	0.023628	0.023628	-0.349028	23.1501	0.0840802	0.318131
VNPRVSNVK	DNA replication licensing factor MCM4	Mcm4	_VNPRVS(ph)NVK_	Phospho (STY)	0.016212	0.016212	0.0451634	0.270469	0.395173	22.2741	21.8499	18.8515	DNA replication licensing factor MCM4	Mcm4	_VNPRVS(ph)NVK_	Phospho (STY)	0.016212	0.016212	0.236935	20.9918	0.0850006	0.318131
VSSAPIPCPSPSPAPSAVPSPPKNVAAEQK	BAG family molecular chaperone regulator 3	Bag3	_VSSAPIPCPS(ph)PSPAPSAVPSPPKNVAAEQK_	Phospho (STY)	1.43e-06	1.43e-06	-0.256183	-0.115238	-0.208328	24.7551	22.7774	19.8255	BAG family molecular chaperone regulator 3	Bag3	_VSSAPIPCPS(ph)PSPAPSAVPSPPKNVAAEQK_	Phospho (STY)	1.43e-06	1.43e-06	-0.19325	22.4527	0.0845846	0.318131
VSSAPIPCPSPSPAPSAVPSPPKNVAAEQK	BAG family molecular chaperone regulator 3	Bag3	_VSSAPIPCPSPSPAPSAVPS(ph)PPKNVAAEQK_	Phospho (STY)	1.43e-06	3.7e-05	-0.256183	-0.115238	-0.208328	24.7551	22.7774	19.8255	BAG family molecular chaperone regulator 3	Bag3	_VSSAPIPCPS(ph)PSPAPSAVPSPPKNVAAEQK_	Phospho (STY)	1.43e-06	1.43e-06	-0.19325	22.4527	0.0845846	0.318131
GRASPGGVSTSSSDGKAEK	Atrophin-1	Atn1	_GRAS(ph)PGGVSTSSSDGKAEK_	Phospho (STY)	2.2e-11	2.2e-11	0.11703	0.148088	0.516721	24.8362	24.4334	21.609	Atrophin-1	Atn1	_GRAS(ph)PGGVSTSSSDGKAEK_	Phospho (STY)	2.2e-11	2.2e-11	0.260613	23.6262	0.0868598	0.318614
GRASPGGVSTSSSDGKAEK	Atrophin-1	Atn1	_GRASPGGVST(ph)SSSDGKAEK_	Phospho (STY)	2.2e-11	0.00037311	0.11703	0.148088	0.516721	24.8362	24.4334	21.609	Atrophin-1	Atn1	_GRAS(ph)PGGVSTSSSDGKAEK_	Phospho (STY)	2.2e-11	2.2e-11	0.260613	23.6262	0.0868598	0.318614
NSSQTGGKPGSSPITK	Mediator of RNA polymerase II transcription subunit 1	Med1	_NSSQTGGKPGSS(ph)PITK_	Phospho (STY)	5.39e-15	5.39e-15	-0.0979033	-0.170524	-0.463191	24.1589	23.7911	19.9365	Mediator of RNA polymerase II transcription subunit 1	Med1	_NSSQTGGKPGSS(ph)PITK_	Phospho (STY)	5.39e-15	5.39e-15	-0.243873	22.6288	0.0867281	0.318614
NSSQTGGKPGSSPITK	Mediator of RNA polymerase II transcription subunit 1	Med1	_NSSQTGGKPGS(ph)SPITK_	Phospho (STY)	5.39e-15	3.71e-07	-0.0979033	-0.170524	-0.463191	24.1589	23.7911	19.9365	Mediator of RNA polymerase II transcription subunit 1	Med1	_NSSQTGGKPGSS(ph)PITK_	Phospho (STY)	5.39e-15	5.39e-15	-0.243873	22.6288	0.0867281	0.318614
SLYSSSPGGAYVTR	Vimentin	Vim	_SLYSS(ph)SPGGAYVTR_	Phospho (STY)	1.53e-07	1.53e-07	0.658097	5.76381	0.884403	22.3131	23.5671	22.9714	Vimentin	Vim	_SLYSS(ph)SPGGAYVTR_	Phospho (STY)	1.53e-07	1.53e-07	2.43544	22.9505	0.0865921	0.318614
SLYSSSPGGAYVTR	Vimentin	Vim	_SLYSSS(ph)PGGAYVTR_	Phospho (STY)	1.53e-07	0.00026804	0.658097	5.76381	0.884403	22.3131	23.5671	22.9714	Vimentin	Vim	_SLYSS(ph)SPGGAYVTR_	Phospho (STY)	1.53e-07	1.53e-07	2.43544	22.9505	0.0865921	0.318614
TNSMSSSGLGSPNR	CCR4-NOT transcription complex subunit 2	Cnot2	_TNSM(ox)SSSGLGS(ph)PNR_	Oxidation (M),Phospho (STY)	1.81e-20	1.81e-20	-0.263438	-0.590788	-0.0373399	21.6877	14.2698	19.7728	CCR4-NOT transcription complex subunit 2	Cnot2	_TNSM(ox)SSSGLGS(ph)PNR_	Oxidation (M),Phospho (STY)	1.81e-20	1.81e-20	-0.297189	18.5768	0.086085	0.318614
IESPKLER	Heat shock protein 105 kDa	Hsph1	_IES(ph)PKLER_	Phospho (STY)	0.0064202	0.0064202	0.0699771	0.209641	0.422125	29.0401	27.6717	18.5848	Heat shock protein 105 kDa	Hsph1	_IES(ph)PKLER_	Phospho (STY)	0.0064202	0.0064202	0.233914	25.0989	0.0878542	0.319435
STQASSGSPALPRK	Abelson tyrosine-protein kinase 2	Abl2	_STQASSGS(ph)PALPRK_	Phospho (STY)	0.00031673	0.00049428	0.607863	-0.0998809	1.08243	18.7171	19.6592	18.9284	Abelson tyrosine-protein kinase 2	Abl2	_STQASSGS(ph)PALPRK_	Phospho (STY)	0.00031673	0.00049428	0.530137	19.1016	0.0877608	0.319435
STQASSGSPALPRK	Abelson tyrosine-protein kinase 2	Abl2	_STQASS(ph)GSPALPRK_	Phospho (STY)	0.00031673	0.00031673	0.607863	-0.0998809	1.08243	18.7171	19.6592	18.9284	Abelson tyrosine-protein kinase 2	Abl2	_STQASSGS(ph)PALPRK_	Phospho (STY)	0.00031673	0.00049428	0.530137	19.1016	0.0877608	0.319435
VKEEAASPLK	Arginine-glutamic acid dipeptide repeats protein	Rere	_VKEEAAS(ph)PLK_	Phospho (STY)	0.042618	0.042618	0.0287106	-0.402702	-0.574369	24.3294	23.6559	20.7262	Arginine-glutamic acid dipeptide repeats protein	Rere	_VKEEAAS(ph)PLK_	Phospho (STY)	0.042618	0.042618	-0.31612	22.9038	0.0883334	0.319775
QGSPVAAGAPAKQQPVDIPLR	Insulin-like growth factor 2 mRNA-binding protein 1	Igf2bp1	_QGS(ph)PVAAGAPAKQQPVDIPLR_	Phospho (STY)	1.23e-10	1.23e-10	-0.0584429	-0.217994	-0.540925	29.5138	28.1977	22.1267	Insulin-like growth factor 2 mRNA-binding protein 1	Igf2bp1	_QGS(ph)PVAAGAPAKQQPVDIPLR_	Phospho (STY)	1.23e-10	1.23e-10	-0.272454	26.6127	0.0890775	0.320109
VRESITR	Filamin-B	Flnb	_VRES(ph)ITR_	Phospho (STY)	0.005782	0.005782	0.260026	0.107286	0.205393	22.3359	22.813	20.6284	Filamin-B	Flnb	_VRES(ph)ITR_	Phospho (STY)	0.005782	0.005782	0.190901	21.9257	0.0891979	0.320109
SAMPFTASPAPSTR	PDZ and LIM domain protein 1	Pdlim1	_SAM(ox)PFTAS(ph)PAPSTR_	Oxidation (M),Phospho (STY)	2.95e-05	0.00080006	0.230941	0.107554	0.223052	21.3308	22.4119	19.248	PDZ and LIM domain protein 1	Pdlim1	_SAM(ox)PFTAS(ph)PAPSTR_	Oxidation (M),Phospho (STY)	2.95e-05	0.00080006	0.187182	20.9969	0.0910434	0.325323
EDGIDAVEVAADRPGSPR	UPF0667 protein C1orf55 homolog		_EDGIDAVEVAADRPGS(ph)PR_	Phospho (STY)	1.36e-12	1.36e-12	0.0117819	0.343351	0.372729	27.1214	22.5131	19.3787	UPF0667 protein C1orf55 homolog		_EDGIDAVEVAADRPGS(ph)PR_	Phospho (STY)	1.36e-12	1.36e-12	0.242621	23.0044	0.0916723	0.326164
KPSVGVPPPSPSLPR	Uncharacterized protein KIAA1522	Kiaa1522	_KPSVGVPPPS(ph)PSLPR_	Phospho (STY)	5.86e-05	5.86e-05	-0.570314	-0.304131	-0.002657	23.9354	23.2282	19.9123	Uncharacterized protein KIAA1522	Kiaa1522	_KPSVGVPPPS(ph)PSLPR_	Phospho (STY)	5.86e-05	5.86e-05	-0.292367	22.3586	0.0928271	0.327463
SQLSPLTVKPQPPAR	Tetratricopeptide repeat protein 28	Ttc28	_SQLS(ph)PLTVKPQPPAR_	Phospho (STY)	0.00044324	0.00044324	-0.633121	-0.400758	0.0395596	22.1006	22.5328	19.7413	Tetratricopeptide repeat protein 28	Ttc28	_SQLS(ph)PLTVKPQPPAR_	Phospho (STY)	0.00044324	0.00044324	-0.33144	21.4582	0.0926636	0.327463
LKQLSVPASDEEDEVPAPIPR	ATP-binding cassette sub-family F member 1	Abcf1	_LKQLSVPAS(ph)DEEDEVPAPIPR_	Phospho (STY)	3.1e-26	3.1e-26	0.166201	0.141171	0.231555	28.3012	25.7955	20.5213	ATP-binding cassette sub-family F member 1	Abcf1	_LKQLSVPAS(ph)DEEDEVPAPIPR_	Phospho (STY)	3.1e-26	3.1e-26	0.179643	24.8727	0.0946482	0.331998
QKSPNKAELFSTAR	Replication factor C subunit 1	Rfc1	_QKS(ph)PNKAELFSTAR_	Phospho (STY)	0.015714	0.015714	-0.291539	-0.216552	-0.0796457	21.5155	24.4837	18.0157	Replication factor C subunit 1	Rfc1	_QKS(ph)PNKAELFSTAR_	Phospho (STY)	0.015714	0.015714	-0.195912	21.3383	0.0949139	0.331998
SRSPVDSPVPASMFAPEPSSPGAAR	GTP-binding protein 1	Gtpbp1	_SRS(ph)PVDSPVPASM(ox)FAPEPS(ph)SPGAAR_	Oxidation (M),2 Phospho (STY)	1.24e-12	1.24e-12	0.0690147	0.797013	0.207643	25.2818	24.3001	20.9431	GTP-binding protein 1	Gtpbp1	_SRS(ph)PVDSPVPASM(ox)FAPEPS(ph)SPGAAR_	Oxidation (M),2 Phospho (STY)	1.24e-12	1.24e-12	0.35789	23.5083	0.0961264	0.334827
SRSPVDSPVPASMFAPEPSSPGAAR	GTP-binding protein 1	Gtpbp1	_S(ph)RSPVDSPVPASM(ox)FAPEPS(ph)SPGAAR_	Oxidation (M),2 Phospho (STY)	1.24e-12	0.054934	0.0690147	0.797013	0.207643	25.2818	24.3001	20.9431	GTP-binding protein 1	Gtpbp1	_SRS(ph)PVDSPVPASM(ox)FAPEPS(ph)SPGAAR_	Oxidation (M),2 Phospho (STY)	1.24e-12	1.24e-12	0.35789	23.5083	0.0961264	0.334827
SRSPVDSPVPASMFAPEPSSPGAAR	GTP-binding protein 1	Gtpbp1	_SRS(ph)PVDSPVPASM(ox)FAPEPSSPGAAR_	Oxidation (M),Phospho (STY)	1.24e-12	6.27e-09	0.0690147	0.797013	0.207643	25.2818	24.3001	20.9431	GTP-binding protein 1	Gtpbp1	_SRS(ph)PVDSPVPASM(ox)FAPEPS(ph)SPGAAR_	Oxidation (M),2 Phospho (STY)	1.24e-12	1.24e-12	0.35789	23.5083	0.0961264	0.334827
ESTESSPGKHLVTSEELISEGK	ADP-sugar pyrophosphatase	Nudt5	_ESTES(ph)SPGKHLVTSEELISEGK_	Phospho (STY)	0.022051	0.040588	0.115566	0.538637	0.126709	26.105	27.3855	18.282	ADP-sugar pyrophosphatase	Nudt5	_ESTES(ph)SPGKHLVTSEELISEGK_	Phospho (STY)	0.022051	0.040588	0.260304	23.9242	0.0973419	0.336005
ESTESSPGKHLVTSEELISEGK	ADP-sugar pyrophosphatase	Nudt5	_ES(ph)TESSPGKHLVTSEELISEGK_	Phospho (STY)	0.022051	0.028846	0.115566	0.538637	0.126709	26.105	27.3855	18.282	ADP-sugar pyrophosphatase	Nudt5	_ESTES(ph)SPGKHLVTSEELISEGK_	Phospho (STY)	0.022051	0.040588	0.260304	23.9242	0.0973419	0.336005
ESTESSPGKHLVTSEELISEGK	ADP-sugar pyrophosphatase	Nudt5	_ESTESS(ph)PGKHLVTSEELISEGK_	Phospho (STY)	0.022051	0.022051	0.115566	0.538637	0.126709	26.105	27.3855	18.282	ADP-sugar pyrophosphatase	Nudt5	_ESTES(ph)SPGKHLVTSEELISEGK_	Phospho (STY)	0.022051	0.040588	0.260304	23.9242	0.0973419	0.336005
GVLHTFSQSPK	Transcriptional repressor p66 alpha	Gatad2a	_GVLHTFS(ph)QSPK_	Phospho (STY)	0.011567	0.046807	0.28948	0.00028851	0.684011	20.4376	21.6515	19.1612	Transcriptional repressor p66 alpha	Gatad2a	_GVLHTFS(ph)QSPK_	Phospho (STY)	0.011567	0.046807	0.324593	20.4168	0.0984911	0.336005
GVLHTFSQSPK	Transcriptional repressor p66 alpha	Gatad2a	_GVLHTFSQS(ph)PK_	Phospho (STY)	0.011567	0.011567	0.28948	0.00028851	0.684011	20.4376	21.6515	19.1612	Transcriptional repressor p66 alpha	Gatad2a	_GVLHTFS(ph)QSPK_	Phospho (STY)	0.011567	0.046807	0.324593	20.4168	0.0984911	0.336005
LKQPSTPTRTAV	Dual specificity mitogen-activated protein kinase kinase 2	Map2k2	_LKQPST(ph)PTRTAV_	Phospho (STY)	0.0039026	0.0039026	0.127369	0.156655	0.263155	27.3511	26.8266	22.5777	Dual specificity mitogen-activated protein kinase kinase 2	Map2k2	_LKQPST(ph)PTRTAV_	Phospho (STY)	0.0039026	0.0039026	0.182393	25.5851	0.0980366	0.336005
STQASSGSPALPR	Abelson tyrosine-protein kinase 2	Abl2	_STQASS(ph)GSPALPR_	Phospho (STY)	0.021215	0.021215	-0.0478752	0.501821	0.438932	23.1842	18.1041	19.3789	Abelson tyrosine-protein kinase 2	Abl2	_STQASS(ph)GSPALPR_	Phospho (STY)	0.021215	0.021215	0.297626	20.2224	0.0975151	0.336005
TAQVPSPPRGK	Apoptotic chromatin condensation inducer in the nucleus	Acin1	_TAQVPS(ph)PPRGK_	Phospho (STY)	0.00027261	0.00027261	0.0326651	-0.355867	-0.694578	24.3511	26.2277	25.7582	Apoptotic chromatin condensation inducer in the nucleus	Acin1	_TAQVPS(ph)PPRGK_	Phospho (STY)	0.00027261	0.00027261	-0.33926	25.4457	0.098107	0.336005
TQAAGPSSPPRPPTPK	DNA repair protein XRCC1	Xrcc1	_TQAAGPSS(ph)PPRPPTPK_	Phospho (STY)	2.77e-16	2.77e-16	-0.0919865	-0.220009	-0.23943	25.2976	24.5546	22.2002	DNA repair protein XRCC1	Xrcc1	_TQAAGPSS(ph)PPRPPTPK_	Phospho (STY)	2.77e-16	2.77e-16	-0.183808	24.0174	0.0992191	0.337101
TQAAGPSSPPRPPTPK	DNA repair protein XRCC1	Xrcc1	_TQAAGPS(ph)SPPRPPTPK_	Phospho (STY)	2.77e-16	5.75e-15	-0.0919865	-0.220009	-0.23943	25.2976	24.5546	22.2002	DNA repair protein XRCC1	Xrcc1	_TQAAGPSS(ph)PPRPPTPK_	Phospho (STY)	2.77e-16	2.77e-16	-0.183808	24.0174	0.0992191	0.337101
TQAAGPSSPPRPPTPK	DNA repair protein XRCC1	Xrcc1	_TQAAGPS(ph)SPPRPPT(ph)PK_	2 Phospho (STY)	2.77e-16	0.052331	-0.0919865	-0.220009	-0.23943	25.2976	24.5546	22.2002	DNA repair protein XRCC1	Xrcc1	_TQAAGPSS(ph)PPRPPTPK_	Phospho (STY)	2.77e-16	2.77e-16	-0.183808	24.0174	0.0992191	0.337101
TQAAGPSSPPRPPTPK	DNA repair protein XRCC1	Xrcc1	_TQAAGPSS(ph)PPRPPT(ph)PK_	2 Phospho (STY)	2.77e-16	0.00014105	-0.0919865	-0.220009	-0.23943	25.2976	24.5546	22.2002	DNA repair protein XRCC1	Xrcc1	_TQAAGPSS(ph)PPRPPTPK_	Phospho (STY)	2.77e-16	2.77e-16	-0.183808	24.0174	0.0992191	0.337101
MQEMNLLPTPESPVTR	26S protease regulatory subunit 6A	Psmc3	_(ac)M(ox)QEM(ox)NLLPTPES(ph)PVTR_	Acetyl (Protein N-term),2 Oxidation (M),Phospho (STY)	0.00010946	0.00010946	0.0753273	0.372395	0.173255	20.0792	21.6341	19.82	26S protease regulatory subunit 6A	Psmc3	_(ac)M(ox)QEM(ox)NLLPTPES(ph)PVTR_	Acetyl (Protein N-term),2 Oxidation (M),Phospho (STY)	0.00010946	0.00010946	0.206993	20.5111	0.103402	0.348458
VLSPPKLNEANSDTSR	Ran-binding protein 3	Ranbp3	_VLS(ph)PPKLNEANSDTSR_	Phospho (STY)	0.0021445	0.0021445	0.234256	0.142609	0.146786	25.394	23.9335	20.2827	Ran-binding protein 3	Ranbp3	_VLS(ph)PPKLNEANSDTSR_	Phospho (STY)	0.0021445	0.0021445	0.17455	23.2034	0.103013	0.348458
AASPQEVTPQADEK	Histone-lysine N-methyltransferase, H3 lysine-36 and H4 lysine-20 specific	Nsd1	_AAS(ph)PQEVTPQADEK_	Phospho (STY)	3.2e-05	3.2e-05	0.0593553	-0.379001	-0.766308	15.0373	17.7509	18.0323	Histone-lysine N-methyltransferase, H3 lysine-36 and H4 lysine-20 specific	Nsd1	_AAS(ph)PQEVTPQADEK_	Phospho (STY)	3.2e-05	3.2e-05	-0.361985	16.9402	0.106167	0.349256
ASPSPQPSSQPLQINR	Echinoderm microtubule-associated protein-like 4	Eml4	_ASPS(ph)PQPSSQPLQINR_	Phospho (STY)	3.89e-15	3.89e-15	-0.367229	-0.186935	-0.0637409	22.3895	20.6189	19.9703	Echinoderm microtubule-associated protein-like 4	Eml4	_ASPS(ph)PQPSSQPLQINR_	Phospho (STY)	3.89e-15	3.89e-15	-0.205968	20.9929	0.105377	0.349256
GADNDGSGSESGYTTPK	Nuclear fragile X mental retardation-interacting protein 2	Nufip2	_GADNDGS(ph)GS(ph)ESGYTTPK_	2 Phospho (STY)	2.19e-08	1.4e-05	0.228603	0.209641	0.0954519	20.4196	17.4796	20.2311	Nuclear fragile X mental retardation-interacting protein 2	Nufip2	_GADNDGS(ph)GS(ph)ESGYTTPK_	2 Phospho (STY)	2.19e-08	1.4e-05	0.177899	19.3768	0.104503	0.349256
GADNDGSGSESGYTTPK	Nuclear fragile X mental retardation-interacting protein 2	Nufip2	_GADNDGS(ph)GSESGYTTPK_	Phospho (STY)	2.19e-08	2.19e-08	0.228603	0.209641	0.0954519	20.4196	17.4796	20.2311	Nuclear fragile X mental retardation-interacting protein 2	Nufip2	_GADNDGS(ph)GS(ph)ESGYTTPK_	2 Phospho (STY)	2.19e-08	1.4e-05	0.177899	19.3768	0.104503	0.349256
MTSERERAPSPASR	Serine/arginine repetitive matrix protein 2	Srrm2	_M(ox)TSERERAPS(ph)PASR_	Oxidation (M),Phospho (STY)	0.028913	0.028913	0.182692	0.0873271	0.283329	27.9766	25.5653	21.1713	Serine/arginine repetitive matrix protein 2	Srrm2	_M(ox)TSERERAPS(ph)PASR_	Oxidation (M),Phospho (STY)	0.028913	0.028913	0.18445	24.9044	0.10573	0.349256
SLSYSPVER	Serine/arginine repetitive matrix protein 2	Srrm2	_SLS(ph)YS(ph)PVER_	2 Phospho (STY)	0.0047231	0.0047231	-0.107803	-0.192431	-0.221253	22.0677	21.1273	19.6124	Serine/arginine repetitive matrix protein 2	Srrm2	_SLS(ph)YS(ph)PVER_	2 Phospho (STY)	0.0047231	0.0047231	-0.173829	20.9358	0.10614	0.349256
SLSYSPVER	Serine/arginine repetitive matrix protein 2	Srrm2	_SLSYS(ph)PVER_	Phospho (STY)	0.0047231	0.009262	-0.107803	-0.192431	-0.221253	22.0677	21.1273	19.6124	Serine/arginine repetitive matrix protein 2	Srrm2	_SLS(ph)YS(ph)PVER_	2 Phospho (STY)	0.0047231	0.0047231	-0.173829	20.9358	0.10614	0.349256
TLIPSPPPRPK	ADP-ribosylation factor-binding protein GGA3	Gga3	_TLIPS(ph)PPPRPK_	Phospho (STY)	0.0036136	0.0036136	0.357946	0.169668	0.0779266	20.6443	21.9458	19.4304	ADP-ribosylation factor-binding protein GGA3	Gga3	_TLIPS(ph)PPPRPK_	Phospho (STY)	0.0036136	0.0036136	0.201847	20.6735	0.105091	0.349256
VYTHEVVTLWYR	Cyclin-dependent kinase 1	Cdk1	_VYT(ph)HEVVTLWYR_	Phospho (STY)	8.01e-16	8.01e-16	0.125651	0.14104	0.266157	23.9328	23.3399	17.9835	Cyclin-dependent kinase 1	Cdk1	_VYT(ph)HEVVTLWYR_	Phospho (STY)	8.01e-16	8.01e-16	0.177616	21.7521	0.106773	0.34986
HVTLPSSPR	E3 ubiquitin-protein ligase UBR4	Ubr4	_HVTLPS(ph)SPR_	Phospho (STY)	2.56e-05	2.56e-05	0.0494914	0.20063	0.363451	25.417	26.233	24.3965	E3 ubiquitin-protein ligase UBR4	Ubr4	_HVTLPS(ph)SPR_	Phospho (STY)	2.56e-05	2.56e-05	0.204524	25.3488	0.109728	0.355648
HVTLPSSPR	E3 ubiquitin-protein ligase UBR4	Ubr4	_HVTLPSS(ph)PR_	Phospho (STY)	2.56e-05	0.0081879	0.0494914	0.20063	0.363451	25.417	26.233	24.3965	E3 ubiquitin-protein ligase UBR4	Ubr4	_HVTLPS(ph)SPR_	Phospho (STY)	2.56e-05	2.56e-05	0.204524	25.3488	0.109728	0.355648
IGEGTYGVVYKGR	Cyclin-dependent kinase 1	Cdk1	_IGEGT(ph)Y(ph)GVVYKGR_	2 Phospho (STY)	2.12e-12	0.00014662	0.284396	0.0949116	0.163499	25.4576	24.9088	20.2295	Cyclin-dependent kinase 1	Cdk1	_IGEGT(ph)Y(ph)GVVYKGR_	2 Phospho (STY)	2.12e-12	0.00014662	0.180935	23.532	0.109826	0.355648
IGEGTYGVVYKGR	Cyclin-dependent kinase 1	Cdk1	_IGEGTY(ph)GVVYKGR_	Phospho (STY)	2.12e-12	2.12e-12	0.284396	0.0949116	0.163499	25.4576	24.9088	20.2295	Cyclin-dependent kinase 1	Cdk1	_IGEGT(ph)Y(ph)GVVYKGR_	2 Phospho (STY)	2.12e-12	0.00014662	0.180935	23.532	0.109826	0.355648
SETAPAAPAAPAPVEK	Histone H1.3	Hist1h1d	_(ac)SET(ph)APAAPAAPAPVEK_	Acetyl (Protein N-term),Phospho (STY)	0.00012774	0.0012613	-0.164011	-0.211799	-1.72347	22.0267	19.5917	21.4722	Histone H1.3	Hist1h1d	_(ac)SET(ph)APAAPAAPAPVEK_	Acetyl (Protein N-term),Phospho (STY)	0.00012774	0.0012613	-0.699759	21.0302	0.109556	0.355648
SETAPAAPAAPAPVEK	Histone H1.3	Hist1h1d	_(ac)S(ph)ETAPAAPAAPAPVEK_	Acetyl (Protein N-term),Phospho (STY)	0.00012774	0.00012774	-0.164011	-0.211799	-1.72347	22.0267	19.5917	21.4722	Histone H1.3	Hist1h1d	_(ac)SET(ph)APAAPAAPAPVEK_	Acetyl (Protein N-term),Phospho (STY)	0.00012774	0.0012613	-0.699759	21.0302	0.109556	0.355648
ASSVNSPLGNKPQTLSPSHR	Zinc finger C2HC domain-containing protein 1A	Zc2hc1a	_ASSVNSPLGNKPQT(ph)LSPSHR_	Phospho (STY)	5.58e-09	0.002437	-0.342397	-0.544161	0.0439044	20.9712	23.0227	19.3513	Zinc finger C2HC domain-containing protein 1A	Zc2hc1a	_ASSVNSPLGNKPQT(ph)LSPSHR_	Phospho (STY)	5.58e-09	0.002437	-0.280884	21.1151	0.111193	0.355721
ASSVNSPLGNKPQTLSPSHR	Zinc finger C2HC domain-containing protein 1A	Zc2hc1a	_ASSVNSPLGNKPQTLS(ph)PSHR_	Phospho (STY)	5.58e-09	5.58e-09	-0.342397	-0.544161	0.0439044	20.9712	23.0227	19.3513	Zinc finger C2HC domain-containing protein 1A	Zc2hc1a	_ASSVNSPLGNKPQT(ph)LSPSHR_	Phospho (STY)	5.58e-09	0.002437	-0.280884	21.1151	0.111193	0.355721
KSPPKADDKER	Peptidyl-prolyl cis-trans isomerase G	Ppig	_KS(ph)PPKADDKER_	Phospho (STY)	0.0015267	0.0015267	-0.829049	0.0402612	-0.324708	16.4275	19.3371	21.6049	Peptidyl-prolyl cis-trans isomerase G	Ppig	_KS(ph)PPKADDKER_	Phospho (STY)	0.0015267	0.0015267	-0.371165	19.1232	0.111106	0.355721
NLATSADTPPSTIPGTGK	Serine/threonine-protein kinase SMG1	Smg1	_NLAT(ph)SADT(ph)PPSTIPGTGK_	2 Phospho (STY)	0.00020424	0.00044954	0.000144262	-0.286146	-1.07473	18.7351	20.2636	19.2135	Serine/threonine-protein kinase SMG1	Smg1	_NLAT(ph)SADT(ph)PPSTIPGTGK_	2 Phospho (STY)	0.00020424	0.00044954	-0.453577	19.4041	0.111978	0.355721
NLATSADTPPSTIPGTGK	Serine/threonine-protein kinase SMG1	Smg1	_NLATS(ph)ADT(ph)PPSTIPGTGK_	2 Phospho (STY)	0.00020424	0.00020424	0.000144262	-0.286146	-1.07473	18.7351	20.2636	19.2135	Serine/threonine-protein kinase SMG1	Smg1	_NLAT(ph)SADT(ph)PPSTIPGTGK_	2 Phospho (STY)	0.00020424	0.00044954	-0.453577	19.4041	0.111978	0.355721
RASPGLSMPSSSPPIKK	Krueppel-like factor 3	Klf3	_RAS(ph)PGLSM(ox)PSS(ph)SPPIKK_	Oxidation (M),2 Phospho (STY)	1.97e-06	3.69e-06	-0.315468	0.0292762	-0.496509	21.1308	21.804	20.0069	Krueppel-like factor 3	Klf3	_RAS(ph)PGLSM(ox)PSS(ph)SPPIKK_	Oxidation (M),2 Phospho (STY)	1.97e-06	3.69e-06	-0.2609	20.9806	0.111994	0.355721
RASPGLSMPSSSPPIKK	Krueppel-like factor 3	Klf3	_RAS(ph)PGLSM(ox)PS(ph)SSPPIKK_	Oxidation (M),2 Phospho (STY)	1.97e-06	1.97e-06	-0.315468	0.0292762	-0.496509	21.1308	21.804	20.0069	Krueppel-like factor 3	Klf3	_RAS(ph)PGLSM(ox)PSS(ph)SPPIKK_	Oxidation (M),2 Phospho (STY)	1.97e-06	3.69e-06	-0.2609	20.9806	0.111994	0.355721
RLSLATK	Zinc finger Ran-binding domain-containing protein 3	Zranb3	_RLS(ph)LATK_	Phospho (STY)	0.0060291	0.0060291	-0.222246	-0.606474	-0.0172272	21.117	21.904	19.7268	Zinc finger Ran-binding domain-containing protein 3	Zranb3	_RLS(ph)LATK_	Phospho (STY)	0.0060291	0.0060291	-0.281982	20.9159	0.110336	0.355721
NYPNSPPRVLSQK	N-acetyltransferase ESCO2	Esco2	_NYPNS(ph)PPRVLSQK_	Phospho (STY)	0.0078262	0.0078262	-0.153735	-0.0641933	-0.500626	21.6985	21.2608	19.6647	N-acetyltransferase ESCO2	Esco2	_NYPNS(ph)PPRVLSQK_	Phospho (STY)	0.0078262	0.0078262	-0.239518	20.8747	0.112445	0.355791
ISSKSPGHMVILNQTK	SAFB-like transcription modulator	Sltm	_ISSKS(ph)PGHM(ox)VILNQTK_	Oxidation (M),Phospho (STY)	0.013965	0.013965	-0.257511	-0.00378482	-0.938016	20.9625	24.0149	18.8031	SAFB-like transcription modulator	Sltm	_ISSKS(ph)PGHM(ox)VILNQTK_	Oxidation (M),Phospho (STY)	0.013965	0.013965	-0.399771	21.2602	0.113465	0.357651
AENSLSDGGPADSVEAAK	Nucleosome assembly protein 1-like 4	Nap1l4	_(ac)AENSLS(ph)DGGPADSVEAAK_	Acetyl (Protein N-term),Phospho (STY)	3.5e-35	8.05e-07	0.108357	0.242084	0.161049	21.959	20.3183	18.9038	Nucleosome assembly protein 1-like 4	Nap1l4	_(ac)AENSLS(ph)DGGPADSVEAAK_	Acetyl (Protein N-term),Phospho (STY)	3.5e-35	8.05e-07	0.170497	20.3937	0.114059	0.35774
ALSSGGSITSPPLSPALPK	PERQ amino acid-rich with GYF domain-containing protein 2	Gigyf2	_ALSSGGSITS(ph)PPLSPALPK_	Phospho (STY)	2.29e-21	2.29e-21	0.505383	0.454281	-0.0818428	19.5501	21.3899	21.021	PERQ amino acid-rich with GYF domain-containing protein 2	Gigyf2	_ALSSGGSITS(ph)PPLSPALPK_	Phospho (STY)	2.29e-21	2.29e-21	0.292607	20.6537	0.115651	0.35774
ALSSGGSITSPPLSPALPK	PERQ amino acid-rich with GYF domain-containing protein 2	Gigyf2	_ALSSGGSIT(ph)SPPLSPALPK_	Phospho (STY)	2.29e-21	3.01e-12	0.505383	0.454281	-0.0818428	19.5501	21.3899	21.021	PERQ amino acid-rich with GYF domain-containing protein 2	Gigyf2	_ALSSGGSITS(ph)PPLSPALPK_	Phospho (STY)	2.29e-21	2.29e-21	0.292607	20.6537	0.115651	0.35774
ALSSGPASPKR	Cryptochrome-2	Cry2	_ALSSGPAS(ph)PKR_	Phospho (STY)	0.0014232	0.0014232	0.00504062	0.293841	0.331132	21.4114	22.5823	21.2181	Cryptochrome-2	Cry2	_ALSSGPAS(ph)PKR_	Phospho (STY)	0.0014232	0.0014232	0.210005	21.7373	0.115572	0.35774
SGGSSTASGGPGSLKK	Splicing factor, arginine/serine-rich 19	Scaf1	_S(ph)GGSSTASGGPGSLKK_	Phospho (STY)	1.95e-05	1.95e-05	0.114634	-0.485378	-0.696751	20.019	20.0616	18.0063	Splicing factor, arginine/serine-rich 19	Scaf1	_S(ph)GGSSTASGGPGSLKK_	Phospho (STY)	1.95e-05	1.95e-05	-0.355832	19.3623	0.114661	0.35774
SRSLGSSPVK	Uncharacterized protein C12orf35 homolog	Kiaa1551	_SRS(ph)LGSSPVK_	Phospho (STY)	0.00067124	0.00067124	-0.199404	-0.34333	-0.0468763	21.4616	20.9111	21.8118	Uncharacterized protein C12orf35 homolog	Kiaa1551	_SRS(ph)LGSSPVK_	Phospho (STY)	0.00067124	0.00067124	-0.196537	21.3948	0.1153	0.35774
AVGGAPSPPPPVRR	TBC1 domain family member 10B	Tbc1d10b	_AVGGAPS(ph)PPPPVRR_	Phospho (STY)	0.0029335	0.0029335	-0.0570614	-0.196178	-0.303027	24.8975	25.1574	22.3867	TBC1 domain family member 10B	Tbc1d10b	_AVGGAPS(ph)PPPPVRR_	Phospho (STY)	0.0029335	0.0029335	-0.185422	24.1472	0.117029	0.360658
RNSSSSSSPSERPR	Echinoderm microtubule-associated protein-like 3	Eml3	_RNS(ph)SSSSSPSERPR_	Phospho (STY)	0.00096978	0.00096978	0.20063	0.185232	0.107822	22.7569	13.931	15.9638	Echinoderm microtubule-associated protein-like 3	Eml3	_RNS(ph)SSSSSPSERPR_	Phospho (STY)	0.00096978	0.00096978	0.164561	17.5506	0.118136	0.362722
RVSGSATPNSEAPR	ATP-dependent RNA helicase DDX51	Ddx51	_RVS(ph)GSATPNSEAPR_	Phospho (STY)	1.45e-05	1.45e-05	0.0962619	0.109026	0.442227	26.3365	25.5221	17.2998	ATP-dependent RNA helicase DDX51	Ddx51	_RVS(ph)GSATPNSEAPR_	Phospho (STY)	1.45e-05	1.45e-05	0.215838	23.0528	0.119202	0.364645
TVLESGGETGDGDNDTTK	H/ACA ribonucleoprotein complex subunit 4	Dkc1	_TVLES(ph)GGETGDGDNDTTK_	Phospho (STY)	6.27e-42	3.12e-24	-0.107928	-0.111991	-0.344868	24.6033	20.3307	19.4927	H/ACA ribonucleoprotein complex subunit 4	Dkc1	_TVLES(ph)GGETGDGDNDTTK_	Phospho (STY)	6.27e-42	3.12e-24	-0.188262	21.4756	0.119791	0.365098
RIDISPSALR	Bcl-2-associated transcription factor 1	Bclaf1	_RIDIS(ph)PSALR_	Phospho (STY)	7.13e-06	7.13e-06	0.0234683	-0.257735	-0.668868	27.0232	26.7165	20.9014	Bcl-2-associated transcription factor 1	Bclaf1	_RIDIS(ph)PSALR_	Phospho (STY)	7.13e-06	7.13e-06	-0.301045	24.8804	0.121152	0.367892
MAPPPKEVEEDSEDEEMSEDEDDSSGEEEVVIPQK	Nucleolin	Ncl	_M(ox)APPPKEVEEDS(ph)EDEEM(ox)S(ph)EDEDDS(ph)S(ph)GEEEVVIPQK_	2 Oxidation (M),4 Phospho (STY)	0.045238	0.045238	-0.0160305	-0.286744	-0.276048	20.9565	23.6491	19.9648	Nucleolin	Ncl	_M(ox)APPPKEVEEDS(ph)EDEEM(ox)S(ph)EDEDDS(ph)S(ph)GEEEVVIPQK_	2 Oxidation (M),4 Phospho (STY)	0.045238	0.045238	-0.192941	21.5234	0.123537	0.372408
RASDDGKLTDSSK	RAF proto-oncogene serine/threonine-protein kinase	Raf1	_RAS(ph)DDGKLTDSSK_	Phospho (STY)	0.038729	0.038729	0.0313952	0.48656	0.17645	22.2993	23.8011	16.4067	RAF proto-oncogene serine/threonine-protein kinase	Raf1	_RAS(ph)DDGKLTDSSK_	Phospho (STY)	0.038729	0.038729	0.231469	20.8357	0.123204	0.372408
SVRDTPAKNAQK	Nucleophosmin	Npm1	_SVRDT(ph)PAKNAQK_	Phospho (STY)	0.0083198	0.0083198	0.0441843	0.183455	1.04047	21.765	20.689	18.43	Nucleophosmin	Npm1	_SVRDT(ph)PAKNAQK_	Phospho (STY)	0.0083198	0.0083198	0.422704	20.2947	0.124026	0.372528
MPSVALKSPR	Non-specific lipid-transfer protein	Scp2	_(ac)MPS(ph)VALKS(ph)PR_	Acetyl (Protein N-term),2 Phospho (STY)	0.0063348	0.0063348	-0.232786	-0.133163	-0.118586	24.3938	25.7351	26.1411	Non-specific lipid-transfer protein	Scp2	_(ac)MPS(ph)VALKS(ph)PR_	Acetyl (Protein N-term),2 Phospho (STY)	0.0063348	0.0063348	-0.161512	25.4233	0.127429	0.376772
MPSVALKSPR	Non-specific lipid-transfer protein	Scp2	_(ac)MPS(ph)VALKSPR_	Acetyl (Protein N-term),Phospho (STY)	0.0063348	0.013268	-0.232786	-0.133163	-0.118586	24.3938	25.7351	26.1411	Non-specific lipid-transfer protein	Scp2	_(ac)MPS(ph)VALKS(ph)PR_	Acetyl (Protein N-term),2 Phospho (STY)	0.0063348	0.0063348	-0.161512	25.4233	0.127429	0.376772
RASLASGNWR	Melanoma-associated antigen D1	Maged1	_RAS(ph)LASGNWR_	Phospho (STY)	0.0014191	0.0014191	-0.308251	-0.558198	0.0528332	23.3387	22.2491	17.0536	Melanoma-associated antigen D1	Maged1	_RAS(ph)LASGNWR_	Phospho (STY)	0.0014191	0.0014191	-0.271205	20.8805	0.126055	0.376772
SAAVSASSPEAKDLNGGLR	DNA mismatch repair protein Msh6	Msh6	_SAAVSASS(ph)PEAKDLNGGLR_	Phospho (STY)	1.97e-13	1.97e-13	0.348346	0.452595	-0.0572115	26.6395	24.0794	20.6543	DNA mismatch repair protein Msh6	Msh6	_SAAVSASS(ph)PEAKDLNGGLR_	Phospho (STY)	1.97e-13	1.97e-13	0.24791	23.7911	0.127712	0.376772
SAAVSASSPEAKDLNGGLR	DNA mismatch repair protein Msh6	Msh6	_SAAVSAS(ph)SPEAKDLNGGLR_	Phospho (STY)	1.97e-13	5.45e-12	0.348346	0.452595	-0.0572115	26.6395	24.0794	20.6543	DNA mismatch repair protein Msh6	Msh6	_SAAVSASS(ph)PEAKDLNGGLR_	Phospho (STY)	1.97e-13	1.97e-13	0.24791	23.7911	0.127712	0.376772
TRSPVEKENQK	Peptidyl-prolyl cis-trans isomerase G	Ppig	_TRS(ph)PVEKENQK_	Phospho (STY)	0.010371	0.010371	-0.0162785	0.288772	1.39523	22.532	17.9085	18.3981	Peptidyl-prolyl cis-trans isomerase G	Ppig	_TRS(ph)PVEKENQK_	Phospho (STY)	0.010371	0.010371	0.555907	19.6129	0.127488	0.376772
TVTASHSASPNTPGKR	MAX gene-associated protein	Mga	_TVTASHSAS(ph)PNT(ph)PGKR_	2 Phospho (STY)	4.95e-05	0.00023352	-0.0598408	-0.182049	-1.26857	21.8302	20.7063	19.4854	MAX gene-associated protein	Mga	_TVTASHSAS(ph)PNT(ph)PGKR_	2 Phospho (STY)	4.95e-05	0.00023352	-0.503488	20.6739	0.127085	0.376772
TVTASHSASPNTPGKR	MAX gene-associated protein	Mga	_TVTASHSASPNT(ph)PGKR_	Phospho (STY)	4.95e-05	4.95e-05	-0.0598408	-0.182049	-1.26857	21.8302	20.7063	19.4854	MAX gene-associated protein	Mga	_TVTASHSAS(ph)PNT(ph)PGKR_	2 Phospho (STY)	4.95e-05	0.00023352	-0.503488	20.6739	0.127085	0.376772
IKVQGSPLK	A-kinase anchor protein 12	Akap12	_IKVQGS(ph)PLK_	Phospho (STY)	0.047277	0.047277	0.083792	-0.66173	-0.35021	20.5842	20.6224	16.9717	A-kinase anchor protein 12	Akap12	_IKVQGS(ph)PLK_	Phospho (STY)	0.047277	0.047277	-0.309382	19.3928	0.128686	0.376963
RYSPPIQR	Serine/arginine repetitive matrix protein 1	Srrm1	_RYS(ph)PPIQR_	Phospho (STY)	0.0012243	0.0012243	-0.224503	-0.24542	-0.0487852	30.0941	30.1002	26.8719	Serine/arginine repetitive matrix protein 1	Srrm1	_RYS(ph)PPIQR_	Phospho (STY)	0.0012243	0.0012243	-0.172903	29.0221	0.128508	0.376963
AVESTDEDHQTDLDAK	HIRA-interacting protein 3	Hirip3	_AVES(ph)TDEDHQTDLDAK_	Phospho (STY)	5.63e-139	5.63e-139	-0.0865227	0.344601	0.709114	26.4831	22.8828	20.4124	HIRA-interacting protein 3	Hirip3	_AVES(ph)TDEDHQTDLDAK_	Phospho (STY)	5.63e-139	5.63e-139	0.322398	23.2595	0.130402	0.379308
AVESTDEDHQTDLDAK	HIRA-interacting protein 3	Hirip3	_AVEST(ph)DEDHQTDLDAK_	Phospho (STY)	5.63e-139	0.012724	-0.0865227	0.344601	0.709114	26.4831	22.8828	20.4124	HIRA-interacting protein 3	Hirip3	_AVES(ph)TDEDHQTDLDAK_	Phospho (STY)	5.63e-139	5.63e-139	0.322398	23.2595	0.130402	0.379308
AVESTDEDHQTDLDAK	HIRA-interacting protein 3	Hirip3	_AVES(ph)T(ph)DEDHQTDLDAK_	2 Phospho (STY)	5.63e-139	6.48e-05	-0.0865227	0.344601	0.709114	26.4831	22.8828	20.4124	HIRA-interacting protein 3	Hirip3	_AVES(ph)TDEDHQTDLDAK_	Phospho (STY)	5.63e-139	5.63e-139	0.322398	23.2595	0.130402	0.379308
GDKKSPTRPK	YY1-associated factor 2	Yaf2	_(ac)GDKKSPT(ph)RPK_	Acetyl (Protein N-term),Phospho (STY)	3.39e-06	0.0005619	-0.175143	-0.0237684	-0.867252	16.2669	21.2768	20.0607	YY1-associated factor 2	Yaf2	_(ac)GDKKSPT(ph)RPK_	Acetyl (Protein N-term),Phospho (STY)	3.39e-06	0.0005619	-0.355388	19.2015	0.130076	0.379308
GDKKSPTRPK	YY1-associated factor 2	Yaf2	_(ac)GDKKS(ph)PTRPK_	Acetyl (Protein N-term),Phospho (STY)	3.39e-06	3.39e-06	-0.175143	-0.0237684	-0.867252	16.2669	21.2768	20.0607	YY1-associated factor 2	Yaf2	_(ac)GDKKSPT(ph)RPK_	Acetyl (Protein N-term),Phospho (STY)	3.39e-06	0.0005619	-0.355388	19.2015	0.130076	0.379308
MQASIEKGGSLPKVEAK	Nucleophosmin	Npm1	_M(ox)QAS(ph)IEKGGSLPKVEAK_	Oxidation (M),Phospho (STY)	2.57e-05	2.57e-05	-0.0803319	0.322159	0.867817	26.4659	26.8383	19.7046	Nucleophosmin	Npm1	_M(ox)QAS(ph)IEKGGSLPKVEAK_	Oxidation (M),Phospho (STY)	2.57e-05	2.57e-05	0.369881	24.3363	0.131993	0.379937
RIPYTPGEIPK	UDP-glucose 6-dehydrogenase	Ugdh	_RIPYT(ph)PGEIPK_	Phospho (STY)	0.022371	0.022371	-0.332226	0.012068	-0.287219	22.7065	22.1799	22.0483	UDP-glucose 6-dehydrogenase	Ugdh	_RIPYT(ph)PGEIPK_	Phospho (STY)	0.022371	0.022371	-0.202459	22.3116	0.131671	0.379937
VQTTPPPTIQGQK	AP2-associated protein kinase 1	Aak1	_VQTT(ph)PPPTIQGQK_	Phospho (STY)	1.66e-13	1.66e-13	-0.178208	-0.0876261	-0.213019	23.4574	21.2544	20.2141	AP2-associated protein kinase 1	Aak1	_VQTT(ph)PPPTIQGQK_	Phospho (STY)	1.66e-13	1.66e-13	-0.159618	21.642	0.13185	0.379937
DKSPVREPIDNLTPEER	RNA-binding protein 39	Rbm39	_DKS(ph)PVREPIDNLTPEER_	Phospho (STY)	1.21e-32	1.21e-32	0.00144197	0.227741	0.361881	27.0237	26.5631	15.6894	RNA-binding protein 39	Rbm39	_DKS(ph)PVREPIDNLTPEER_	Phospho (STY)	1.21e-32	1.21e-32	0.197021	23.0921	0.136432	0.388431
KQSQIQNQQSSDLDSDVEDY	DNA ligase 1	Lig1	_KQSQIQNQQSS(ph)DLDS(ph)DVEDY_	2 Phospho (STY)	3.89e-13	3.89e-13	0.0378742	0.156914	0.401521	20.6774	21.9419	20.9305	DNA ligase 1	Lig1	_KQSQIQNQQSS(ph)DLDS(ph)DVEDY_	2 Phospho (STY)	3.89e-13	3.89e-13	0.19877	21.1833	0.135991	0.388431
SETAPAETAAPAPVEKSPAK	Histone H1.5	Hist1h1b	_(ac)SETAPAETAAPAPVEKS(ph)PAK_	Acetyl (Protein N-term),Phospho (STY)	8.08e-57	8.08e-57	0.0522768	-0.26833	-0.972195	26.5538	25.5058	24.847	Histone H1.5	Hist1h1b	_(ac)SETAPAETAAPAPVEKS(ph)PAK_	Acetyl (Protein N-term),Phospho (STY)	8.08e-57	8.08e-57	-0.396083	25.6355	0.135831	0.388431
SETAPAETAAPAPVEKSPAK	Histone H1.5	Hist1h1b	_SETAPAETAAPAPVEKS(ph)PAK_	Phospho (STY)	8.08e-57	0.00055314	0.0522768	-0.26833	-0.972195	26.5538	25.5058	24.847	Histone H1.5	Hist1h1b	_(ac)SETAPAETAAPAPVEKS(ph)PAK_	Acetyl (Protein N-term),Phospho (STY)	8.08e-57	8.08e-57	-0.396083	25.6355	0.135831	0.388431
SSQVRPVSTVTPGSSGK	Treacle protein	Tcof1	_SSQVRPVSTVT(ph)PGSSGK_	Phospho (STY)	7.67e-12	7.67e-12	0.0835197	0.0820213	0.682394	22.4618	22.8073	20.9994	Treacle protein	Tcof1	_SSQVRPVSTVT(ph)PGSSGK_	Phospho (STY)	7.67e-12	7.67e-12	0.282645	22.0895	0.138487	0.388431
SSQVRPVSTVTPGSSGK	Treacle protein	Tcof1	_SSQVRPVSTVTPGSS(ph)GK_	Phospho (STY)	7.67e-12	0.0071126	0.0835197	0.0820213	0.682394	22.4618	22.8073	20.9994	Treacle protein	Tcof1	_SSQVRPVSTVT(ph)PGSSGK_	Phospho (STY)	7.67e-12	7.67e-12	0.282645	22.0895	0.138487	0.388431
SSQVRPVSTVTPGSSGK	Treacle protein	Tcof1	_SSQVRPVSTVTPGS(ph)SGK_	Phospho (STY)	7.67e-12	1.33e-06	0.0835197	0.0820213	0.682394	22.4618	22.8073	20.9994	Treacle protein	Tcof1	_SSQVRPVSTVT(ph)PGSSGK_	Phospho (STY)	7.67e-12	7.67e-12	0.282645	22.0895	0.138487	0.388431
STPSHGSVSSLNSTGSLSPK	Epidermal growth factor receptor substrate 15-like 1	Eps15l1	_STPSHGSVSSLNSTGSLS(ph)PK_	Phospho (STY)	8.33e-37	8.33e-37	0.067501	0.276913	0.157173	24.9375	24.167	22.0929	Epidermal growth factor receptor substrate 15-like 1	Eps15l1	_STPSHGSVSSLNSTGSLS(ph)PK_	Phospho (STY)	8.33e-37	8.33e-37	0.167196	23.7325	0.136916	0.388431
STPSHGSVSSLNSTGSLSPK	Epidermal growth factor receptor substrate 15-like 1	Eps15l1	_STPSHGSVSSLNS(ph)TGSLSPK_	Phospho (STY)	8.33e-37	0.0013512	0.067501	0.276913	0.157173	24.9375	24.167	22.0929	Epidermal growth factor receptor substrate 15-like 1	Eps15l1	_STPSHGSVSSLNSTGSLS(ph)PK_	Phospho (STY)	8.33e-37	8.33e-37	0.167196	23.7325	0.136916	0.388431
VLSPQKPTITLSAYQR	Nuclear pore complex protein Nup88	Nup88	_VLS(ph)PQKPTITLSAYQR_	Phospho (STY)	5.04e-07	5.04e-07	-0.136062	-0.105411	-0.227489	22.5318	24.1912	22.2581	Nuclear pore complex protein Nup88	Nup88	_VLS(ph)PQKPTITLSAYQR_	Phospho (STY)	5.04e-07	5.04e-07	-0.156321	22.9937	0.137673	0.388431
VLSPQKPTITLSAYQR	Nuclear pore complex protein Nup88	Nup88	_VLSPQKPT(ph)ITLSAYQR_	Phospho (STY)	5.04e-07	0.030772	-0.136062	-0.105411	-0.227489	22.5318	24.1912	22.2581	Nuclear pore complex protein Nup88	Nup88	_VLS(ph)PQKPTITLSAYQR_	Phospho (STY)	5.04e-07	5.04e-07	-0.156321	22.9937	0.137673	0.388431
VSSLSPEQEQGLWK	Protein FAM76B	Fam76b	_VSSLS(ph)PEQEQGLWK_	Phospho (STY)	5.54e-07	5.54e-07	-0.32027	-0.00174672	-0.244002	22.0175	21.1417	20.2533	Protein FAM76B	Fam76b	_VSSLS(ph)PEQEQGLWK_	Phospho (STY)	5.54e-07	5.54e-07	-0.188673	21.1375	0.138692	0.388431
VSSLSPEQEQGLWK	Protein FAM76B	Fam76b	_VSS(ph)LSPEQEQGLWK_	Phospho (STY)	5.54e-07	0.00015595	-0.32027	-0.00174672	-0.244002	22.0175	21.1417	20.2533	Protein FAM76B	Fam76b	_VSSLS(ph)PEQEQGLWK_	Phospho (STY)	5.54e-07	5.54e-07	-0.188673	21.1375	0.138692	0.388431
VTNAISPESSPGVGR	Pericentriolar material 1 protein	Pcm1	_VTNAIS(ph)PESS(ph)PGVGR_	2 Phospho (STY)	3.12e-06	3.12e-06	-0.0324034	-0.199769	-0.296403	19.04	21.5206	20.024	Pericentriolar material 1 protein	Pcm1	_VTNAIS(ph)PESS(ph)PGVGR_	2 Phospho (STY)	3.12e-06	3.12e-06	-0.176192	20.1949	0.13794	0.388431
VTNAISPESSPGVGR	Pericentriolar material 1 protein	Pcm1	_VTNAIS(ph)PESSPGVGR_	Phospho (STY)	3.12e-06	5.31e-05	-0.0324034	-0.199769	-0.296403	19.04	21.5206	20.024	Pericentriolar material 1 protein	Pcm1	_VTNAIS(ph)PESS(ph)PGVGR_	2 Phospho (STY)	3.12e-06	3.12e-06	-0.176192	20.1949	0.13794	0.388431
VTNAISPESSPGVGR	Pericentriolar material 1 protein	Pcm1	_VTNAIS(ph)PES(ph)S(ph)PGVGR_	3 Phospho (STY)	3.12e-06	0.0019426	-0.0324034	-0.199769	-0.296403	19.04	21.5206	20.024	Pericentriolar material 1 protein	Pcm1	_VTNAIS(ph)PESS(ph)PGVGR_	2 Phospho (STY)	3.12e-06	3.12e-06	-0.176192	20.1949	0.13794	0.388431
GGNVFEALIQDDSEEEEEEEENR	ATP-binding cassette sub-family F member 1	Abcf1	_GGNVFEALIQDDS(ph)EEEEEEEENR_	Phospho (STY)	2.66e-11	2.66e-11	0.0801119	0.122739	0.311736	20.2605	21.1413	20.581	ATP-binding cassette sub-family F member 1	Abcf1	_GGNVFEALIQDDS(ph)EEEEEEEENR_	Phospho (STY)	2.66e-11	2.66e-11	0.171529	20.661	0.139744	0.39006
DVVQSIGHLSR			_DVVQS(ph)IGHLSR_	Phospho (STY)	0.020301	0.020301	0.127237	0.107956	0.231678	22.8536	23.2548	17.6279			_DVVQS(ph)IGHLSR_	Phospho (STY)	0.020301	0.020301	0.155624	21.2454	0.140243	0.390139
APVSPDSAQR	Undifferentiated embryonic cell transcription factor 1	Utf1	_APVS(ph)PDSAQR_	Phospho (STY)	0.00072381	0.00072381	1.27834	1.19036	-0.4369	21.1945	15.7966	18.123	Undifferentiated embryonic cell transcription factor 1	Utf1	_APVS(ph)PDSAQR_	Phospho (STY)	0.00072381	0.00072381	0.677268	18.3714	0.142282	0.391624
NYQQNYQNSESGEKNEGSESAPEGQAQQR	Nuclease-sensitive element-binding protein 1	Ybx1	_NYQQNY(ph)QNSESGEKNEGSESAPEGQAQQR_	Phospho (STY)	1.12e-37	2.1e-13	-0.081629	-0.115285	-0.322469	31.1103	30.776	21.4667	Nuclease-sensitive element-binding protein 1	Ybx1	_NYQQNY(ph)QNSESGEKNEGSESAPEGQAQQR_	Phospho (STY)	1.12e-37	2.1e-13	-0.173128	27.7843	0.141342	0.391624
NYQQNYQNSESGEKNEGSESAPEGQAQQR	Nuclease-sensitive element-binding protein 1	Ybx1	_NYQQNYQNS(ph)ESGEKNEGSESAPEGQAQQR_	Phospho (STY)	1.12e-37	1.62e-11	-0.081629	-0.115285	-0.322469	31.1103	30.776	21.4667	Nuclease-sensitive element-binding protein 1	Ybx1	_NYQQNY(ph)QNSESGEKNEGSESAPEGQAQQR_	Phospho (STY)	1.12e-37	2.1e-13	-0.173128	27.7843	0.141342	0.391624
NYQQNYQNSESGEKNEGSESAPEGQAQQR	Nuclease-sensitive element-binding protein 1	Ybx1	_NYQQNYQNSES(ph)GEKNEGSESAPEGQAQQR_	Phospho (STY)	1.12e-37	0.00011262	-0.081629	-0.115285	-0.322469	31.1103	30.776	21.4667	Nuclease-sensitive element-binding protein 1	Ybx1	_NYQQNY(ph)QNSESGEKNEGSESAPEGQAQQR_	Phospho (STY)	1.12e-37	2.1e-13	-0.173128	27.7843	0.141342	0.391624
NYQQNYQNSESGEKNEGSESAPEGQAQQR	Nuclease-sensitive element-binding protein 1	Ybx1	_NYQQNYQNSESGEKNEGS(ph)ESAPEGQAQQR_	Phospho (STY)	1.12e-37	1.83e-09	-0.081629	-0.115285	-0.322469	31.1103	30.776	21.4667	Nuclease-sensitive element-binding protein 1	Ybx1	_NYQQNY(ph)QNSESGEKNEGSESAPEGQAQQR_	Phospho (STY)	1.12e-37	2.1e-13	-0.173128	27.7843	0.141342	0.391624
NYQQNYQNSESGEKNEGSESAPEGQAQQR	Nuclease-sensitive element-binding protein 1	Ybx1	_NYQQNYQNSESGEKNEGSES(ph)APEGQAQQR_	Phospho (STY)	1.12e-37	0.012079	-0.081629	-0.115285	-0.322469	31.1103	30.776	21.4667	Nuclease-sensitive element-binding protein 1	Ybx1	_NYQQNY(ph)QNSESGEKNEGSESAPEGQAQQR_	Phospho (STY)	1.12e-37	2.1e-13	-0.173128	27.7843	0.141342	0.391624
RSTSPIIGSPPVR	Protein PAT1 homolog 1	Patl1	_RSTS(ph)PIIGSPPVR_	Phospho (STY)	5.22e-09	5.22e-09	0.0687396	0.214	0.187641	24.5735	25.4568	22.1301	Protein PAT1 homolog 1	Patl1	_RSTS(ph)PIIGSPPVR_	Phospho (STY)	5.22e-09	5.22e-09	0.156794	24.0535	0.142579	0.391624
RSTSPIIGSPPVR	Protein PAT1 homolog 1	Patl1	_RS(ph)TSPIIGSPPVR_	Phospho (STY)	5.22e-09	0.024202	0.0687396	0.214	0.187641	24.5735	25.4568	22.1301	Protein PAT1 homolog 1	Patl1	_RSTS(ph)PIIGSPPVR_	Phospho (STY)	5.22e-09	5.22e-09	0.156794	24.0535	0.142579	0.391624
RSTSPIIGSPPVR	Protein PAT1 homolog 1	Patl1	_RST(ph)SPIIGSPPVR_	Phospho (STY)	5.22e-09	0.0063294	0.0687396	0.214	0.187641	24.5735	25.4568	22.1301	Protein PAT1 homolog 1	Patl1	_RSTS(ph)PIIGSPPVR_	Phospho (STY)	5.22e-09	5.22e-09	0.156794	24.0535	0.142579	0.391624
SKPIPIMPASPQK	Dynamin-1-like protein	Dnm1l	_SKPIPIM(ox)PAS(ph)PQK_	Oxidation (M),Phospho (STY)	0.00056103	0.00056103	-0.132594	-0.121596	-0.196095	24.0009	22.972	20.4906	Dynamin-1-like protein	Dnm1l	_SKPIPIM(ox)PAS(ph)PQK_	Oxidation (M),Phospho (STY)	0.00056103	0.00056103	-0.150095	22.4878	0.142666	0.391624
AKPAAQSEEETATSPAASPTPQSAER	Eukaryotic translation initiation factor 3 subunit B	Eif3b	_AKPAAQSEEETATS(ph)PAAS(ph)PTPQSAER_	2 Phospho (STY)	5.33e-30	1.23e-13	0.0978804	0.147958	0.206768	28.4117	26.1917	22.3719	Eukaryotic translation initiation factor 3 subunit B	Eif3b	_AKPAAQSEEETATS(ph)PAAS(ph)PTPQSAER_	2 Phospho (STY)	5.33e-30	1.23e-13	0.150869	25.6584	0.145389	0.394331
AKPAAQSEEETATSPAASPTPQSAER	Eukaryotic translation initiation factor 3 subunit B	Eif3b	_AKPAAQSEEETATS(ph)PAASPT(ph)PQSAER_	2 Phospho (STY)	5.33e-30	4.64e-05	0.0978804	0.147958	0.206768	28.4117	26.1917	22.3719	Eukaryotic translation initiation factor 3 subunit B	Eif3b	_AKPAAQSEEETATS(ph)PAAS(ph)PTPQSAER_	2 Phospho (STY)	5.33e-30	1.23e-13	0.150869	25.6584	0.145389	0.394331
AKPAAQSEEETATSPAASPTPQSAER	Eukaryotic translation initiation factor 3 subunit B	Eif3b	_AKPAAQSEEETATSPAAS(ph)PTPQSAER_	Phospho (STY)	5.33e-30	5.33e-30	0.0978804	0.147958	0.206768	28.4117	26.1917	22.3719	Eukaryotic translation initiation factor 3 subunit B	Eif3b	_AKPAAQSEEETATS(ph)PAAS(ph)PTPQSAER_	2 Phospho (STY)	5.33e-30	1.23e-13	0.150869	25.6584	0.145389	0.394331
AKPAAQSEEETATSPAASPTPQSAER	Eukaryotic translation initiation factor 3 subunit B	Eif3b	_AKPAAQSEEETAT(ph)SPAASPTPQSAER_	Phospho (STY)	5.33e-30	1.16e-08	0.0978804	0.147958	0.206768	28.4117	26.1917	22.3719	Eukaryotic translation initiation factor 3 subunit B	Eif3b	_AKPAAQSEEETATS(ph)PAAS(ph)PTPQSAER_	2 Phospho (STY)	5.33e-30	1.23e-13	0.150869	25.6584	0.145389	0.394331
AKPAAQSEEETATSPAASPTPQSAER	Eukaryotic translation initiation factor 3 subunit B	Eif3b	_AKPAAQSEEETATS(ph)PAASPTPQSAER_	Phospho (STY)	5.33e-30	4.55e-26	0.0978804	0.147958	0.206768	28.4117	26.1917	22.3719	Eukaryotic translation initiation factor 3 subunit B	Eif3b	_AKPAAQSEEETATS(ph)PAAS(ph)PTPQSAER_	2 Phospho (STY)	5.33e-30	1.23e-13	0.150869	25.6584	0.145389	0.394331
AKPAAQSEEETATSPAASPTPQSAER	Eukaryotic translation initiation factor 3 subunit B	Eif3b	_AKPAAQS(ph)EEETATSPAASPTPQSAER_	Phospho (STY)	5.33e-30	4.08e-13	0.0978804	0.147958	0.206768	28.4117	26.1917	22.3719	Eukaryotic translation initiation factor 3 subunit B	Eif3b	_AKPAAQSEEETATS(ph)PAAS(ph)PTPQSAER_	2 Phospho (STY)	5.33e-30	1.23e-13	0.150869	25.6584	0.145389	0.394331
GLKKDAPTSPASVASSSSTPSSK	Transducin-like enhancer protein 3	Tle3	_GLKKDAPTS(ph)PASVASSSSTPSSK_	Phospho (STY)	6.73e-16	6.73e-16	0.0677764	0.420833	0.100843	24.7109	25.28	20.1015	Transducin-like enhancer protein 3	Tle3	_GLKKDAPTS(ph)PASVASSSSTPSSK_	Phospho (STY)	6.73e-16	6.73e-16	0.196484	23.3641	0.146392	0.394331
GLKKDAPTSPASVASSSSTPSSK	Transducin-like enhancer protein 3	Tle3	_GLKKDAPT(ph)SPASVASSSSTPSSK_	Phospho (STY)	6.73e-16	4.02e-07	0.0677764	0.420833	0.100843	24.7109	25.28	20.1015	Transducin-like enhancer protein 3	Tle3	_GLKKDAPTS(ph)PASVASSSSTPSSK_	Phospho (STY)	6.73e-16	6.73e-16	0.196484	23.3641	0.146392	0.394331
KPSPQPSPPR	Cyclin-K	Ccnk	_KPS(ph)PQPS(ph)PPR_	2 Phospho (STY)	2.7e-06	0.005114	-0.214056	-0.176658	-0.0726345	24.3185	23.777	24.2211	Cyclin-K	Ccnk	_KPS(ph)PQPS(ph)PPR_	2 Phospho (STY)	2.7e-06	0.005114	-0.15445	24.1055	0.145443	0.394331
KPSPQPSPPR	Cyclin-K	Ccnk	_KPSPQPS(ph)PPR_	Phospho (STY)	2.7e-06	2.7e-06	-0.214056	-0.176658	-0.0726345	24.3185	23.777	24.2211	Cyclin-K	Ccnk	_KPS(ph)PQPS(ph)PPR_	2 Phospho (STY)	2.7e-06	0.005114	-0.15445	24.1055	0.145443	0.394331
KSTSSSPAPTQTLPNSITQR	Treacle protein	Tcof1	_KS(ph)TSSSPAPTQTLPNSITQR_	Phospho (STY)	0.00029721	0.00032281	0.0413832	-0.237013	-0.522758	23.4846	23.0842	21.1853	Treacle protein	Tcof1	_KS(ph)TSSSPAPTQTLPNSITQR_	Phospho (STY)	0.00029721	0.00032281	-0.239463	22.5847	0.146982	0.394331
KSTSSSPAPTQTLPNSITQR	Treacle protein	Tcof1	_KSTS(ph)SSPAPTQTLPNSITQR_	Phospho (STY)	0.00029721	0.022363	0.0413832	-0.237013	-0.522758	23.4846	23.0842	21.1853	Treacle protein	Tcof1	_KS(ph)TSSSPAPTQTLPNSITQR_	Phospho (STY)	0.00029721	0.00032281	-0.239463	22.5847	0.146982	0.394331
KSTSSSPAPTQTLPNSITQR	Treacle protein	Tcof1	_KSTSSS(ph)PAPTQTLPNSITQR_	Phospho (STY)	0.00029721	0.00029721	0.0413832	-0.237013	-0.522758	23.4846	23.0842	21.1853	Treacle protein	Tcof1	_KS(ph)TSSSPAPTQTLPNSITQR_	Phospho (STY)	0.00029721	0.00032281	-0.239463	22.5847	0.146982	0.394331
SETAPAAPAAPAPVEKTPVKK	Histone H1.3	Hist1h1d	_(ac)SETAPAAPAAPAPVEKT(ph)PVKK_	Acetyl (Protein N-term),Phospho (STY)	7.83e-22	7.83e-22	-0.318938	-0.252724	0.00977712	27.9438	24.0462	17.8025	Histone H1.3	Hist1h1d	_(ac)SETAPAAPAAPAPVEKT(ph)PVKK_	Acetyl (Protein N-term),Phospho (STY)	7.83e-22	7.83e-22	-0.187295	23.2642	0.146254	0.394331
TASPPPPPKR	Serine/arginine repetitive matrix protein 1	Srrm1	_TAS(ph)PPPPPKR_	Phospho (STY)	0.0016725	0.0016725	-0.254754	-0.191788	-0.0444342	27.1264	28.1326	27.2082	Serine/arginine repetitive matrix protein 1	Srrm1	_TAS(ph)PPPPPKR_	Phospho (STY)	0.0016725	0.0016725	-0.163659	27.4891	0.145169	0.394331
TPLATIADQQQLQLSPLKR	Ribonucleoside-diphosphate reductase subunit M2	Rrm2	_TPLATIADQQQLQLS(ph)PLKR_	Phospho (STY)	4.14e-35	4.14e-35	0.0771062	-0.292599	-0.585973	27.7312	27.4813	23.8997	Ribonucleoside-diphosphate reductase subunit M2	Rrm2	_TPLATIADQQQLQLS(ph)PLKR_	Phospho (STY)	4.14e-35	4.14e-35	-0.267155	26.3707	0.146946	0.394331
AASPSPQSVR	Serine/arginine repetitive matrix protein 1	Srrm1	_AAS(ph)PSPQSVR_	Phospho (STY)	2.22e-05	2.22e-05	-0.213939	-0.238085	-0.0345888	24.1001	22.5865	20.903	Serine/arginine repetitive matrix protein 1	Srrm1	_AAS(ph)PSPQSVR_	Phospho (STY)	2.22e-05	2.22e-05	-0.162204	22.5299	0.149921	0.398194
AASPSPQSVR	Serine/arginine repetitive matrix protein 1	Srrm1	_AAS(ph)PS(ph)PQSVR_	2 Phospho (STY)	2.22e-05	0.00040989	-0.213939	-0.238085	-0.0345888	24.1001	22.5865	20.903	Serine/arginine repetitive matrix protein 1	Srrm1	_AAS(ph)PSPQSVR_	Phospho (STY)	2.22e-05	2.22e-05	-0.162204	22.5299	0.149921	0.398194
APQTSSPPPVRR	Serine/arginine repetitive matrix protein 1	Srrm1	_APQTSS(ph)PPPVRR_	Phospho (STY)	0.00084805	0.0029474	-0.260964	-0.154008	-0.0561912	26.4816	26.4604	26.2354	Serine/arginine repetitive matrix protein 1	Srrm1	_APQTSS(ph)PPPVRR_	Phospho (STY)	0.00084805	0.0029474	-0.157055	26.3925	0.155147	0.398194
APQTSSPPPVRR	Serine/arginine repetitive matrix protein 1	Srrm1	_APQTS(ph)SPPPVRR_	Phospho (STY)	0.00084805	0.00084805	-0.260964	-0.154008	-0.0561912	26.4816	26.4604	26.2354	Serine/arginine repetitive matrix protein 1	Srrm1	_APQTSS(ph)PPPVRR_	Phospho (STY)	0.00084805	0.0029474	-0.157055	26.3925	0.155147	0.398194
APQTSSPPPVRR	Serine/arginine repetitive matrix protein 1	Srrm1	_APQT(ph)SSPPPVRR_	Phospho (STY)	0.00084805	0.052681	-0.260964	-0.154008	-0.0561912	26.4816	26.4604	26.2354	Serine/arginine repetitive matrix protein 1	Srrm1	_APQTSS(ph)PPPVRR_	Phospho (STY)	0.00084805	0.0029474	-0.157055	26.3925	0.155147	0.398194
APSPSGLMSPSRLPGSR	Calmodulin-regulated spectrin-associated protein 3	Camsap3	_APS(ph)PSGLM(ox)SPSRLPGSR_	Oxidation (M),Phospho (STY)	0.0047513	0.0047513	-0.091802	-0.11879	-0.246276	22.7525	24.18	20.8093	Calmodulin-regulated spectrin-associated protein 3	Camsap3	_APS(ph)PSGLM(ox)SPSRLPGSR_	Oxidation (M),Phospho (STY)	0.0047513	0.0047513	-0.152289	22.5806	0.154325	0.398194
ENPPSPHSNSSGKQPLSGTPK	Swi5-dependent recombination DNA repair protein 1 homolog	Sfr1	_ENPPS(ph)PHSNSSGKQPLSGTPK_	Phospho (STY)	8.78e-22	8.78e-22	0.204391	0.220578	0.0427844	27.4679	28.9751	27.9983	Swi5-dependent recombination DNA repair protein 1 homolog	Sfr1	_ENPPS(ph)PHSNSSGKQPLSGTPK_	Phospho (STY)	8.78e-22	8.78e-22	0.155918	28.1471	0.155143	0.398194
ENPPSPHSNSSGKQPLSGTPK	Swi5-dependent recombination DNA repair protein 1 homolog	Sfr1	_ENPPSPHS(ph)NSSGKQPLSGTPK_	Phospho (STY)	8.78e-22	0.0063344	0.204391	0.220578	0.0427844	27.4679	28.9751	27.9983	Swi5-dependent recombination DNA repair protein 1 homolog	Sfr1	_ENPPS(ph)PHSNSSGKQPLSGTPK_	Phospho (STY)	8.78e-22	8.78e-22	0.155918	28.1471	0.155143	0.398194
ENPPSPHSNSSGKQPLSGTPK	Swi5-dependent recombination DNA repair protein 1 homolog	Sfr1	_ENPPSPHSNSS(ph)GKQPLSGTPK_	Phospho (STY)	8.78e-22	0.056567	0.204391	0.220578	0.0427844	27.4679	28.9751	27.9983	Swi5-dependent recombination DNA repair protein 1 homolog	Sfr1	_ENPPS(ph)PHSNSSGKQPLSGTPK_	Phospho (STY)	8.78e-22	8.78e-22	0.155918	28.1471	0.155143	0.398194
GKASPFEEDQNR	Pumilio homolog 2	Pum2	_GKAS(ph)PFEEDQNR_	Phospho (STY)	0.00034091	0.00034091	-0.0252064	-0.119322	-0.663625	24.3596	22.7675	18.7448	Pumilio homolog 2	Pum2	_GKAS(ph)PFEEDQNR_	Phospho (STY)	0.00034091	0.00034091	-0.269385	21.9573	0.15261	0.398194
LTHSLSTSNITAIPEKK	Protein Mdm4	Mdm4	_LTHSLSTS(ph)NITAIPEKK_	Phospho (STY)	0.00065215	0.0065617	0.0969365	0.0447438	0.646716	20.4731	20.5197	19.0827	Protein Mdm4	Mdm4	_LTHSLSTS(ph)NITAIPEKK_	Phospho (STY)	0.00065215	0.0065617	0.262799	20.0252	0.153052	0.398194
LTHSLSTSNITAIPEKK	Protein Mdm4	Mdm4	_LTHSLS(ph)TSNITAIPEKK_	Phospho (STY)	0.00065215	0.00065215	0.0969365	0.0447438	0.646716	20.4731	20.5197	19.0827	Protein Mdm4	Mdm4	_LTHSLSTS(ph)NITAIPEKK_	Phospho (STY)	0.00065215	0.0065617	0.262799	20.0252	0.153052	0.398194
NLARTSPGQR	Serine/arginine repetitive matrix protein 2	Srrm2	_NLART(ph)SPGQR_	Phospho (STY)	0.00013286	0.020493	-0.107928	0.326077	0.673647	22.1112	21.9049	19.5668	Serine/arginine repetitive matrix protein 2	Srrm2	_NLART(ph)SPGQR_	Phospho (STY)	0.00013286	0.020493	0.297265	21.1943	0.151439	0.398194
NLARTSPGQR	Serine/arginine repetitive matrix protein 2	Srrm2	_NLARTS(ph)PGQR_	Phospho (STY)	0.00013286	0.00013286	-0.107928	0.326077	0.673647	22.1112	21.9049	19.5668	Serine/arginine repetitive matrix protein 2	Srrm2	_NLART(ph)SPGQR_	Phospho (STY)	0.00013286	0.020493	0.297265	21.1943	0.151439	0.398194
QLGYQPPNLSPGPSSPPTVSTSKR	Ribonuclease P protein subunit p25	Rpp25	_QLGYQPPNLSPGPS(ph)SPPTVSTSKR_	Phospho (STY)	3.52e-09	7.32e-09	-0.0824384	-0.185425	-0.174898	25.1706	26.0823	22.7289	Ribonuclease P protein subunit p25	Rpp25	_QLGYQPPNLSPGPS(ph)SPPTVSTSKR_	Phospho (STY)	3.52e-09	7.32e-09	-0.147587	24.6606	0.153192	0.398194
QLGYQPPNLSPGPSSPPTVSTSKR	Ribonuclease P protein subunit p25	Rpp25	_QLGYQPPNLSPGPSS(ph)PPTVSTSKR_	Phospho (STY)	3.52e-09	3.52e-09	-0.0824384	-0.185425	-0.174898	25.1706	26.0823	22.7289	Ribonuclease P protein subunit p25	Rpp25	_QLGYQPPNLSPGPS(ph)SPPTVSTSKR_	Phospho (STY)	3.52e-09	7.32e-09	-0.147587	24.6606	0.153192	0.398194
SAAVSASSPEAK	DNA mismatch repair protein Msh6	Msh6	_SAAVSASS(ph)PEAK_	Phospho (STY)	9.62e-10	9.62e-10	2.54453	0.128689	0.120086	25.244	23.2057	23.1417	DNA mismatch repair protein Msh6	Msh6	_SAAVSASS(ph)PEAK_	Phospho (STY)	9.62e-10	9.62e-10	0.931104	23.8638	0.154492	0.398194
SAAVSASSPEAK	DNA mismatch repair protein Msh6	Msh6	_SAAVSAS(ph)SPEAK_	Phospho (STY)	9.62e-10	0.00072103	2.54453	0.128689	0.120086	25.244	23.2057	23.1417	DNA mismatch repair protein Msh6	Msh6	_SAAVSASS(ph)PEAK_	Phospho (STY)	9.62e-10	9.62e-10	0.931104	23.8638	0.154492	0.398194
SANSPDGKKLPR	Elongation factor 2	Eef2	_SANS(ph)PDGKKLPR_	Phospho (STY)	0.0028308	0.0028308	0.00417776	0.154194	0.603312	19.8028	24.266	16.5829	Elongation factor 2	Eef2	_SANS(ph)PDGKKLPR_	Phospho (STY)	0.0028308	0.0028308	0.253895	20.2172	0.149165	0.398194
SETAPAETAAPAPVEKSPAKK	Histone H1.5	Hist1h1b	_(ac)SETAPAETAAPAPVEKS(ph)PAKK_	Acetyl (Protein N-term),Phospho (STY)	1e-15	1e-15	-0.0143538	-0.186738	-0.324022	29.0452	26.8806	22.0471	Histone H1.5	Hist1h1b	_(ac)SETAPAETAAPAPVEKS(ph)PAKK_	Acetyl (Protein N-term),Phospho (STY)	1e-15	1e-15	-0.175038	25.991	0.154595	0.398194
SETAPAETAAPAPVEKSPAKK	Histone H1.5	Hist1h1b	_SETAPAETAAPAPVEKS(ph)PAKK_	Phospho (STY)	1e-15	6.73e-07	-0.0143538	-0.186738	-0.324022	29.0452	26.8806	22.0471	Histone H1.5	Hist1h1b	_(ac)SETAPAETAAPAPVEKS(ph)PAKK_	Acetyl (Protein N-term),Phospho (STY)	1e-15	1e-15	-0.175038	25.991	0.154595	0.398194
SRTRSSSRSR	Serine/arginine-rich splicing factor 5	Srsf5	_SRT(ph)RS(ph)SSRSR_	2 Phospho (STY)	3.81e-06	3.81e-06	0.151469	0.209516	0.0858325	22.8101	22.1331	21.3921	Serine/arginine-rich splicing factor 5	Srsf5	_SRT(ph)RS(ph)SSRSR_	2 Phospho (STY)	3.81e-06	3.81e-06	0.148939	22.1118	0.152236	0.398194
YRSPYSGPK	RNA-binding protein 39	Rbm39	_YRS(ph)PYSGPK_	Phospho (STY)	9.65e-07	9.65e-07	-0.0986291	-0.164771	-0.17674	28.6672	28.4862	25.4533	RNA-binding protein 39	Rbm39	_YRS(ph)PYSGPK_	Phospho (STY)	9.65e-07	9.65e-07	-0.146713	27.5356	0.150373	0.398194
YSLSPSKSYK	E3 SUMO-protein ligase RanBP2;Putative peptidyl-prolyl cis-trans isomerase	Ranbp2	_YSLS(ph)PSKSYK_	Phospho (STY)	0.0032761	0.0032761	-0.121392	-0.229078	-0.0974401	22.2164	21.8985	21.4209	E3 SUMO-protein ligase RanBP2;Putative peptidyl-prolyl cis-trans isomerase	Ranbp2	_YSLS(ph)PSKSYK_	Phospho (STY)	0.0032761	0.0032761	-0.149303	21.8453	0.154906	0.398194
LNHSPPQSSSR	RNA-binding protein 26	Rbm26	_LNHS(ph)PPQSSSR_	Phospho (STY)	1.51e-06	1.51e-06	-0.322054	-0.22169	0.00633393	24.9185	26.421	21.9901	RNA-binding protein 26	Rbm26	_LNHS(ph)PPQSSSR_	Phospho (STY)	1.51e-06	1.51e-06	-0.179137	24.4432	0.156554	0.399332
VLPQGPSTPAKTPVASAALPAR	Codanin-1	Cdan1	_VLPQGPST(ph)PAKTPVASAALPAR_	Phospho (STY)	8.89e-05	0.0030704	-0.0225222	0.381173	0.224411	22.1676	22.7312	20.4581	Codanin-1	Cdan1	_VLPQGPST(ph)PAKTPVASAALPAR_	Phospho (STY)	8.89e-05	0.0030704	0.194354	21.7856	0.15624	0.399332
VLPQGPSTPAKTPVASAALPAR	Codanin-1	Cdan1	_VLPQGPS(ph)TPAKTPVASAALPAR_	Phospho (STY)	8.89e-05	8.89e-05	-0.0225222	0.381173	0.224411	22.1676	22.7312	20.4581	Codanin-1	Cdan1	_VLPQGPST(ph)PAKTPVASAALPAR_	Phospho (STY)	8.89e-05	0.0030704	0.194354	21.7856	0.15624	0.399332
APTPAAPRSPSLAGK	Coiled-coil domain-containing protein 165	Ccdc165	_APTPAAPRS(ph)PSLAGK_	Phospho (STY)	0.00022522	0.00022522	0.102457	0.0229004	0.852878	20.6144	21.1079	18.7716	Coiled-coil domain-containing protein 165	Ccdc165	_APTPAAPRS(ph)PSLAGK_	Phospho (STY)	0.00022522	0.00022522	0.326078	20.1646	0.161843	0.404884
ASGVQVADEVCR	Destrin	Dstn	_(ac)AS(ph)GVQVADEVCR_	Acetyl (Protein N-term),Phospho (STY)	1.43e-09	1.43e-09	0.252295	0.0329472	0.185613	22.9068	22.0183	23.1007	Destrin	Dstn	_(ac)AS(ph)GVQVADEVCR_	Acetyl (Protein N-term),Phospho (STY)	1.43e-09	1.43e-09	0.156952	22.6753	0.161479	0.404884
AVGGAPSPPPPVR	TBC1 domain family member 10B	Tbc1d10b	_AVGGAPS(ph)PPPPVR_	Phospho (STY)	0.012117	0.012117	0.233029	0.670478	-0.0740461	23.2708	21.3043	19.6394	TBC1 domain family member 10B	Tbc1d10b	_AVGGAPS(ph)PPPPVR_	Phospho (STY)	0.012117	0.012117	0.276487	21.4048	0.163936	0.404884
DATIPVESDTDDEGAPR	60S ribosomal export protein NMD3	Nmd3	_DATIPVES(ph)DT(ph)DDEGAPR_	2 Phospho (STY)	3.72e-17	3.72e-17	0.266876	0.19774	0.0174944	22.1057	23.557	22.2817	60S ribosomal export protein NMD3	Nmd3	_DATIPVES(ph)DT(ph)DDEGAPR_	2 Phospho (STY)	3.72e-17	3.72e-17	0.160703	22.6481	0.16433	0.404884
DATIPVESDTDDEGAPR	60S ribosomal export protein NMD3	Nmd3	_DATIPVES(ph)DTDDEGAPR_	Phospho (STY)	3.72e-17	6.56e-17	0.266876	0.19774	0.0174944	22.1057	23.557	22.2817	60S ribosomal export protein NMD3	Nmd3	_DATIPVES(ph)DT(ph)DDEGAPR_	2 Phospho (STY)	3.72e-17	3.72e-17	0.160703	22.6481	0.16433	0.404884
DATIPVESDTDDEGAPR	60S ribosomal export protein NMD3	Nmd3	_DATIPVESDT(ph)DDEGAPR_	Phospho (STY)	3.72e-17	8.04e-17	0.266876	0.19774	0.0174944	22.1057	23.557	22.2817	60S ribosomal export protein NMD3	Nmd3	_DATIPVES(ph)DT(ph)DDEGAPR_	2 Phospho (STY)	3.72e-17	3.72e-17	0.160703	22.6481	0.16433	0.404884
DVYLSPRDDGYSTK	RNA binding motif protein, X-linked-like-1;RNA binding motif protein, X-linked-like-1, N-terminally processed;RNA-binding motif protein, X chromosome;RNA-binding motif protein, X chromosome, N-terminally processed	Rbmxl1;Rbmx	_DVYLS(ph)PRDDGYSTK_	Phospho (STY)	8.07e-06	8.07e-06	0.225645	0.218347	0.0230424	25.536	22.3097	15.9491	RNA binding motif protein, X-linked-like-1;RNA binding motif protein, X-linked-like-1, N-terminally processed;RNA-binding motif protein, X chromosome;RNA-binding motif protein, X chromosome, N-terminally processed	Rbmxl1;Rbmx	_DVYLS(ph)PRDDGYSTK_	Phospho (STY)	8.07e-06	8.07e-06	0.155678	21.2649	0.165807	0.404884
ESLKEEDESDDDNM	Proteasome subunit alpha type-3	Psma3	_ESLKEEDES(ph)DDDNM(ox)_	Oxidation (M),Phospho (STY)	9.82e-105	9.82e-105	-0.188989	0.046002	-1.04743	24.6314	23.9198	21.3016	Proteasome subunit alpha type-3	Psma3	_ESLKEEDES(ph)DDDNM(ox)_	Oxidation (M),Phospho (STY)	9.82e-105	9.82e-105	-0.396805	23.2842	0.161098	0.404884
GPILATPGKTGPAATQAK	Treacle protein	Tcof1	_GPILAT(ph)PGKTGPAATQAK_	Phospho (STY)	2.26e-12	2.26e-12	0.166972	-0.0328314	0.787265	22.0303	21.8939	19.2852	Treacle protein	Tcof1	_GPILAT(ph)PGKTGPAATQAK_	Phospho (STY)	2.26e-12	2.26e-12	0.307135	21.0698	0.163362	0.404884
GTSPSSATRPQR	Nuclear pore complex protein Nup93	Nup93	_GTSPS(ph)SATRPQR_	Phospho (STY)	0.0031736	0.0056957	0.0427844	-0.279424	-0.347399	24.8217	25.4102	21.2287	Nuclear pore complex protein Nup93	Nup93	_GTSPS(ph)SATRPQR_	Phospho (STY)	0.0031736	0.0056957	-0.194679	23.8202	0.159441	0.404884
GTSPSSATRPQR	Nuclear pore complex protein Nup93	Nup93	_GTS(ph)PSSATRPQR_	Phospho (STY)	0.0031736	0.0031736	0.0427844	-0.279424	-0.347399	24.8217	25.4102	21.2287	Nuclear pore complex protein Nup93	Nup93	_GTSPS(ph)SATRPQR_	Phospho (STY)	0.0031736	0.0056957	-0.194679	23.8202	0.159441	0.404884
LSPPYSSPQEFAQDVGR	Transcription intermediary factor 1-beta	Trim28	_LSPPYS(ph)SPQEFAQDVGR_	Phospho (STY)	3.37e-09	1.09e-08	-0.0725283	-0.133939	-0.234346	24.7639	25.4373	19.7223	Transcription intermediary factor 1-beta	Trim28	_LSPPYS(ph)SPQEFAQDVGR_	Phospho (STY)	3.37e-09	1.09e-08	-0.146938	23.3078	0.165788	0.404884
LSPPYSSPQEFAQDVGR	Transcription intermediary factor 1-beta	Trim28	_LSPPYSS(ph)PQEFAQDVGR_	Phospho (STY)	3.37e-09	5.79e-08	-0.0725283	-0.133939	-0.234346	24.7639	25.4373	19.7223	Transcription intermediary factor 1-beta	Trim28	_LSPPYS(ph)SPQEFAQDVGR_	Phospho (STY)	3.37e-09	1.09e-08	-0.146938	23.3078	0.165788	0.404884
LTLLKNSPMK	Replication factor C subunit 1	Rfc1	_LTLLKNS(ph)PM(ox)K_	Oxidation (M),Phospho (STY)	9.31e-09	9.31e-09	-0.133227	-0.317499	-0.0427688	24.5925	25.9723	22.8271	Replication factor C subunit 1	Rfc1	_LTLLKNS(ph)PM(ox)K_	Oxidation (M),Phospho (STY)	9.31e-09	9.31e-09	-0.164498	24.464	0.164346	0.404884
RRSPSVSSPEPTEK	Serine/arginine repetitive matrix protein 2	Srrm2	_RRS(ph)PS(ph)VSS(ph)PEPT(ph)EK_	4 Phospho (STY)	0.00087134	0.0011542	0.0931545	0.105008	0.25181	19.6066	22.6499	20.7911	Serine/arginine repetitive matrix protein 2	Srrm2	_RRS(ph)PS(ph)VSS(ph)PEPT(ph)EK_	4 Phospho (STY)	0.00087134	0.0011542	0.149991	21.0158	0.16242	0.404884
RRSPSVSSPEPTEK	Serine/arginine repetitive matrix protein 2	Srrm2	_RRS(ph)PS(ph)VS(ph)S(ph)PEPTEK_	4 Phospho (STY)	0.00087134	0.00087134	0.0931545	0.105008	0.25181	19.6066	22.6499	20.7911	Serine/arginine repetitive matrix protein 2	Srrm2	_RRS(ph)PS(ph)VSS(ph)PEPT(ph)EK_	4 Phospho (STY)	0.00087134	0.0011542	0.149991	21.0158	0.16242	0.404884
RSSSELSPEVVEK	Serine/arginine repetitive matrix protein 2	Srrm2	_RSS(ph)SELSPEVVEK_	Phospho (STY)	7.44e-09	7.44e-09	0.0669502	0.350384	0.098689	28.118	26.1912	19.6653	Serine/arginine repetitive matrix protein 2	Srrm2	_RSS(ph)SELSPEVVEK_	Phospho (STY)	7.44e-09	7.44e-09	0.172008	24.6582	0.160437	0.404884
RSSSELSPEVVEK	Serine/arginine repetitive matrix protein 2	Srrm2	_RSSS(ph)ELSPEVVEK_	Phospho (STY)	7.44e-09	0.0004065	0.0669502	0.350384	0.098689	28.118	26.1912	19.6653	Serine/arginine repetitive matrix protein 2	Srrm2	_RSS(ph)SELSPEVVEK_	Phospho (STY)	7.44e-09	7.44e-09	0.172008	24.6582	0.160437	0.404884
RSSSELSPEVVEK	Serine/arginine repetitive matrix protein 2	Srrm2	_RSSSELS(ph)PEVVEK_	Phospho (STY)	7.44e-09	0.002975	0.0669502	0.350384	0.098689	28.118	26.1912	19.6653	Serine/arginine repetitive matrix protein 2	Srrm2	_RSS(ph)SELSPEVVEK_	Phospho (STY)	7.44e-09	7.44e-09	0.172008	24.6582	0.160437	0.404884
SSSPLSKK	Ubiquitin-like modifier-activating enzyme 1	Uba1	_(ac)SSS(ph)PLSKK_	Acetyl (Protein N-term),Phospho (STY)	0.0010743	0.0010743	-0.254582	0.0943712	-0.773886	14.5622	18.3113	19.7303	Ubiquitin-like modifier-activating enzyme 1	Uba1	_(ac)SSS(ph)PLSKK_	Acetyl (Protein N-term),Phospho (STY)	0.0010743	0.0010743	-0.311366	17.5346	0.164533	0.404884
TKNSPPFLK	Zinc finger protein 318	Znf318	_TKNS(ph)PPFLK_	Phospho (STY)	0.0034881	0.0034881	0.937721	-0.0375916	0.167615	18.859	20.4475	18.1805	Zinc finger protein 318	Znf318	_TKNS(ph)PPFLK_	Phospho (STY)	0.0034881	0.0034881	0.355915	19.1623	0.164909	0.404884
VWLTVLVVFRIVLTAVGGESIYSDEQSKFTCNTR	Gap junction gamma-2 protein	Gjc2	_VWLTVLVVFRIVLTAVGGES(ph)IY(ph)S(ph)DEQS(ph)KFTCNT(ph)R_	5 Phospho (STY)	0.043277	0.043277	-0.156708	-0.0252798	-0.313531	20.5216	21.4386	18.1485	Gap junction gamma-2 protein	Gjc2	_VWLTVLVVFRIVLTAVGGES(ph)IY(ph)S(ph)DEQS(ph)KFTCNT(ph)R_	5 Phospho (STY)	0.043277	0.043277	-0.165173	20.0362	0.166056	0.404884
FQSPPHAGK	Sickle tail protein	Skt	_FQS(ph)PPHAGK_	Phospho (STY)	0.0068602	0.0068602	-0.0275279	0.163112	0.571337	23.1879	22.1372	22.4863	Sickle tail protein	Skt	_FQS(ph)PPHAGK_	Phospho (STY)	0.0068602	0.0068602	0.23564	22.6038	0.169693	0.409114
KRETDDEGEDD	Acidic leucine-rich nuclear phosphoprotein 32 family member B	Anp32b	_KRET(ph)DDEGEDD_	Phospho (STY)	1.34e-20	1.34e-20	0.0501882	0.0703893	0.551295	22.2804	21.9974	12.7245	Acidic leucine-rich nuclear phosphoprotein 32 family member B	Anp32b	_KRET(ph)DDEGEDD_	Phospho (STY)	1.34e-20	1.34e-20	0.223957	19.0007	0.170258	0.409114
LGEQGPEPGPTPPQTPTPPSTPPLAK	Rho GTPase-activating protein 17	Arhgap17	_LGEQGPEPGPTPPQTPT(ph)PPST(ph)PPLAK_	2 Phospho (STY)	6.55e-19	0.026994	-0.481686	-0.168398	0.0213376	22.2534	22.0839	20.1682	Rho GTPase-activating protein 17	Arhgap17	_LGEQGPEPGPTPPQTPT(ph)PPST(ph)PPLAK_	2 Phospho (STY)	6.55e-19	0.026994	-0.209582	21.5019	0.170036	0.409114
LGEQGPEPGPTPPQTPTPPSTPPLAK	Rho GTPase-activating protein 17	Arhgap17	_LGEQGPEPGPTPPQTPT(ph)PPS(ph)TPPLAK_	2 Phospho (STY)	6.55e-19	0.00078652	-0.481686	-0.168398	0.0213376	22.2534	22.0839	20.1682	Rho GTPase-activating protein 17	Arhgap17	_LGEQGPEPGPTPPQTPT(ph)PPST(ph)PPLAK_	2 Phospho (STY)	6.55e-19	0.026994	-0.209582	21.5019	0.170036	0.409114
LGEQGPEPGPTPPQTPTPPSTPPLAK	Rho GTPase-activating protein 17	Arhgap17	_LGEQGPEPGPTPPQTPTPPS(ph)TPPLAK_	Phospho (STY)	6.55e-19	6.55e-19	-0.481686	-0.168398	0.0213376	22.2534	22.0839	20.1682	Rho GTPase-activating protein 17	Arhgap17	_LGEQGPEPGPTPPQTPT(ph)PPST(ph)PPLAK_	2 Phospho (STY)	6.55e-19	0.026994	-0.209582	21.5019	0.170036	0.409114
LGEQGPEPGPTPPQTPTPPSTPPLAK	Rho GTPase-activating protein 17	Arhgap17	_LGEQGPEPGPTPPQTPTPPST(ph)PPLAK_	Phospho (STY)	6.55e-19	4.25e-10	-0.481686	-0.168398	0.0213376	22.2534	22.0839	20.1682	Rho GTPase-activating protein 17	Arhgap17	_LGEQGPEPGPTPPQTPT(ph)PPST(ph)PPLAK_	2 Phospho (STY)	6.55e-19	0.026994	-0.209582	21.5019	0.170036	0.409114
LSSLRASTSK	40S ribosomal protein S6	Rps6	_LSS(ph)LRASTSK_	Phospho (STY)	2.6e-05	2.6e-05	0.459117	-0.0127519	0.161436	25.3159	26.6642	26.2862	40S ribosomal protein S6	Rps6	_LSS(ph)LRASTSK_	Phospho (STY)	2.6e-05	2.6e-05	0.2026	26.0888	0.169519	0.409114
LSSLRASTSK	40S ribosomal protein S6	Rps6	_LSSLRAS(ph)TSK_	Phospho (STY)	2.6e-05	0.018636	0.459117	-0.0127519	0.161436	25.3159	26.6642	26.2862	40S ribosomal protein S6	Rps6	_LSS(ph)LRASTSK_	Phospho (STY)	2.6e-05	2.6e-05	0.2026	26.0888	0.169519	0.409114
VLGSPGRGPIK	Ubiquitin carboxyl-terminal hydrolase 37	Usp37	_VLGS(ph)PGRGPIK_	Phospho (STY)	0.0018939	0.0018939	0.152248	-0.0231672	0.630312	22.8085	23.6407	19.1802	Ubiquitin carboxyl-terminal hydrolase 37	Usp37	_VLGS(ph)PGRGPIK_	Phospho (STY)	0.0018939	0.0018939	0.253131	21.8765	0.168843	0.409114
SNSLPHPAGGGK	Dystrophia myotonica WD repeat-containing protein	Dmwd	_SNS(ph)LPHPAGGGK_	Phospho (STY)	0.001763	0.001763	-0.369315	-0.57865	0.141302	23.4055	23.757	22.8689	Dystrophia myotonica WD repeat-containing protein	Dmwd	_SNS(ph)LPHPAGGGK_	Phospho (STY)	0.001763	0.001763	-0.268888	23.3438	0.170801	0.409231
VVRRSPSVDSTR	Armadillo repeat protein deleted in velo-cardio-facial syndrome homolog	Arvcf	_VVRRS(ph)PSVDSTR_	Phospho (STY)	0.0083816	0.012725	0.0878701	-0.249634	-0.577014	18.6365	24.3205	19.6594	Armadillo repeat protein deleted in velo-cardio-facial syndrome homolog	Arvcf	_VVRRS(ph)PSVDSTR_	Phospho (STY)	0.0083816	0.012725	-0.246259	20.8721	0.174139	0.416027
VVRRSPSVDSTR	Armadillo repeat protein deleted in velo-cardio-facial syndrome homolog	Arvcf	_VVRRSPSVDS(ph)TR_	Phospho (STY)	0.0083816	0.0083816	0.0878701	-0.249634	-0.577014	18.6365	24.3205	19.6594	Armadillo repeat protein deleted in velo-cardio-facial syndrome homolog	Arvcf	_VVRRS(ph)PSVDSTR_	Phospho (STY)	0.0083816	0.012725	-0.246259	20.8721	0.174139	0.416027
APSPARPFLK	Coiled-coil domain-containing protein 165	Ccdc165	_APS(ph)PARPFLK_	Phospho (STY)	0.0033652	0.0033652	0.329066	-0.148001	0.70558	20.6486	20.9878	17.602	Coiled-coil domain-containing protein 165	Ccdc165	_APS(ph)PARPFLK_	Phospho (STY)	0.0033652	0.0033652	0.295548	19.7461	0.176637	0.418915
LKELFDYSPPLHK	Bcl-2-associated transcription factor 1	Bclaf1	_LKELFDYS(ph)PPLHK_	Phospho (STY)	3.61e-22	3.61e-22	-0.0189219	-0.265501	-0.176805	23.8668	24.2553	16.047	Bcl-2-associated transcription factor 1	Bclaf1	_LKELFDYS(ph)PPLHK_	Phospho (STY)	3.61e-22	3.61e-22	-0.153743	21.3897	0.176864	0.418915
RSTPSGPVR	RNA binding motif protein, X-linked-like-1;RNA binding motif protein, X-linked-like-1, N-terminally processed	Rbmxl1	_RST(ph)PSGPVR_	Phospho (STY)	0.00035089	0.0087674	0.0749164	-0.554845	-0.227574	19.6512	21.6894	26.1681	RNA binding motif protein, X-linked-like-1;RNA binding motif protein, X-linked-like-1, N-terminally processed	Rbmxl1	_RST(ph)PSGPVR_	Phospho (STY)	0.00035089	0.0087674	-0.235834	22.5029	0.176179	0.418915
RSTPSGPVR	RNA binding motif protein, X-linked-like-1;RNA binding motif protein, X-linked-like-1, N-terminally processed	Rbmxl1	_RSTPS(ph)GPVR_	Phospho (STY)	0.00035089	0.00035089	0.0749164	-0.554845	-0.227574	19.6512	21.6894	26.1681	RNA binding motif protein, X-linked-like-1;RNA binding motif protein, X-linked-like-1, N-terminally processed	Rbmxl1	_RST(ph)PSGPVR_	Phospho (STY)	0.00035089	0.0087674	-0.235834	22.5029	0.176179	0.418915
SSPKEEVASEPEEAASPTTPK	Nucleolar protein 56	Nop56	_SSPKEEVAS(ph)EPEEAAS(ph)PTTPK_	2 Phospho (STY)	2.23e-15	0.017062	0.20201	-0.465819	-0.651337	26.4908	23.0212	19.3582	Nucleolar protein 56	Nop56	_SSPKEEVAS(ph)EPEEAAS(ph)PTTPK_	2 Phospho (STY)	2.23e-15	0.017062	-0.305049	22.9568	0.179091	0.422982
SSPKEEVASEPEEAASPTTPK	Nucleolar protein 56	Nop56	_SSPKEEVAS(ph)EPEEAASPTTPK_	Phospho (STY)	2.23e-15	2.23e-15	0.20201	-0.465819	-0.651337	26.4908	23.0212	19.3582	Nucleolar protein 56	Nop56	_SSPKEEVAS(ph)EPEEAAS(ph)PTTPK_	2 Phospho (STY)	2.23e-15	0.017062	-0.305049	22.9568	0.179091	0.422982
TTTPQQTKITQDIFQRLLTR	Methionine--tRNA ligase, cytoplasmic	Mars	_T(ph)TTPQQT(ph)KIT(ph)QDIFQRLLT(ph)R_	4 Phospho (STY)	0.0056151	0.010242	-0.0656118	-0.046772	-0.491713	27.8559	28.6027	21.1946	Methionine--tRNA ligase, cytoplasmic	Mars	_T(ph)TTPQQT(ph)KIT(ph)QDIFQRLLT(ph)R_	4 Phospho (STY)	0.0056151	0.010242	-0.201366	25.8844	0.182079	0.428818
TTTPQQTKITQDIFQRLLTR	Methionine--tRNA ligase, cytoplasmic	Mars	_TT(ph)T(ph)PQQTKIT(ph)QDIFQRLLT(ph)R_	4 Phospho (STY)	0.0056151	0.0077639	-0.0656118	-0.046772	-0.491713	27.8559	28.6027	21.1946	Methionine--tRNA ligase, cytoplasmic	Mars	_T(ph)TTPQQT(ph)KIT(ph)QDIFQRLLT(ph)R_	4 Phospho (STY)	0.0056151	0.010242	-0.201366	25.8844	0.182079	0.428818
TTTPQQTKITQDIFQRLLTR	Methionine--tRNA ligase, cytoplasmic	Mars	_T(ph)T(ph)TPQQTKIT(ph)QDIFQRLLT(ph)R_	4 Phospho (STY)	0.0056151	0.0056151	-0.0656118	-0.046772	-0.491713	27.8559	28.6027	21.1946	Methionine--tRNA ligase, cytoplasmic	Mars	_T(ph)TTPQQT(ph)KIT(ph)QDIFQRLLT(ph)R_	4 Phospho (STY)	0.0056151	0.010242	-0.201366	25.8844	0.182079	0.428818
MVSPPKSSNQTAPSLNNIVK	5-azacytidine-induced protein 1	Azi1	_M(ox)VS(ph)PPKSSNQTAPSLNNIVK_	Oxidation (M),Phospho (STY)	0.00010003	0.00010003	0.172488	-0.0334219	0.448478	20.8545	21.8932	20.006	5-azacytidine-induced protein 1	Azi1	_M(ox)VS(ph)PPKSSNQTAPSLNNIVK_	Oxidation (M),Phospho (STY)	0.00010003	0.00010003	0.195848	20.9179	0.183941	0.430109
RPVTPPSQTPAR	Protein TSSC4	Tssc4	_RPVT(ph)PPSQTPAR_	Phospho (STY)	8.72e-05	8.72e-05	0.104739	0.215741	0.090447	25.7152	25.3648	23.6683	Protein TSSC4	Tssc4	_RPVT(ph)PPSQTPAR_	Phospho (STY)	8.72e-05	8.72e-05	0.136976	24.9161	0.183652	0.430109
RPVTPPSQTPAR	Protein TSSC4	Tssc4	_RPVTPPSQT(ph)PAR_	Phospho (STY)	8.72e-05	0.02477	0.104739	0.215741	0.090447	25.7152	25.3648	23.6683	Protein TSSC4	Tssc4	_RPVT(ph)PPSQTPAR_	Phospho (STY)	8.72e-05	8.72e-05	0.136976	24.9161	0.183652	0.430109
SEASSSPPVVTSSSHSR	Transcription factor SOX-2	Sox2	_SEASSS(ph)PPVVTSSSHSR_	Phospho (STY)	3.91e-17	3.91e-17	-0.363197	0.187388	-0.809878	27.6995	26.5225	17.5401	Transcription factor SOX-2	Sox2	_SEASSS(ph)PPVVTSSSHSR_	Phospho (STY)	3.91e-17	3.91e-17	-0.328562	23.9207	0.184184	0.430109
SEASSSPPVVTSSSHSR	Transcription factor SOX-2	Sox2	_SEASS(ph)SPPVVTSSSHSR_	Phospho (STY)	3.91e-17	6.06e-05	-0.363197	0.187388	-0.809878	27.6995	26.5225	17.5401	Transcription factor SOX-2	Sox2	_SEASSS(ph)PPVVTSSSHSR_	Phospho (STY)	3.91e-17	3.91e-17	-0.328562	23.9207	0.184184	0.430109
NFSGPRNER	Protein PRRC2C	Prrc2c	_NFS(ph)GPRNER_	Phospho (STY)	0.056174	0.056174	-0.0404672	-0.760382	-0.0379175	22.1945	22.3628	21.533	Protein PRRC2C	Prrc2c	_NFS(ph)GPRNER_	Phospho (STY)	0.056174	0.056174	-0.279589	22.0301	0.188768	0.435294
QHYQKETESAPGSPR	La-related protein 1	Larp1	_QHYQKETESAPGS(ph)PR_	Phospho (STY)	0.014592	0.014592	0.383386	0.10675	0.0224743	21.8778	23.6865	19.6926	La-related protein 1	Larp1	_QHYQKETESAPGS(ph)PR_	Phospho (STY)	0.014592	0.014592	0.17087	21.7523	0.188978	0.435294
SGAGSPPGKR	Serine/arginine repetitive matrix protein 2	Srrm2	_SGAGS(ph)PPGKR_	Phospho (STY)	0.0037829	0.0037829	-0.316672	-0.141621	-0.0149805	23.0877	23.1212	19.439	Serine/arginine repetitive matrix protein 2	Srrm2	_SGAGS(ph)PPGKR_	Phospho (STY)	0.0037829	0.0037829	-0.157758	21.8826	0.187539	0.435294
SNTSSVQSVSPEKKK	Uncharacterized protein C12orf35 homolog	Kiaa1551	_SNTSSVQSVS(ph)PEKKK_	Phospho (STY)	3.85e-09	0.0055485	0.0227584	-0.256373	-0.244241	21.934	24.3771	21.5892	Uncharacterized protein C12orf35 homolog	Kiaa1551	_SNTSSVQSVS(ph)PEKKK_	Phospho (STY)	3.85e-09	0.0055485	-0.159285	22.6334	0.18903	0.435294
SNTSSVQSVSPEKKK	Uncharacterized protein C12orf35 homolog	Kiaa1551	_SNTS(ph)SVQSVSPEKKK_	Phospho (STY)	3.85e-09	3.85e-09	0.0227584	-0.256373	-0.244241	21.934	24.3771	21.5892	Uncharacterized protein C12orf35 homolog	Kiaa1551	_SNTSSVQSVS(ph)PEKKK_	Phospho (STY)	3.85e-09	0.0055485	-0.159285	22.6334	0.18903	0.435294
SNTSSVQSVSPEKKK	Uncharacterized protein C12orf35 homolog	Kiaa1551	_SNTSSVQS(ph)VSPEKKK_	Phospho (STY)	3.85e-09	4.35e-06	0.0227584	-0.256373	-0.244241	21.934	24.3771	21.5892	Uncharacterized protein C12orf35 homolog	Kiaa1551	_SNTSSVQSVS(ph)PEKKK_	Phospho (STY)	3.85e-09	0.0055485	-0.159285	22.6334	0.18903	0.435294
SNTSSVQSVSPEKKK	Uncharacterized protein C12orf35 homolog	Kiaa1551	_SNTSS(ph)VQSVSPEKKK_	Phospho (STY)	3.85e-09	0.00097928	0.0227584	-0.256373	-0.244241	21.934	24.3771	21.5892	Uncharacterized protein C12orf35 homolog	Kiaa1551	_SNTSSVQSVS(ph)PEKKK_	Phospho (STY)	3.85e-09	0.0055485	-0.159285	22.6334	0.18903	0.435294
SYSPDGKESPSDKK	Matrin-3	Matr3	_SYS(ph)PDGKESPSDKK_	Phospho (STY)	5.76e-06	5.76e-06	0.236095	-0.41498	-0.982962	26.8887	27.9639	15.4686	Matrin-3	Matr3	_SYS(ph)PDGKESPSDKK_	Phospho (STY)	5.76e-06	5.76e-06	-0.387282	23.4404	0.187317	0.435294
SYSPDGKESPSDKK	Matrin-3	Matr3	_SYS(ph)PDGKES(ph)PSDKK_	2 Phospho (STY)	5.76e-06	0.002784	0.236095	-0.41498	-0.982962	26.8887	27.9639	15.4686	Matrin-3	Matr3	_SYS(ph)PDGKESPSDKK_	Phospho (STY)	5.76e-06	5.76e-06	-0.387282	23.4404	0.187317	0.435294
ANPPPTKTPPASASGK	Treacle protein	Tcof1	_ANPPPTKT(ph)PPASASGK_	Phospho (STY)	1.22e-09	1.22e-09	0.0732718	0.00317044	0.72334	24.1068	22.7845	23.1579	Treacle protein	Tcof1	_ANPPPTKT(ph)PPASASGK_	Phospho (STY)	1.22e-09	1.22e-09	0.266594	23.3497	0.192622	0.439632
ANPPPTKTPPASASGK	Treacle protein	Tcof1	_ANPPPT(ph)KTPPASASGK_	Phospho (STY)	1.22e-09	0.032743	0.0732718	0.00317044	0.72334	24.1068	22.7845	23.1579	Treacle protein	Tcof1	_ANPPPTKT(ph)PPASASGK_	Phospho (STY)	1.22e-09	1.22e-09	0.266594	23.3497	0.192622	0.439632
GVQAGNSDTEGGQPGR	Apoptotic chromatin condensation inducer in the nucleus	Acin1	_GVQAGNS(ph)DTEGGQPGR_	Phospho (STY)	2.06e-21	0.0025879	0.0840643	-0.00168894	4.62767	23.3941	23.1654	21.6225	Apoptotic chromatin condensation inducer in the nucleus	Acin1	_GVQAGNS(ph)DTEGGQPGR_	Phospho (STY)	2.06e-21	0.0025879	1.57001	22.7273	0.191969	0.439632
ILSPNMTNKR	Transforming acidic coiled-coil-containing protein 3	Tacc3	_ILS(ph)PNM(ox)TNKR_	Oxidation (M),Phospho (STY)	0.0023002	0.0023002	0.0167815	0.064331	0.648189	22.8641	23.9034	21.0838	Transforming acidic coiled-coil-containing protein 3	Tacc3	_ILS(ph)PNM(ox)TNKR_	Oxidation (M),Phospho (STY)	0.0023002	0.0023002	0.243101	22.6171	0.193018	0.439632
MISTPSPKK	Uncharacterized protein C17orf85 homolog		_M(ox)ISTPS(ph)PKK_	Oxidation (M),Phospho (STY)	0.012904	0.012904	0.279412	-0.474432	-1.01022	19.8152	21.4382	20.7604	Uncharacterized protein C17orf85 homolog		_M(ox)ISTPS(ph)PKK_	Oxidation (M),Phospho (STY)	0.012904	0.012904	-0.401747	20.6713	0.193565	0.439632
MISTPSPKK	Uncharacterized protein C17orf85 homolog		_M(ox)IST(ph)PSPKK_	Oxidation (M),Phospho (STY)	0.012904	0.031951	0.279412	-0.474432	-1.01022	19.8152	21.4382	20.7604	Uncharacterized protein C17orf85 homolog		_M(ox)ISTPS(ph)PKK_	Oxidation (M),Phospho (STY)	0.012904	0.012904	-0.401747	20.6713	0.193565	0.439632
RESPSPAPKPR	Serine/arginine repetitive matrix protein 1	Srrm1	_RES(ph)PS(ph)PAPKPR_	2 Phospho (STY)	0.00067947	0.034326	-0.253343	-0.214977	0.0110662	26.4044	24.3753	23.506	Serine/arginine repetitive matrix protein 1	Srrm1	_RES(ph)PS(ph)PAPKPR_	2 Phospho (STY)	0.00067947	0.034326	-0.152418	24.7619	0.193294	0.439632
RESPSPAPKPR	Serine/arginine repetitive matrix protein 1	Srrm1	_RES(ph)PSPAPKPR_	Phospho (STY)	0.00067947	0.00067947	-0.253343	-0.214977	0.0110662	26.4044	24.3753	23.506	Serine/arginine repetitive matrix protein 1	Srrm1	_RES(ph)PS(ph)PAPKPR_	2 Phospho (STY)	0.00067947	0.034326	-0.152418	24.7619	0.193294	0.439632
RESPSPAPKPR	Serine/arginine repetitive matrix protein 1	Srrm1	_RESPS(ph)PAPKPR_	Phospho (STY)	0.00067947	0.029866	-0.253343	-0.214977	0.0110662	26.4044	24.3753	23.506	Serine/arginine repetitive matrix protein 1	Srrm1	_RES(ph)PS(ph)PAPKPR_	2 Phospho (STY)	0.00067947	0.034326	-0.152418	24.7619	0.193294	0.439632
AGSVDVPKPNKSPGIK	Putative ribosomal RNA methyltransferase NOP2	Nop2	_AGSVDVPKPNKS(ph)PGIK_	Phospho (STY)	0.00056055	0.00056055	0.345056	-0.105582	0.351741	24.6798	22.2653	18.5114	Putative ribosomal RNA methyltransferase NOP2	Nop2	_AGSVDVPKPNKS(ph)PGIK_	Phospho (STY)	0.00056055	0.00056055	0.197072	21.8188	0.198584	0.446917
RAPPPPSPK	Protein cordon-bleu	Cobl	_RAPPPPS(ph)PK_	Phospho (STY)	0.0039715	0.0039715	-0.0870589	0.287709	0.362442	22.0051	19.0706	22.2096	Protein cordon-bleu	Cobl	_RAPPPPS(ph)PK_	Phospho (STY)	0.0039715	0.0039715	0.187697	21.0951	0.198609	0.446917
SLPTTVPESPNYR	La-related protein 1	Larp1	_SLPTTVPES(ph)PNYR_	Phospho (STY)	0.0023428	0.0023428	-0.0652948	-0.00885642	-0.63386	23.9764	22.0661	20.6445	La-related protein 1	Larp1	_SLPTTVPES(ph)PNYR_	Phospho (STY)	0.0023428	0.0023428	-0.236004	22.229	0.199407	0.446917
SQSFGVASASSIK	Smoothelin-like protein 2	Smtnl2	_SQS(ph)FGVASASSIK_	Phospho (STY)	1.24e-31	1.24e-31	-0.253997	-0.235552	0.0268709	24.0911	20.8893	20.4384	Smoothelin-like protein 2	Smtnl2	_SQS(ph)FGVASASSIK_	Phospho (STY)	1.24e-31	1.24e-31	-0.154226	21.8062	0.200323	0.446917
STSSANPGNSVRR	Kinesin-like protein KIF2C	Kif2c	_STSSANPGNS(ph)VRR_	Phospho (STY)	0.0060357	0.0060357	-0.192431	0.816723	0.328722	21.2428	18.8581	15.7879	Kinesin-like protein KIF2C	Kif2c	_STSSANPGNS(ph)VRR_	Phospho (STY)	0.0060357	0.0060357	0.317671	18.6296	0.199597	0.446917
SVAPLPPQRSPK	Rhotekin	Rtkn	_SVAPLPPQRS(ph)PK_	Phospho (STY)	0.0011485	0.0011485	0.0999011	-0.587598	-0.215848	19.8083	19.9904	19.2529	Rhotekin	Rtkn	_SVAPLPPQRS(ph)PK_	Phospho (STY)	0.0011485	0.0011485	-0.234515	19.6839	0.200536	0.446917
VVPQQITHTSPR	Histone deacetylase complex subunit SAP130	Sap130	_VVPQQITHTS(ph)PR_	Phospho (STY)	0.00044506	0.00044506	0.130008	-0.38611	-0.377838	22.9841	22.5754	21.8036	Histone deacetylase complex subunit SAP130	Sap130	_VVPQQITHTS(ph)PR_	Phospho (STY)	0.00044506	0.00044506	-0.211313	22.4543	0.200547	0.446917
LSSLRASTSKSESSQK	40S ribosomal protein S6	Rps6	_LS(ph)SLRASTSKSESSQK_	Phospho (STY)	5.88e-05	0.008923	0.66939	0.287236	-0.154747	27.8422	27.7116	23.6733	40S ribosomal protein S6	Rps6	_LS(ph)SLRASTSKSESSQK_	Phospho (STY)	5.88e-05	0.008923	0.267293	26.409	0.202535	0.449402
LSSLRASTSKSESSQK	40S ribosomal protein S6	Rps6	_LSS(ph)LRASTSKSESSQK_	Phospho (STY)	5.88e-05	0.0020176	0.66939	0.287236	-0.154747	27.8422	27.7116	23.6733	40S ribosomal protein S6	Rps6	_LS(ph)SLRASTSKSESSQK_	Phospho (STY)	5.88e-05	0.008923	0.267293	26.409	0.202535	0.449402
LSSLRASTSKSESSQK	40S ribosomal protein S6	Rps6	_LSSLRAS(ph)TSKSESSQK_	Phospho (STY)	5.88e-05	5.88e-05	0.66939	0.287236	-0.154747	27.8422	27.7116	23.6733	40S ribosomal protein S6	Rps6	_LS(ph)SLRASTSKSESSQK_	Phospho (STY)	5.88e-05	0.008923	0.267293	26.409	0.202535	0.449402
LSSLRASTSKSESSQK	40S ribosomal protein S6	Rps6	_LSSLRASTSKS(ph)ESSQK_	Phospho (STY)	5.88e-05	0.00025987	0.66939	0.287236	-0.154747	27.8422	27.7116	23.6733	40S ribosomal protein S6	Rps6	_LS(ph)SLRASTSKSESSQK_	Phospho (STY)	5.88e-05	0.008923	0.267293	26.409	0.202535	0.449402
LSSLRASTSKSESSQK	40S ribosomal protein S6	Rps6	_LSSLRAS(ph)TSKS(ph)ESS(ph)QK_	3 Phospho (STY)	5.88e-05	0.00049066	0.66939	0.287236	-0.154747	27.8422	27.7116	23.6733	40S ribosomal protein S6	Rps6	_LS(ph)SLRASTSKSESSQK_	Phospho (STY)	5.88e-05	0.008923	0.267293	26.409	0.202535	0.449402
NLQPLMRSPISR	E3 ubiquitin-protein ligase RBBP6	Rbbp6	_NLQPLM(ox)RS(ph)PISR_	Oxidation (M),Phospho (STY)	0.0001547	0.0001547	-0.0266753	-0.095882	-0.349916	22.6498	23.0187	21.321	E3 ubiquitin-protein ligase RBBP6	Rbbp6	_NLQPLM(ox)RS(ph)PISR_	Oxidation (M),Phospho (STY)	0.0001547	0.0001547	-0.157491	22.3298	0.203393	0.449402
SGSLGKIR	Kinesin light chain 4	Klc4	_SGS(ph)LGKIR_	Phospho (STY)	0.056335	0.056335	0.0972062	0.0949116	0.190299	20.8238	22.0934	21.45	Kinesin light chain 4	Klc4	_SGS(ph)LGKIR_	Phospho (STY)	0.056335	0.056335	0.127472	21.4557	0.203621	0.449402
SLSSPTVTLSAPLEGAK	E3 ubiquitin-protein ligase NEDD4-like	Nedd4l	_S(ph)LSSPTVTLSAPLEGAK_	Phospho (STY)	6.77e-07	1.2e-06	-0.291221	0.0927487	-0.361416	19.2229	20.2511	19.3322	E3 ubiquitin-protein ligase NEDD4-like	Nedd4l	_S(ph)LSSPTVTLSAPLEGAK_	Phospho (STY)	6.77e-07	1.2e-06	-0.18663	19.6021	0.20383	0.449402
SLSSPTVTLSAPLEGAK	E3 ubiquitin-protein ligase NEDD4-like	Nedd4l	_SLS(ph)SPTVTLSAPLEGAK_	Phospho (STY)	6.77e-07	6.77e-07	-0.291221	0.0927487	-0.361416	19.2229	20.2511	19.3322	E3 ubiquitin-protein ligase NEDD4-like	Nedd4l	_S(ph)LSSPTVTLSAPLEGAK_	Phospho (STY)	6.77e-07	1.2e-06	-0.18663	19.6021	0.20383	0.449402
STSTPTSPGPR	Ataxin-2-like protein	Atxn2l	_STSTPTS(ph)PGPR_	Phospho (STY)	0.0036093	0.0036093	0.385928	0.321466	-0.113005	20.9583	21.1042	20.3378	Ataxin-2-like protein	Atxn2l	_STSTPTS(ph)PGPR_	Phospho (STY)	0.0036093	0.0036093	0.19813	20.8001	0.204386	0.449433
STSTPTSPGPR	Ataxin-2-like protein	Atxn2l	_STSTPT(ph)SPGPR_	Phospho (STY)	0.0036093	0.0046299	0.385928	0.321466	-0.113005	20.9583	21.1042	20.3378	Ataxin-2-like protein	Atxn2l	_STSTPTS(ph)PGPR_	Phospho (STY)	0.0036093	0.0036093	0.19813	20.8001	0.204386	0.449433
SASPDDDLGSSNWEAADLGNEER	Small acidic protein	Smap	_S(ph)ASPDDDLGSSNWEAADLGNEER_	Phospho (STY)	1.73e-22	1.73e-22	0.116764	0.228849	0.0533894	20.2827	21.8341	20.8464	Small acidic protein	Smap	_S(ph)ASPDDDLGSSNWEAADLGNEER_	Phospho (STY)	1.73e-22	1.73e-22	0.133001	20.9877	0.205484	0.450651
RLSSLRASTSK	40S ribosomal protein S6	Rps6	_RLS(ph)S(ph)LRASTSK_	2 Phospho (STY)	0.011217	0.011217	1.16627	0.820975	-0.47293	20.8954	22.8956	20.1797	40S ribosomal protein S6	Rps6	_RLS(ph)S(ph)LRASTSK_	2 Phospho (STY)	0.011217	0.011217	0.50477	21.3236	0.207445	0.453752
LGVSVSPSRAR	Zinc finger CCCH domain-containing protein 18	Zc3h18	_LGVSVS(ph)PSRAR_	Phospho (STY)	0.017487	0.017487	-0.0858488	-0.0696336	-0.24619	23.5141	24.3132	21.006	Zinc finger CCCH domain-containing protein 18	Zc3h18	_LGVSVS(ph)PSRAR_	Phospho (STY)	0.017487	0.017487	-0.133891	22.9444	0.208522	0.454907
RQFSAPNLK			_RQFS(ph)APNLK_	Phospho (STY)	0.0042565	0.0042565	-0.310719	-0.25398	0.0641931	22.5355	23.3095	18.3976			_RQFS(ph)APNLK_	Phospho (STY)	0.0042565	0.0042565	-0.166835	21.4142	0.209144	0.455066
TLHETKIRTNSALTENDLSQK	Calcyphosin-2	Caps2	_T(ph)LHET(ph)KIRT(ph)NSALT(ph)ENDLSQK_	4 Phospho (STY)	0.012026	0.012026	-0.180642	-0.0875341	-0.10552	25.6349	26.9696	21.7882	Calcyphosin-2	Caps2	_T(ph)LHET(ph)KIRT(ph)NSALT(ph)ENDLSQK_	4 Phospho (STY)	0.012026	0.012026	-0.124565	24.7976	0.210317	0.456421
EAEQGSGEEKEEKEGDLK	ATP-binding cassette sub-family F member 1	Abcf1	_EAEQGS(ph)GEEKEEKEGDLK_	Phospho (STY)	3.58e-05	3.58e-05	0.0142124	-0.0655665	-0.659814	27.6978	28.0441	19.6861	ATP-binding cassette sub-family F member 1	Abcf1	_EAEQGS(ph)GEEKEEKEGDLK_	Phospho (STY)	3.58e-05	3.58e-05	-0.237056	25.1427	0.215186	0.464555
TFSPSKPAK	Vacuolar fusion protein CCZ1 homolog	Ccz1	_TFS(ph)PSKPAK_	Phospho (STY)	0.0022718	0.0022718	-0.0178406	0.0720372	0.644871	20.1669	21.2614	20.7421	Vacuolar fusion protein CCZ1 homolog	Ccz1	_TFS(ph)PSKPAK_	Phospho (STY)	0.0022718	0.0022718	0.233023	20.7234	0.214912	0.464555
TLSKSPSLPSR	CAP-Gly domain-containing linker protein 4	Clip4	_TLSKS(ph)PSLPSR_	Phospho (STY)	0.0038693	0.0038693	-0.331318	-0.114879	-0.00585478	18.7645	20.4273	16.5049	CAP-Gly domain-containing linker protein 4	Clip4	_TLSKS(ph)PSLPSR_	Phospho (STY)	0.0038693	0.0038693	-0.150684	18.5656	0.216276	0.465696
GTPSQSPVVGR	Arf-GAP domain and FG repeat-containing protein 1	Agfg1	_GTPSQS(ph)PVVGR_	Phospho (STY)	1.49e-05	1.49e-05	-0.33248	-0.293129	0.0957219	26.1057	23.5882	19.2773	Arf-GAP domain and FG repeat-containing protein 1	Agfg1	_GTPSQS(ph)PVVGR_	Phospho (STY)	1.49e-05	1.49e-05	-0.176629	22.9904	0.217926	0.468033
KAEGEPQEESPLKSK	Bcl-2-associated transcription factor 1	Bclaf1	_KAEGEPQEES(ph)PLKSK_	Phospho (STY)	2.38e-22	1.31e-08	0.0103502	-0.246036	-0.183179	27.2884	28.6477	19.9828	Bcl-2-associated transcription factor 1	Bclaf1	_KAEGEPQEES(ph)PLKSK_	Phospho (STY)	2.38e-22	1.31e-08	-0.139622	25.3063	0.218944	0.4683
KAEGEPQEESPLKSK	Bcl-2-associated transcription factor 1	Bclaf1	_KAEGEPQEESPLKS(ph)K_	Phospho (STY)	2.38e-22	2.38e-22	0.0103502	-0.246036	-0.183179	27.2884	28.6477	19.9828	Bcl-2-associated transcription factor 1	Bclaf1	_KAEGEPQEES(ph)PLKSK_	Phospho (STY)	2.38e-22	1.31e-08	-0.139622	25.3063	0.218944	0.4683
KAQIITEKTSPK	Reticulon-4	Rtn4	_KAQIITEKT(ph)SPK_	Phospho (STY)	5.82e-09	5.82e-09	0.680234	0.178619	-0.110449	19.9219	23.0268	23.1065	Reticulon-4	Rtn4	_KAQIITEKT(ph)SPK_	Phospho (STY)	5.82e-09	5.82e-09	0.249468	22.0184	0.219745	0.4683
KAQIITEKTSPK	Reticulon-4	Rtn4	_KAQIITEKTS(ph)PK_	Phospho (STY)	5.82e-09	6.45e-09	0.680234	0.178619	-0.110449	19.9219	23.0268	23.1065	Reticulon-4	Rtn4	_KAQIITEKT(ph)SPK_	Phospho (STY)	5.82e-09	5.82e-09	0.249468	22.0184	0.219745	0.4683
TPAAAAAMNLASPR	Serine/arginine repetitive matrix protein 2	Srrm2	_TPAAAAAM(ox)NLAS(ph)PR_	Oxidation (M),Phospho (STY)	1.08e-09	1.08e-09	-0.0458335	0.142871	0.442864	24.6166	22.991	20.9392	Serine/arginine repetitive matrix protein 2	Srrm2	_TPAAAAAM(ox)NLAS(ph)PR_	Oxidation (M),Phospho (STY)	1.08e-09	1.08e-09	0.179967	22.849	0.219376	0.4683
QLSVPASDEEDEVPAPIPR	ATP-binding cassette sub-family F member 1	Abcf1	_QLSVPAS(ph)DEEDEVPAPIPR_	Phospho (STY)	2.77e-27	2.77e-27	0.066537	0.0742314	0.254594	23.7959	24.3933	23.0825	ATP-binding cassette sub-family F member 1	Abcf1	_QLSVPAS(ph)DEEDEVPAPIPR_	Phospho (STY)	2.77e-27	2.77e-27	0.131787	23.7572	0.220622	0.468964
LAIQGPEDSPSR	Myeloid leukemia factor 2	Mlf2	_LAIQGPEDSPS(ph)R_	Phospho (STY)	0.018438	0.018438	0.0356239	-0.0905571	-0.548143	21.2741	19.2489	19.1568	Myeloid leukemia factor 2	Mlf2	_LAIQGPEDSPS(ph)R_	Phospho (STY)	0.018438	0.018438	-0.201025	19.8933	0.229321	0.486208
KSADSMVK	Zinc finger protein 638	Znf638	_KS(ph)ADSM(ox)VK_	Oxidation (M),Phospho (STY)	0.026905	0.055345	0.128293	-0.297059	-0.396593	14.6971	19.0915	18.2479	Zinc finger protein 638	Znf638	_KS(ph)ADSM(ox)VK_	Oxidation (M),Phospho (STY)	0.026905	0.055345	-0.188453	17.3455	0.230042	0.486493
KSADSMVK	Zinc finger protein 638	Znf638	_KSADS(ph)M(ox)VK_	Oxidation (M),Phospho (STY)	0.026905	0.026905	0.128293	-0.297059	-0.396593	14.6971	19.0915	18.2479	Zinc finger protein 638	Znf638	_KS(ph)ADSM(ox)VK_	Oxidation (M),Phospho (STY)	0.026905	0.055345	-0.188453	17.3455	0.230042	0.486493
ASNLLRSPGAVYPK	CD2-associated protein	Cd2ap	_ASNLLRS(ph)PGAVYPK_	Phospho (STY)	0.0003379	0.0003379	-0.118523	0.181293	0.626299	23.6668	24.1984	20.9678	CD2-associated protein	Cd2ap	_ASNLLRS(ph)PGAVYPK_	Phospho (STY)	0.0003379	0.0003379	0.22969	22.9443	0.232541	0.488041
ASNLLRSPGAVYPK	CD2-associated protein	Cd2ap	_AS(ph)NLLRSPGAVYPK_	Phospho (STY)	0.0003379	0.064975	-0.118523	0.181293	0.626299	23.6668	24.1984	20.9678	CD2-associated protein	Cd2ap	_ASNLLRS(ph)PGAVYPK_	Phospho (STY)	0.0003379	0.0003379	0.22969	22.9443	0.232541	0.488041
LIPDTVLVDLVSDSDEEVLEVADPVEVPVAR	NFATC2-interacting protein	Nfatc2ip	_LIPDTVLVDLVS(ph)DS(ph)DEEVLEVADPVEVPVAR_	2 Phospho (STY)	1.74e-09	1.74e-09	-0.19952	-0.179433	-0.00560854	24.1867	24.8691	23.3823	NFATC2-interacting protein	Nfatc2ip	_LIPDTVLVDLVS(ph)DS(ph)DEEVLEVADPVEVPVAR_	2 Phospho (STY)	1.74e-09	1.74e-09	-0.128187	24.146	0.231594	0.488041
RSPSVSSPEPTEK	Serine/arginine repetitive matrix protein 2	Srrm2	_RS(ph)PS(ph)VS(ph)S(ph)PEPTEK_	4 Phospho (STY)	0.0064532	0.0064532	-0.291539	-0.138775	0.0102069	16.7359	18.6618	19.7911	Serine/arginine repetitive matrix protein 2	Srrm2	_RS(ph)PS(ph)VS(ph)S(ph)PEPTEK_	4 Phospho (STY)	0.0064532	0.0064532	-0.140036	18.3963	0.232105	0.488041
KVSADGAAKAEPK	Non-histone chromosomal protein HMG-14	Hmgn1	_KVS(ph)ADGAAKAEPK_	Phospho (STY)	0.0019985	0.0019985	0.111298	0.31742	-0.00135677	24.8042	24.7952	19.8125	Non-histone chromosomal protein HMG-14	Hmgn1	_KVS(ph)ADGAAKAEPK_	Phospho (STY)	0.0019985	0.0019985	0.142454	23.1373	0.23471	0.490756
SLDSDESEDEDDDYQQK	28 kDa heat- and acid-stable phosphoprotein	Pdap1	_SLDS(ph)DES(ph)EDEDDDYQQK_	2 Phospho (STY)	2.85e-16	2.85e-16	-0.0190827	0.227248	0.193835	18.5298	20.5639	20.3508	28 kDa heat- and acid-stable phosphoprotein	Pdap1	_SLDS(ph)DES(ph)EDEDDDYQQK_	2 Phospho (STY)	2.85e-16	2.85e-16	0.134	19.8148	0.235018	0.490756
SQTSPKGSLSR	Serine/arginine repetitive matrix protein 2	Srrm2	_SQTS(ph)PKGSLSR_	Phospho (STY)	1.06e-16	1.06e-16	0.0694272	-0.0146453	0.490673	27.5202	28.4822	23.7564	Serine/arginine repetitive matrix protein 2	Srrm2	_SQTS(ph)PKGSLSR_	Phospho (STY)	1.06e-16	1.06e-16	0.181818	26.5863	0.237073	0.493804
SQTSPKGSLSR	Serine/arginine repetitive matrix protein 2	Srrm2	_SQT(ph)SPKGSLSR_	Phospho (STY)	1.06e-16	3.51e-05	0.0694272	-0.0146453	0.490673	27.5202	28.4822	23.7564	Serine/arginine repetitive matrix protein 2	Srrm2	_SQTS(ph)PKGSLSR_	Phospho (STY)	1.06e-16	1.06e-16	0.181818	26.5863	0.237073	0.493804
AAVLSDSEDDAGNASAK	Protein IWS1 homolog	Iws1	_AAVLS(ph)DS(ph)EDDAGNASAK_	2 Phospho (STY)	1.58e-12	1.58e-12	0.0309716	0.119954	0.217107	19.2006	21.1009	20.0397	Protein IWS1 homolog	Iws1	_AAVLS(ph)DS(ph)EDDAGNASAK_	2 Phospho (STY)	1.58e-12	1.58e-12	0.122677	20.1138	0.239557	0.497338
AKTPVTLK	Lamina-associated polypeptide 2, isoforms beta/delta/epsilon/gamma	Tmpo	_AKT(ph)PVTLK_	Phospho (STY)	0.0090777	0.0090777	0.534161	-0.617964	-1.68168	17.4509	19.7182	20.5449	Lamina-associated polypeptide 2, isoforms beta/delta/epsilon/gamma	Tmpo	_AKT(ph)PVTLK_	Phospho (STY)	0.0090777	0.0090777	-0.588493	19.238	0.23997	0.497338
NSSSPVSPASVPGQR	Interferon regulatory factor 2-binding protein-like	Irf2bpl	_NSSS(ph)PVS(ph)PASVPGQR_	2 Phospho (STY)	6.75e-14	6.75e-14	-0.121298	0.0850167	-0.61834	24.124	24.6524	20.9835	Interferon regulatory factor 2-binding protein-like	Irf2bpl	_NSSS(ph)PVS(ph)PASVPGQR_	2 Phospho (STY)	6.75e-14	6.75e-14	-0.218207	23.2533	0.242326	0.500969
NSSSPVSPASVPGQR	Interferon regulatory factor 2-binding protein-like	Irf2bpl	_NSSS(ph)PVSPASVPGQR_	Phospho (STY)	6.75e-14	4.06e-10	-0.121298	0.0850167	-0.61834	24.124	24.6524	20.9835	Interferon regulatory factor 2-binding protein-like	Irf2bpl	_NSSS(ph)PVS(ph)PASVPGQR_	2 Phospho (STY)	6.75e-14	6.75e-14	-0.218207	23.2533	0.242326	0.500969
RLPSSPASPSPK	Band 4.1-like protein 1	Epb41l1	_RLPS(ph)SPASPSPK_	Phospho (STY)	4.87e-06	0.0044898	-0.315612	-0.165936	0.0455828	24.4121	24.9556	21.9764	Band 4.1-like protein 1	Epb41l1	_RLPS(ph)SPASPSPK_	Phospho (STY)	4.87e-06	0.0044898	-0.145322	23.7814	0.244596	0.503986
RLPSSPASPSPK	Band 4.1-like protein 1	Epb41l1	_RLPSS(ph)PASPSPK_	Phospho (STY)	4.87e-06	4.87e-06	-0.315612	-0.165936	0.0455828	24.4121	24.9556	21.9764	Band 4.1-like protein 1	Epb41l1	_RLPS(ph)SPASPSPK_	Phospho (STY)	4.87e-06	0.0044898	-0.145322	23.7814	0.244596	0.503986
RLPSSPASPSPK	Band 4.1-like protein 1	Epb41l1	_RLPSSPAS(ph)PSPK_	Phospho (STY)	4.87e-06	0.00060703	-0.315612	-0.165936	0.0455828	24.4121	24.9556	21.9764	Band 4.1-like protein 1	Epb41l1	_RLPS(ph)SPASPSPK_	Phospho (STY)	4.87e-06	0.0044898	-0.145322	23.7814	0.244596	0.503986
RLPSSPASPSPK	Band 4.1-like protein 1	Epb41l1	_RLPSSPASPS(ph)PK_	Phospho (STY)	4.87e-06	0.00045463	-0.315612	-0.165936	0.0455828	24.4121	24.9556	21.9764	Band 4.1-like protein 1	Epb41l1	_RLPS(ph)SPASPSPK_	Phospho (STY)	4.87e-06	0.0044898	-0.145322	23.7814	0.244596	0.503986
TSPSKPSSAPALKPGPK	Microtubule-associated protein 4	Map4	_TSPS(ph)KPSSAPALKPGPK_	Phospho (STY)	0.00050331	0.0024337	-0.234975	-0.208944	0.0375931	23.6518	27.6822	24.8574	Microtubule-associated protein 4	Map4	_TSPS(ph)KPSSAPALKPGPK_	Phospho (STY)	0.00050331	0.0024337	-0.135442	25.3972	0.245002	0.503986
TSPSKPSSAPALKPGPK	Microtubule-associated protein 4	Map4	_T(ph)SPSKPSSAPALKPGPK_	Phospho (STY)	0.00050331	0.00050331	-0.234975	-0.208944	0.0375931	23.6518	27.6822	24.8574	Microtubule-associated protein 4	Map4	_TSPS(ph)KPSSAPALKPGPK_	Phospho (STY)	0.00050331	0.0024337	-0.135442	25.3972	0.245002	0.503986
AADVSVTHRPPLSPEAEAEAETPETVDR	Ribonucleoprotein PTB-binding 1	Raver1	_(ac)AADVSVTHRPPLS(ph)PEAEAEAETPETVDR_	Acetyl (Protein N-term),Phospho (STY)	1.28e-09	1.28e-09	-0.0314152	-0.0505771	-0.341354	27.3839	23.4752	21.6125	Ribonucleoprotein PTB-binding 1	Raver1	_(ac)AADVSVTHRPPLS(ph)PEAEAEAETPETVDR_	Acetyl (Protein N-term),Phospho (STY)	1.28e-09	1.28e-09	-0.141116	24.1572	0.249295	0.505294
AADVSVTHRPPLSPEAEAEAETPETVDR	Ribonucleoprotein PTB-binding 1	Raver1	_(ac)AADVS(ph)VTHRPPLSPEAEAEAETPETVDR_	Acetyl (Protein N-term),Phospho (STY)	1.28e-09	0.0098914	-0.0314152	-0.0505771	-0.341354	27.3839	23.4752	21.6125	Ribonucleoprotein PTB-binding 1	Raver1	_(ac)AADVSVTHRPPLS(ph)PEAEAEAETPETVDR_	Acetyl (Protein N-term),Phospho (STY)	1.28e-09	1.28e-09	-0.141116	24.1572	0.249295	0.505294
GLMKSPLHPSSK	Transcription factor E2F8	E2f8	_GLM(ox)KS(ph)PLHPSSK_	Oxidation (M),Phospho (STY)	0.004165	0.004165	-0.38464	-0.066382	-0.00468192	18.6071	21.6542	19.666	Transcription factor E2F8	E2f8	_GLM(ox)KS(ph)PLHPSSK_	Oxidation (M),Phospho (STY)	0.004165	0.004165	-0.151901	19.9758	0.247535	0.505294
IRTSPTFR	60S ribosomal protein L23a	Rpl23a	_IRTS(ph)PTFR_	Phospho (STY)	0.00018267	0.00018267	-0.112163	-0.0796762	-0.141478	28.3595	28.3286	24.0318	60S ribosomal protein L23a	Rpl23a	_IRTS(ph)PTFR_	Phospho (STY)	0.00018267	0.00018267	-0.111106	26.9066	0.249188	0.505294
IRTSPTFR	60S ribosomal protein L23a	Rpl23a	_IRTSPT(ph)FR_	Phospho (STY)	0.00018267	0.0065757	-0.112163	-0.0796762	-0.141478	28.3595	28.3286	24.0318	60S ribosomal protein L23a	Rpl23a	_IRTS(ph)PTFR_	Phospho (STY)	0.00018267	0.00018267	-0.111106	26.9066	0.249188	0.505294
IRTSPTFR	60S ribosomal protein L23a	Rpl23a	_IRT(ph)SPTFR_	Phospho (STY)	0.00018267	0.0053588	-0.112163	-0.0796762	-0.141478	28.3595	28.3286	24.0318	60S ribosomal protein L23a	Rpl23a	_IRTS(ph)PTFR_	Phospho (STY)	0.00018267	0.00018267	-0.111106	26.9066	0.249188	0.505294
LATLFGDVEDLTDDEVATSK	Protein MCM10 homolog	Mcm10	_LATLFGDVEDLT(ph)DDEVATSK_	Phospho (STY)	5.32e-21	5.32e-21	0.277509	0.281312	-0.0930017	19.9492	21.1391	20.3534	Protein MCM10 homolog	Mcm10	_LATLFGDVEDLT(ph)DDEVATSK_	Phospho (STY)	5.32e-21	5.32e-21	0.155273	20.4806	0.24906	0.505294
RLNPDSPQQSSQKR	Holliday junction recognition protein	Hjurp	_RLNPDS(ph)PQQSSQKR_	Phospho (STY)	0.005455	0.005455	0.245252	-0.0798287	0.286763	24.6701	23.35	20.5611	Holliday junction recognition protein	Hjurp	_RLNPDS(ph)PQQSSQKR_	Phospho (STY)	0.005455	0.005455	0.150729	22.8604	0.247714	0.505294
STQTAPSSAPSTGQKSPR	Nuclear pore complex protein Nup214	Nup214	_STQTAPSSAPS(ph)TGQKSPR_	Phospho (STY)	2.46e-24	0.00052594	-0.0340717	-0.149105	-0.166632	26.7052	26.247	25.6241	Nuclear pore complex protein Nup214	Nup214	_STQTAPSSAPS(ph)TGQKSPR_	Phospho (STY)	2.46e-24	0.00052594	-0.116603	26.1921	0.246885	0.505294
STQTAPSSAPSTGQKSPR	Nuclear pore complex protein Nup214	Nup214	_STQTAPSSAPST(ph)GQKSPR_	Phospho (STY)	2.46e-24	0.0013319	-0.0340717	-0.149105	-0.166632	26.7052	26.247	25.6241	Nuclear pore complex protein Nup214	Nup214	_STQTAPSSAPS(ph)TGQKSPR_	Phospho (STY)	2.46e-24	0.00052594	-0.116603	26.1921	0.246885	0.505294
STQTAPSSAPSTGQKSPR	Nuclear pore complex protein Nup214	Nup214	_STQTAPSSAPSTGQKS(ph)PR_	Phospho (STY)	2.46e-24	2.46e-24	-0.0340717	-0.149105	-0.166632	26.7052	26.247	25.6241	Nuclear pore complex protein Nup214	Nup214	_STQTAPSSAPS(ph)TGQKSPR_	Phospho (STY)	2.46e-24	0.00052594	-0.116603	26.1921	0.246885	0.505294
LKATVTPSPVK	Nuclear ubiquitous casein and cyclin-dependent kinase substrate 1	Nucks1	_LKATVTPS(ph)PVK_	Phospho (STY)	1.09e-09	1.09e-09	-1.84223	0.657549	-0.739493	23.1608	23.1386	18.2294	Nuclear ubiquitous casein and cyclin-dependent kinase substrate 1	Nucks1	_LKATVTPS(ph)PVK_	Phospho (STY)	1.09e-09	1.09e-09	-0.641392	21.5096	0.253093	0.510496
MLPHAPGVQMQAIPEDAVHEDSGDEDGEDPDKR	Histone deacetylase 2	Hdac2	_M(ox)LPHAPGVQM(ox)QAIPEDAVHEDS(ph)GDEDGEDPDKR_	2 Oxidation (M),Phospho (STY)	5.72e-08	5.72e-08	0.0132121	-0.235365	-0.157303	27.425	29.2259	17.8831	Histone deacetylase 2	Hdac2	_M(ox)LPHAPGVQM(ox)QAIPEDAVHEDS(ph)GDEDGEDPDKR_	2 Oxidation (M),Phospho (STY)	5.72e-08	5.72e-08	-0.126485	24.8447	0.252852	0.510496
AKSPISSGSSGSHVSGTSSSSGMK	Mediator of RNA polymerase II transcription subunit 1	Med1	_AKS(ph)PISSGSSGSHVSGTSSSSGM(ox)K_	Oxidation (M),Phospho (STY)	3.5e-06	3.5e-06	0.124857	-0.204682	-0.485317	22.8016	22.2616	17.5071	Mediator of RNA polymerase II transcription subunit 1	Med1	_AKS(ph)PISSGSSGSHVSGTSSSSGM(ox)K_	Oxidation (M),Phospho (STY)	3.5e-06	3.5e-06	-0.188381	20.8568	0.253799	0.510679
AVTPVPTKTEEVSNLK	La-related protein 1	Larp1	_AVT(ph)PVPTKTEEVSNLK_	Phospho (STY)	1.41e-09	1.41e-09	-0.107368	0.0244615	-0.348115	28.686	25.7173	18.2322	La-related protein 1	Larp1	_AVT(ph)PVPTKTEEVSNLK_	Phospho (STY)	1.41e-09	1.41e-09	-0.143674	24.2118	0.256125	0.514111
YGPSSVEDTTGSGAADAKDDDDIDLFGSDDEEESEEAK	Elongation factor 1-beta	Eef1b	_YGPSSVEDTTGSGAADAKDDDDIDLFGS(ph)DDEEESEEAK_	Phospho (STY)	4.6e-11	4.6e-11	0.104873	0.0606008	0.168385	26.5078	24.1832	24.3271	Elongation factor 1-beta	Eef1b	_YGPSSVEDTTGSGAADAKDDDDIDLFGS(ph)DDEEESEEAK_	Phospho (STY)	4.6e-11	4.6e-11	0.111287	25.006	0.256818	0.514257
LESGRADSEDEEER	Polycomb group RING finger protein 6	Pcgf6	_LESGRADS(ph)EDEEER_	Phospho (STY)	7.3e-06	7.3e-06	0.187894	-0.182197	-0.864649	24.3984	22.7953	18.5185	Polycomb group RING finger protein 6	Pcgf6	_LESGRADS(ph)EDEEER_	Phospho (STY)	7.3e-06	7.3e-06	-0.286317	21.9041	0.259133	0.516397
MGSKSPGNTSQPPAFFSK	Nuclear receptor corepressor 2	Ncor2	_M(ox)GSKS(ph)PGNTSQPPAFFSK_	Oxidation (M),Phospho (STY)	3.07e-07	3.07e-07	-0.0268075	-0.216937	-0.108659	21.9318	22.2844	20.7959	Nuclear receptor corepressor 2	Ncor2	_M(ox)GSKS(ph)PGNTSQPPAFFSK_	Oxidation (M),Phospho (STY)	3.07e-07	3.07e-07	-0.117468	21.6707	0.258674	0.516397
MGSKSPGNTSQPPAFFSK	Nuclear receptor corepressor 2	Ncor2	_M(ox)GS(ph)KSPGNTSQPPAFFSK_	Oxidation (M),Phospho (STY)	3.07e-07	2.37e-05	-0.0268075	-0.216937	-0.108659	21.9318	22.2844	20.7959	Nuclear receptor corepressor 2	Ncor2	_M(ox)GSKS(ph)PGNTSQPPAFFSK_	Oxidation (M),Phospho (STY)	3.07e-07	3.07e-07	-0.117468	21.6707	0.258674	0.516397
MGSKSPGNTSQPPAFFSK	Nuclear receptor corepressor 2	Ncor2	_M(ox)GSKSPGNT(ph)SQPPAFFSK_	Oxidation (M),Phospho (STY)	3.07e-07	0.042616	-0.0268075	-0.216937	-0.108659	21.9318	22.2844	20.7959	Nuclear receptor corepressor 2	Ncor2	_M(ox)GSKS(ph)PGNTSQPPAFFSK_	Oxidation (M),Phospho (STY)	3.07e-07	3.07e-07	-0.117468	21.6707	0.258674	0.516397
NQVVPESDSPVKR	DNA ligase 1	Lig1	_NQVVPESDS(ph)PVKR_	Phospho (STY)	2.8e-28	2.8e-28	0.121281	0.182692	0.0339339	31.0554	29.6394	22.4662	DNA ligase 1	Lig1	_NQVVPESDS(ph)PVKR_	Phospho (STY)	2.8e-28	2.8e-28	0.112636	27.7203	0.262572	0.521048
NQVVPESDSPVKR	DNA ligase 1	Lig1	_NQVVPES(ph)DSPVKR_	Phospho (STY)	2.8e-28	1.01e-05	0.121281	0.182692	0.0339339	31.0554	29.6394	22.4662	DNA ligase 1	Lig1	_NQVVPESDS(ph)PVKR_	Phospho (STY)	2.8e-28	2.8e-28	0.112636	27.7203	0.262572	0.521048
VKTVISPR	Serine/arginine repetitive matrix protein 2	Srrm2	_VKTVIS(ph)PR_	Phospho (STY)	0.0026013	0.0026013	0.10608	0.0318186	0.206643	24.5825	25.0041	21.9522	Serine/arginine repetitive matrix protein 2	Srrm2	_VKTVIS(ph)PR_	Phospho (STY)	0.0026013	0.0026013	0.114847	23.8462	0.262724	0.521048
RSPGPGPSPTPR	Calmodulin-regulated spectrin-associated protein 3	Camsap3	_RS(ph)PGPGPSPTPR_	Phospho (STY)	0.00082014	0.00082014	0.316146	-0.0132614	0.0997665	23.4532	22.3655	21.2579	Calmodulin-regulated spectrin-associated protein 3	Camsap3	_RS(ph)PGPGPSPTPR_	Phospho (STY)	0.00082014	0.00082014	0.134217	22.3589	0.26398	0.52229
IHPMAYQLQLQAASNFKSPVK	Casein kinase II subunit beta	Csnk2b	_IHPM(ox)AYQLQLQAASNFKS(ph)PVK_	Oxidation (M),Phospho (STY)	1.34e-19	1.34e-19	-0.11785	-0.00096693	-0.245523	23.9756	24.4227	22.7809	Casein kinase II subunit beta	Csnk2b	_IHPM(ox)AYQLQLQAASNFKS(ph)PVK_	Oxidation (M),Phospho (STY)	1.34e-19	1.34e-19	-0.121447	23.7264	0.265562	0.52313
IHPMAYQLQLQAASNFKSPVK	Casein kinase II subunit beta	Csnk2b	_IHPM(ox)AYQLQLQAAS(ph)NFKSPVK_	Oxidation (M),Phospho (STY)	1.34e-19	8.69e-05	-0.11785	-0.00096693	-0.245523	23.9756	24.4227	22.7809	Casein kinase II subunit beta	Csnk2b	_IHPM(ox)AYQLQLQAASNFKS(ph)PVK_	Oxidation (M),Phospho (STY)	1.34e-19	1.34e-19	-0.121447	23.7264	0.265562	0.52313
QASTDAGTAGALTPQHVR	Yorkie homolog	Yap1	_QAS(ph)TDAGTAGALTPQHVR_	Phospho (STY)	9.84e-11	9.84e-11	-0.242806	-0.238272	0.0694272	27.9197	26.2182	18.8205	Yorkie homolog	Yap1	_QAS(ph)TDAGTAGALTPQHVR_	Phospho (STY)	9.84e-11	9.84e-11	-0.137217	24.3195	0.265667	0.52313
AAPPPPPPPPPLESSPR	E3 ubiquitin-protein ligase UBR4	Ubr4	_AAPPPPPPPPPLES(ph)SPR_	Phospho (STY)	4.86e-05	4.86e-05	0.00216242	0.0773797	0.319387	21.8696	19.2397	19.4058	E3 ubiquitin-protein ligase UBR4	Ubr4	_AAPPPPPPPPPLES(ph)SPR_	Phospho (STY)	4.86e-05	4.86e-05	0.132976	20.1717	0.26631	0.523154
METMASPGKDNYR	Importin subunit alpha-7	Kpna6	_(ac)M(ox)ETM(ox)AS(ph)PGKDNYR_	Acetyl (Protein N-term),2 Oxidation (M),Phospho (STY)	0.00011802	0.00011802	0.0186342	0.0278618	0.397803	19.5826	17.4808	19.2219	Importin subunit alpha-7	Kpna6	_(ac)M(ox)ETM(ox)AS(ph)PGKDNYR_	Acetyl (Protein N-term),2 Oxidation (M),Phospho (STY)	0.00011802	0.00011802	0.1481	18.7618	0.269657	0.527231
SPAFTSRLSGNR	E3 ubiquitin-protein ligase HUWE1	Huwe1	_SPAFTSRLS(ph)GNR_	Phospho (STY)	0.020886	0.020886	0.223052	0.0893626	0.032383	21.3156	21.5848	16.9202	E3 ubiquitin-protein ligase HUWE1	Huwe1	_SPAFTSRLS(ph)GNR_	Phospho (STY)	0.020886	0.020886	0.114932	19.9402	0.269448	0.527231
AASPSKPPISNASATPVGR	Actin-binding protein anillin	Anln	_AAS(ph)PSKPPISNASATPVGR_	Phospho (STY)	9.21e-14	9.21e-14	-0.00114018	-0.325196	-0.0718609	25.8667	26.4827	24.761	Actin-binding protein anillin	Anln	_AAS(ph)PSKPPISNASATPVGR_	Phospho (STY)	9.21e-14	9.21e-14	-0.132732	25.7035	0.271376	0.529343
AASPSKPPISNASATPVGR	Actin-binding protein anillin	Anln	_AASPS(ph)KPPISNASATPVGR_	Phospho (STY)	9.21e-14	0.00046417	-0.00114018	-0.325196	-0.0718609	25.8667	26.4827	24.761	Actin-binding protein anillin	Anln	_AAS(ph)PSKPPISNASATPVGR_	Phospho (STY)	9.21e-14	9.21e-14	-0.132732	25.7035	0.271376	0.529343
MSCFSRPSMSPTPLDR	Serine/arginine repetitive matrix protein 2	Srrm2	_M(ox)SCFSRPSM(ox)S(ph)PTPLDR_	2 Oxidation (M),Phospho (STY)	9.53e-05	0.00021844	0.115832	0.0569996	0.144046	25.5669	26.1318	21.036	Serine/arginine repetitive matrix protein 2	Srrm2	_M(ox)SCFSRPSM(ox)S(ph)PTPLDR_	2 Oxidation (M),Phospho (STY)	9.53e-05	0.00021844	0.105626	24.2449	0.274316	0.533821
MSCFSRPSMSPTPLDR	Serine/arginine repetitive matrix protein 2	Srrm2	_M(ox)SCFS(ph)RPSM(ox)SPTPLDR_	2 Oxidation (M),Phospho (STY)	9.53e-05	0.0085281	0.115832	0.0569996	0.144046	25.5669	26.1318	21.036	Serine/arginine repetitive matrix protein 2	Srrm2	_M(ox)SCFSRPSM(ox)S(ph)PTPLDR_	2 Oxidation (M),Phospho (STY)	9.53e-05	0.00021844	0.105626	24.2449	0.274316	0.533821
MSCFSRPSMSPTPLDR	Serine/arginine repetitive matrix protein 2	Srrm2	_M(ox)SCFSRPSM(ox)SPT(ph)PLDR_	2 Oxidation (M),Phospho (STY)	9.53e-05	0.003997	0.115832	0.0569996	0.144046	25.5669	26.1318	21.036	Serine/arginine repetitive matrix protein 2	Srrm2	_M(ox)SCFSRPSM(ox)S(ph)PTPLDR_	2 Oxidation (M),Phospho (STY)	9.53e-05	0.00021844	0.105626	24.2449	0.274316	0.533821
MSCFSRPSMSPTPLDR	Serine/arginine repetitive matrix protein 2	Srrm2	_M(ox)S(ph)CFSRPSM(ox)SPTPLDR_	2 Oxidation (M),Phospho (STY)	9.53e-05	0.054893	0.115832	0.0569996	0.144046	25.5669	26.1318	21.036	Serine/arginine repetitive matrix protein 2	Srrm2	_M(ox)SCFSRPSM(ox)S(ph)PTPLDR_	2 Oxidation (M),Phospho (STY)	9.53e-05	0.00021844	0.105626	24.2449	0.274316	0.533821
MSCFSRPSMSPTPLDR	Serine/arginine repetitive matrix protein 2	Srrm2	_M(ox)SCFS(ph)RPS(ph)M(ox)SPTPLDR_	2 Oxidation (M),2 Phospho (STY)	9.53e-05	9.53e-05	0.115832	0.0569996	0.144046	25.5669	26.1318	21.036	Serine/arginine repetitive matrix protein 2	Srrm2	_M(ox)SCFSRPSM(ox)S(ph)PTPLDR_	2 Oxidation (M),Phospho (STY)	9.53e-05	0.00021844	0.105626	24.2449	0.274316	0.533821
MSCFSRPSMSPTPLDR	Serine/arginine repetitive matrix protein 2	Srrm2	_M(ox)SCFSRPS(ph)M(ox)S(ph)PTPLDR_	2 Oxidation (M),2 Phospho (STY)	9.53e-05	0.052596	0.115832	0.0569996	0.144046	25.5669	26.1318	21.036	Serine/arginine repetitive matrix protein 2	Srrm2	_M(ox)SCFSRPSM(ox)S(ph)PTPLDR_	2 Oxidation (M),Phospho (STY)	9.53e-05	0.00021844	0.105626	24.2449	0.274316	0.533821
GAYVPSSPTR	WD repeat domain phosphoinositide-interacting protein 2	Wipi2	_GAYVPS(ph)SPTR_	Phospho (STY)	0.00035383	0.00035383	-0.0166579	0.17645	0.190931	26.5303	22.4414	18.749	WD repeat domain phosphoinositide-interacting protein 2	Wipi2	_GAYVPS(ph)SPTR_	Phospho (STY)	0.00035383	0.00035383	0.116908	22.5736	0.276153	0.536139
GAYVPSSPTR	WD repeat domain phosphoinositide-interacting protein 2	Wipi2	_GAYVPSS(ph)PTR_	Phospho (STY)	0.00035383	0.0007948	-0.0166579	0.17645	0.190931	26.5303	22.4414	18.749	WD repeat domain phosphoinositide-interacting protein 2	Wipi2	_GAYVPS(ph)SPTR_	Phospho (STY)	0.00035383	0.00035383	0.116908	22.5736	0.276153	0.536139
GAYVPSSPTR	WD repeat domain phosphoinositide-interacting protein 2	Wipi2	_GAYVPSSPT(ph)R_	Phospho (STY)	0.00035383	0.030337	-0.0166579	0.17645	0.190931	26.5303	22.4414	18.749	WD repeat domain phosphoinositide-interacting protein 2	Wipi2	_GAYVPS(ph)SPTR_	Phospho (STY)	0.00035383	0.00035383	0.116908	22.5736	0.276153	0.536139
TQRSLEPEPK	FH1/FH2 domain-containing protein 1	Fhod1	_TQRS(ph)LEPEPK_	Phospho (STY)	0.011649	0.011649	0.200504	0.311038	-0.0864921	22.8477	23.2421	21.8853	FH1/FH2 domain-containing protein 1	Fhod1	_TQRS(ph)LEPEPK_	Phospho (STY)	0.011649	0.011649	0.141683	22.6584	0.277388	0.537278
AESSESLSASSPARQR	DNA replication licensing factor MCM2	Mcm2	_(ac)AESSESLSAS(ph)S(ph)PARQR_	Acetyl (Protein N-term),2 Phospho (STY)	2.63e-16	4.29e-05	-0.0635449	0.0746424	0.521051	23.2816	23.4029	22.2167	DNA replication licensing factor MCM2	Mcm2	_(ac)AESSESLSAS(ph)S(ph)PARQR_	Acetyl (Protein N-term),2 Phospho (STY)	2.63e-16	4.29e-05	0.177383	22.9671	0.278757	0.53867
AESSESLSASSPARQR	DNA replication licensing factor MCM2	Mcm2	_(ac)AESS(ph)ESLSAS(ph)SPARQR_	Acetyl (Protein N-term),2 Phospho (STY)	2.63e-16	0.0065652	-0.0635449	0.0746424	0.521051	23.2816	23.4029	22.2167	DNA replication licensing factor MCM2	Mcm2	_(ac)AESSESLSAS(ph)S(ph)PARQR_	Acetyl (Protein N-term),2 Phospho (STY)	2.63e-16	4.29e-05	0.177383	22.9671	0.278757	0.53867
AESSESLSASSPARQR	DNA replication licensing factor MCM2	Mcm2	_(ac)AESSES(ph)LSAS(ph)SPARQR_	Acetyl (Protein N-term),2 Phospho (STY)	2.63e-16	0.0030188	-0.0635449	0.0746424	0.521051	23.2816	23.4029	22.2167	DNA replication licensing factor MCM2	Mcm2	_(ac)AESSESLSAS(ph)S(ph)PARQR_	Acetyl (Protein N-term),2 Phospho (STY)	2.63e-16	4.29e-05	0.177383	22.9671	0.278757	0.53867
AESSESLSASSPARQR	DNA replication licensing factor MCM2	Mcm2	_(ac)AESS(ph)ESLSASS(ph)PARQR_	Acetyl (Protein N-term),2 Phospho (STY)	2.63e-16	0.032818	-0.0635449	0.0746424	0.521051	23.2816	23.4029	22.2167	DNA replication licensing factor MCM2	Mcm2	_(ac)AESSESLSAS(ph)S(ph)PARQR_	Acetyl (Protein N-term),2 Phospho (STY)	2.63e-16	4.29e-05	0.177383	22.9671	0.278757	0.53867
AESSESLSASSPARQR	DNA replication licensing factor MCM2	Mcm2	_(ac)AESSESLS(ph)ASS(ph)PARQR_	Acetyl (Protein N-term),2 Phospho (STY)	2.63e-16	0.030589	-0.0635449	0.0746424	0.521051	23.2816	23.4029	22.2167	DNA replication licensing factor MCM2	Mcm2	_(ac)AESSESLSAS(ph)S(ph)PARQR_	Acetyl (Protein N-term),2 Phospho (STY)	2.63e-16	4.29e-05	0.177383	22.9671	0.278757	0.53867
AESSESLSASSPARQR	DNA replication licensing factor MCM2	Mcm2	_(ac)AESSESLS(ph)AS(ph)SPARQR_	Acetyl (Protein N-term),2 Phospho (STY)	2.63e-16	0.0010575	-0.0635449	0.0746424	0.521051	23.2816	23.4029	22.2167	DNA replication licensing factor MCM2	Mcm2	_(ac)AESSESLSAS(ph)S(ph)PARQR_	Acetyl (Protein N-term),2 Phospho (STY)	2.63e-16	4.29e-05	0.177383	22.9671	0.278757	0.53867
AESSESLSASSPARQR	DNA replication licensing factor MCM2	Mcm2	_(ac)AESSESLSASS(ph)PARQR_	Acetyl (Protein N-term),Phospho (STY)	2.63e-16	2.63e-16	-0.0635449	0.0746424	0.521051	23.2816	23.4029	22.2167	DNA replication licensing factor MCM2	Mcm2	_(ac)AESSESLSAS(ph)S(ph)PARQR_	Acetyl (Protein N-term),2 Phospho (STY)	2.63e-16	4.29e-05	0.177383	22.9671	0.278757	0.53867
AESSESLSASSPARQR	DNA replication licensing factor MCM2	Mcm2	_(ac)AESSESLSAS(ph)SPARQR_	Acetyl (Protein N-term),Phospho (STY)	2.63e-16	7.55e-06	-0.0635449	0.0746424	0.521051	23.2816	23.4029	22.2167	DNA replication licensing factor MCM2	Mcm2	_(ac)AESSESLSAS(ph)S(ph)PARQR_	Acetyl (Protein N-term),2 Phospho (STY)	2.63e-16	4.29e-05	0.177383	22.9671	0.278757	0.53867
AESSESLSASSPARQR	DNA replication licensing factor MCM2	Mcm2	_(ac)AESSESLS(ph)ASSPARQR_	Acetyl (Protein N-term),Phospho (STY)	2.63e-16	2.42e-10	-0.0635449	0.0746424	0.521051	23.2816	23.4029	22.2167	DNA replication licensing factor MCM2	Mcm2	_(ac)AESSESLSAS(ph)S(ph)PARQR_	Acetyl (Protein N-term),2 Phospho (STY)	2.63e-16	4.29e-05	0.177383	22.9671	0.278757	0.53867
RNSSSPVSPASVPGQR	Interferon regulatory factor 2-binding protein-like	Irf2bpl	_RNSSS(ph)PVS(ph)PASVPGQR_	2 Phospho (STY)	5.03e-51	1.32e-09	-0.19253	0.130272	-0.454506	26.0438	25.2475	22.9779	Interferon regulatory factor 2-binding protein-like	Irf2bpl	_RNSSS(ph)PVS(ph)PASVPGQR_	2 Phospho (STY)	5.03e-51	1.32e-09	-0.172255	24.7564	0.279423	0.538702
RNSSSPVSPASVPGQR	Interferon regulatory factor 2-binding protein-like	Irf2bpl	_RNS(ph)SS(ph)PVSPASVPGQR_	2 Phospho (STY)	5.03e-51	2e-09	-0.19253	0.130272	-0.454506	26.0438	25.2475	22.9779	Interferon regulatory factor 2-binding protein-like	Irf2bpl	_RNSSS(ph)PVS(ph)PASVPGQR_	2 Phospho (STY)	5.03e-51	1.32e-09	-0.172255	24.7564	0.279423	0.538702
RNSSSPVSPASVPGQR	Interferon regulatory factor 2-binding protein-like	Irf2bpl	_RNSS(ph)S(ph)PVSPASVPGQR_	2 Phospho (STY)	5.03e-51	4.81e-05	-0.19253	0.130272	-0.454506	26.0438	25.2475	22.9779	Interferon regulatory factor 2-binding protein-like	Irf2bpl	_RNSSS(ph)PVS(ph)PASVPGQR_	2 Phospho (STY)	5.03e-51	1.32e-09	-0.172255	24.7564	0.279423	0.538702
RNSSSPVSPASVPGQR	Interferon regulatory factor 2-binding protein-like	Irf2bpl	_RNS(ph)SSPVSPASVPGQR_	Phospho (STY)	5.03e-51	2.54e-05	-0.19253	0.130272	-0.454506	26.0438	25.2475	22.9779	Interferon regulatory factor 2-binding protein-like	Irf2bpl	_RNSSS(ph)PVS(ph)PASVPGQR_	2 Phospho (STY)	5.03e-51	1.32e-09	-0.172255	24.7564	0.279423	0.538702
RNSSSPVSPASVPGQR	Interferon regulatory factor 2-binding protein-like	Irf2bpl	_RNSS(ph)SPVSPASVPGQR_	Phospho (STY)	5.03e-51	2.86e-22	-0.19253	0.130272	-0.454506	26.0438	25.2475	22.9779	Interferon regulatory factor 2-binding protein-like	Irf2bpl	_RNSSS(ph)PVS(ph)PASVPGQR_	2 Phospho (STY)	5.03e-51	1.32e-09	-0.172255	24.7564	0.279423	0.538702
RNSSSPVSPASVPGQR	Interferon regulatory factor 2-binding protein-like	Irf2bpl	_RNSSS(ph)PVSPASVPGQR_	Phospho (STY)	5.03e-51	5.03e-51	-0.19253	0.130272	-0.454506	26.0438	25.2475	22.9779	Interferon regulatory factor 2-binding protein-like	Irf2bpl	_RNSSS(ph)PVS(ph)PASVPGQR_	2 Phospho (STY)	5.03e-51	1.32e-09	-0.172255	24.7564	0.279423	0.538702
RNSSSPVSPASVPGQR	Interferon regulatory factor 2-binding protein-like	Irf2bpl	_RNSSSPVS(ph)PASVPGQR_	Phospho (STY)	5.03e-51	5.32e-15	-0.19253	0.130272	-0.454506	26.0438	25.2475	22.9779	Interferon regulatory factor 2-binding protein-like	Irf2bpl	_RNSSS(ph)PVS(ph)PASVPGQR_	2 Phospho (STY)	5.03e-51	1.32e-09	-0.172255	24.7564	0.279423	0.538702
RNSSSPVSPASVPGQR	Interferon regulatory factor 2-binding protein-like	Irf2bpl	_RNSS(ph)S(ph)PVS(ph)PASVPGQR_	3 Phospho (STY)	5.03e-51	0.053801	-0.19253	0.130272	-0.454506	26.0438	25.2475	22.9779	Interferon regulatory factor 2-binding protein-like	Irf2bpl	_RNSSS(ph)PVS(ph)PASVPGQR_	2 Phospho (STY)	5.03e-51	1.32e-09	-0.172255	24.7564	0.279423	0.538702
RNSSSPVSPASVPGQR	Interferon regulatory factor 2-binding protein-like	Irf2bpl	_RNS(ph)SS(ph)PVS(ph)PASVPGQR_	3 Phospho (STY)	5.03e-51	6.25e-07	-0.19253	0.130272	-0.454506	26.0438	25.2475	22.9779	Interferon regulatory factor 2-binding protein-like	Irf2bpl	_RNSSS(ph)PVS(ph)PASVPGQR_	2 Phospho (STY)	5.03e-51	1.32e-09	-0.172255	24.7564	0.279423	0.538702
GNAGGGGPQVPQQSPPKR	Protein FAM53C	Fam53c	_GNAGGGGPQVPQQS(ph)PPKR_	Phospho (STY)	5.16e-07	5.16e-07	0.0699771	0.086512	0.155231	22.0424	22.0198	20.7323	Protein FAM53C	Fam53c	_GNAGGGGPQVPQQS(ph)PPKR_	Phospho (STY)	5.16e-07	5.16e-07	0.103907	21.5982	0.281484	0.540162
SSGSPYGGGYGSGGGSGGYGSR	Heterogeneous nuclear ribonucleoprotein A3	Hnrnpa3	_SSGS(ph)PYGGGYGSGGGSGGYGSR_	Phospho (STY)	8.17e-51	6.72e-27	-0.0724979	-0.0401112	-0.222599	23.533	22.5921	21.9952	Heterogeneous nuclear ribonucleoprotein A3	Hnrnpa3	_SSGS(ph)PYGGGYGSGGGSGGYGSR_	Phospho (STY)	8.17e-51	6.72e-27	-0.111736	22.7068	0.280839	0.540162
SSGSPYGGGYGSGGGSGGYGSR	Heterogeneous nuclear ribonucleoprotein A3	Hnrnpa3	_S(ph)SGSPYGGGYGSGGGSGGYGSR_	Phospho (STY)	8.17e-51	2.55e-19	-0.0724979	-0.0401112	-0.222599	23.533	22.5921	21.9952	Heterogeneous nuclear ribonucleoprotein A3	Hnrnpa3	_SSGS(ph)PYGGGYGSGGGSGGYGSR_	Phospho (STY)	8.17e-51	6.72e-27	-0.111736	22.7068	0.280839	0.540162
SSGSPYGGGYGSGGGSGGYGSR	Heterogeneous nuclear ribonucleoprotein A3	Hnrnpa3	_SS(ph)GSPYGGGYGSGGGSGGYGSR_	Phospho (STY)	8.17e-51	3.29e-19	-0.0724979	-0.0401112	-0.222599	23.533	22.5921	21.9952	Heterogeneous nuclear ribonucleoprotein A3	Hnrnpa3	_SSGS(ph)PYGGGYGSGGGSGGYGSR_	Phospho (STY)	8.17e-51	6.72e-27	-0.111736	22.7068	0.280839	0.540162
RASDAFPEEK	Breast cancer type 1 susceptibility protein homolog	Brca1	_RAS(ph)DAFPEEK_	Phospho (STY)	0.038854	0.038854	-0.0120825	0.240498	0.123799	23.1697	21.0464	18.463	Breast cancer type 1 susceptibility protein homolog	Brca1	_RAS(ph)DAFPEEK_	Phospho (STY)	0.038854	0.038854	0.117405	20.893	0.283077	0.541964
ASSPSGKMDGEKPVDASEEK	Threonine--tRNA ligase, cytoplasmic	Tars	_AS(ph)SPSGKM(ox)DGEKPVDASEEK_	Oxidation (M),Phospho (STY)	9.02e-12	9.02e-12	0.068602	0.180784	0.065848	28.4104	28.7561	19.7918	Threonine--tRNA ligase, cytoplasmic	Tars	_AS(ph)SPSGKM(ox)DGEKPVDASEEK_	Oxidation (M),Phospho (STY)	9.02e-12	9.02e-12	0.105078	25.6528	0.286298	0.546869
ASSPSGKMDGEKPVDASEEK	Threonine--tRNA ligase, cytoplasmic	Tars	_ASS(ph)PSGKM(ox)DGEKPVDASEEK_	Oxidation (M),Phospho (STY)	9.02e-12	0.0003825	0.068602	0.180784	0.065848	28.4104	28.7561	19.7918	Threonine--tRNA ligase, cytoplasmic	Tars	_AS(ph)SPSGKM(ox)DGEKPVDASEEK_	Oxidation (M),Phospho (STY)	9.02e-12	9.02e-12	0.105078	25.6528	0.286298	0.546869
ASSPSGKMDGEKPVDASEEK	Threonine--tRNA ligase, cytoplasmic	Tars	_ASSPS(ph)GKM(ox)DGEKPVDASEEK_	Oxidation (M),Phospho (STY)	9.02e-12	9.08e-08	0.068602	0.180784	0.065848	28.4104	28.7561	19.7918	Threonine--tRNA ligase, cytoplasmic	Tars	_AS(ph)SPSGKM(ox)DGEKPVDASEEK_	Oxidation (M),Phospho (STY)	9.02e-12	9.02e-12	0.105078	25.6528	0.286298	0.546869
VRAHSPAEGASSESSSPGPK	Folliculin	Flcn	_VRAHS(ph)PAEGASSESSSPGPK_	Phospho (STY)	3.32e-12	3.32e-12	0.277747	0.10916	-0.0207502	25.4084	21.4735	17.631	Folliculin	Flcn	_VRAHS(ph)PAEGASSESSSPGPK_	Phospho (STY)	3.32e-12	3.32e-12	0.122052	21.5043	0.287283	0.547488
KSSLGNDETDKEKK	Protein cordon-bleu	Cobl	_KSS(ph)LGNDETDKEKK_	Phospho (STY)	1.01e-07	1.01e-07	0.0912598	0.0931545	0.116365	21.3741	21.9893	18.0073	Protein cordon-bleu	Cobl	_KSS(ph)LGNDETDKEKK_	Phospho (STY)	1.01e-07	1.01e-07	0.10026	20.4569	0.288367	0.548295
KSSLGNDETDKEKK	Protein cordon-bleu	Cobl	_KS(ph)SLGNDETDKEKK_	Phospho (STY)	1.01e-07	0.031205	0.0912598	0.0931545	0.116365	21.3741	21.9893	18.0073	Protein cordon-bleu	Cobl	_KSS(ph)LGNDETDKEKK_	Phospho (STY)	1.01e-07	1.01e-07	0.10026	20.4569	0.288367	0.548295
APQTSSPPPVR	Serine/arginine repetitive matrix protein 1	Srrm1	_APQTS(ph)SPPPVR_	Phospho (STY)	1.3e-06	1.3e-06	-0.168188	-0.150497	-0.00476877	28.2425	26.712	24.4585	Serine/arginine repetitive matrix protein 1	Srrm1	_APQTS(ph)SPPPVR_	Phospho (STY)	1.3e-06	1.3e-06	-0.107818	26.471	0.2904	0.548386
APQTSSPPPVR	Serine/arginine repetitive matrix protein 1	Srrm1	_APQTSS(ph)PPPVR_	Phospho (STY)	1.3e-06	4.24e-05	-0.168188	-0.150497	-0.00476877	28.2425	26.712	24.4585	Serine/arginine repetitive matrix protein 1	Srrm1	_APQTS(ph)SPPPVR_	Phospho (STY)	1.3e-06	1.3e-06	-0.107818	26.471	0.2904	0.548386
KVKEEAASPLK	Arginine-glutamic acid dipeptide repeats protein	Rere	_KVKEEAAS(ph)PLK_	Phospho (STY)	0.00097246	0.00097246	0.0680516	0.138028	0.0968016	21.216	22.5772	20.4635	Arginine-glutamic acid dipeptide repeats protein	Rere	_KVKEEAAS(ph)PLK_	Phospho (STY)	0.00097246	0.00097246	0.10096	21.4189	0.290073	0.548386
SSSLPSASGDSSNLPNAPATKPSIASTPLSPQAGR	Sickle tail protein	Skt	_SSSLPSASGDSSNLPNAPATKPSIASTPLS(ph)PQAGR_	Phospho (STY)	2.07e-06	2.07e-06	0.123136	-0.297803	-0.267739	26.0229	20.5455	21.4381	Sickle tail protein	Skt	_SSSLPSASGDSSNLPNAPATKPSIASTPLS(ph)PQAGR_	Phospho (STY)	2.07e-06	2.07e-06	-0.147469	22.6688	0.289388	0.548386
LLQASSPR	TATA box-binding protein-associated factor RNA polymerase I subunit C	Taf1c	_LLQASS(ph)PR_	Phospho (STY)	0.0018431	0.0018431	0.0203422	-0.0223904	0.49682	23.056	22.5358	16.2096	TATA box-binding protein-associated factor RNA polymerase I subunit C	Taf1c	_LLQASS(ph)PR_	Phospho (STY)	0.0018431	0.0018431	0.164924	20.6005	0.293356	0.552709
ALPLARLSPTNAK	Mismatch repair endonuclease PMS2	Pms2	_ALPLARLS(ph)PTNAK_	Phospho (STY)	0.0018939	0.0018939	0.121015	0.0451634	0.136191	21.4761	21.3246	17.6488	Mismatch repair endonuclease PMS2	Pms2	_ALPLARLS(ph)PTNAK_	Phospho (STY)	0.0018939	0.0018939	0.10079	20.1498	0.295777	0.554529
ALPLARLSPTNAK	Mismatch repair endonuclease PMS2	Pms2	_ALPLARLSPT(ph)NAK_	Phospho (STY)	0.0018939	0.027134	0.121015	0.0451634	0.136191	21.4761	21.3246	17.6488	Mismatch repair endonuclease PMS2	Pms2	_ALPLARLS(ph)PTNAK_	Phospho (STY)	0.0018939	0.0018939	0.10079	20.1498	0.295777	0.554529
KASGPPVSELITK	Histone H1.2;Histone H1.3	Hist1h1c;Hist1h1d	_KAS(ph)GPPVSELITK_	Phospho (STY)	8.16e-06	0.00030899	0.284277	-0.161686	-1.20297	22.9499	22.6447	23.8549	Histone H1.2;Histone H1.3	Hist1h1c;Hist1h1d	_KAS(ph)GPPVSELITK_	Phospho (STY)	8.16e-06	0.00030899	-0.360126	23.1498	0.297018	0.554529
KSAEPLANTVLASETEEEGNAQALGPTAK	Treacle protein	Tcof1	_KSAEPLANTVLAS(ph)ETEEEGNAQALGPTAK_	Phospho (STY)	6.47e-15	6.47e-15	0.0302654	0.284988	0.0384362	26.7626	20.7848	17.4678	Treacle protein	Tcof1	_KSAEPLANTVLAS(ph)ETEEEGNAQALGPTAK_	Phospho (STY)	6.47e-15	6.47e-15	0.117896	21.6717	0.297469	0.554529
SKSPPPPEEEAKDEEEDQTLVNLDTYTSDLHFQISK	Heterogeneous nuclear ribonucleoprotein U-like protein 2	Hnrnpul2	_S(ph)KSPPPPEEEAKDEEEDQTLVNLDTYTSDLHFQISK_	Phospho (STY)	7.64e-16	7.64e-16	-0.114301	0.0388575	-0.296527	25.342	23.5507	22.716	Heterogeneous nuclear ribonucleoprotein U-like protein 2	Hnrnpul2	_S(ph)KSPPPPEEEAKDEEEDQTLVNLDTYTSDLHFQISK_	Phospho (STY)	7.64e-16	7.64e-16	-0.12399	23.8696	0.297666	0.554529
SKSPPPPEEEAKDEEEDQTLVNLDTYTSDLHFQISK	Heterogeneous nuclear ribonucleoprotein U-like protein 2	Hnrnpul2	_SKS(ph)PPPPEEEAKDEEEDQTLVNLDTYTSDLHFQISK_	Phospho (STY)	7.64e-16	0.00051818	-0.114301	0.0388575	-0.296527	25.342	23.5507	22.716	Heterogeneous nuclear ribonucleoprotein U-like protein 2	Hnrnpul2	_S(ph)KSPPPPEEEAKDEEEDQTLVNLDTYTSDLHFQISK_	Phospho (STY)	7.64e-16	7.64e-16	-0.12399	23.8696	0.297666	0.554529
TISAPVVRPK	Protein Mdm4	Mdm4	_TIS(ph)APVVRPK_	Phospho (STY)	0.005152	0.005152	0.0136409	-0.128677	1.02538	22.0059	21.315	20.033	Protein Mdm4	Mdm4	_TIS(ph)APVVRPK_	Phospho (STY)	0.005152	0.005152	0.303449	21.118	0.295055	0.554529
LKQPSTPTR	Dual specificity mitogen-activated protein kinase kinase 2	Map2k2	_LKQPS(ph)TPTR_	Phospho (STY)	0.00027738	0.00027738	-0.00768112	0.0581086	0.32987	25.6722	25.1912	26.2946	Dual specificity mitogen-activated protein kinase kinase 2	Map2k2	_LKQPS(ph)TPTR_	Phospho (STY)	0.00027738	0.00027738	0.126766	25.7193	0.298866	0.555438
LKQPSTPTR	Dual specificity mitogen-activated protein kinase kinase 2	Map2k2	_LKQPSTPT(ph)R_	Phospho (STY)	0.00027738	0.021937	-0.00768112	0.0581086	0.32987	25.6722	25.1912	26.2946	Dual specificity mitogen-activated protein kinase kinase 2	Map2k2	_LKQPS(ph)TPTR_	Phospho (STY)	0.00027738	0.00027738	0.126766	25.7193	0.298866	0.555438
LKQPSTPTR	Dual specificity mitogen-activated protein kinase kinase 2	Map2k2	_LKQPST(ph)PTR_	Phospho (STY)	0.00027738	0.078076	-0.00768112	0.0581086	0.32987	25.6722	25.1912	26.2946	Dual specificity mitogen-activated protein kinase kinase 2	Map2k2	_LKQPS(ph)TPTR_	Phospho (STY)	0.00027738	0.00027738	0.126766	25.7193	0.298866	0.555438
SMVYAAPDAYIDERSPPR			_SMVYAAPDAYIDERS(ph)PPR_	Phospho (STY)	0.0089277	0.0089277	0.0903115	0.0408223	0.175429	23.4366	23.037	18.7485			_SMVYAAPDAYIDERS(ph)PPR_	Phospho (STY)	0.0089277	0.0089277	0.102188	21.7407	0.299494	0.555438
LVVSSPTSPKGK	Pleckstrin homology domain-containing family M member 1	Plekhm1	_LVVSSPT(ph)SPKGK_	Phospho (STY)	6.69e-09	6.69e-09	0.15782	0.230695	-0.0407492	21.9132	22.6746	21.5404	Pleckstrin homology domain-containing family M member 1	Plekhm1	_LVVSSPT(ph)SPKGK_	Phospho (STY)	6.69e-09	6.69e-09	0.115922	22.0427	0.30078	0.556577
LVVSSPTSPKGK	Pleckstrin homology domain-containing family M member 1	Plekhm1	_LVVSSPTS(ph)PKGK_	Phospho (STY)	6.69e-09	0.00026076	0.15782	0.230695	-0.0407492	21.9132	22.6746	21.5404	Pleckstrin homology domain-containing family M member 1	Plekhm1	_LVVSSPT(ph)SPKGK_	Phospho (STY)	6.69e-09	6.69e-09	0.115922	22.0427	0.30078	0.556577
LVVSSPTSPKGK	Pleckstrin homology domain-containing family M member 1	Plekhm1	_LVVSS(ph)PTSPKGK_	Phospho (STY)	6.69e-09	0.00098645	0.15782	0.230695	-0.0407492	21.9132	22.6746	21.5404	Pleckstrin homology domain-containing family M member 1	Plekhm1	_LVVSSPT(ph)SPKGK_	Phospho (STY)	6.69e-09	6.69e-09	0.115922	22.0427	0.30078	0.556577
TRLASESANDDNEDS	Hepatoma-derived growth factor-related protein 2	Hdgfrp2	_TRLAS(ph)ES(ph)ANDDNEDS_	2 Phospho (STY)	2.1e-29	9.37e-14	-0.0892827	0.349592	0.154842	25.7499	23.7322	20.9884	Hepatoma-derived growth factor-related protein 2	Hdgfrp2	_TRLAS(ph)ES(ph)ANDDNEDS_	2 Phospho (STY)	2.1e-29	9.37e-14	0.138384	23.4902	0.301711	0.557057
TRLASESANDDNEDS	Hepatoma-derived growth factor-related protein 2	Hdgfrp2	_TRLAS(ph)ESANDDNEDS_	Phospho (STY)	2.1e-29	3.1e-05	-0.0892827	0.349592	0.154842	25.7499	23.7322	20.9884	Hepatoma-derived growth factor-related protein 2	Hdgfrp2	_TRLAS(ph)ES(ph)ANDDNEDS_	2 Phospho (STY)	2.1e-29	9.37e-14	0.138384	23.4902	0.301711	0.557057
ATWGDGGDNSPSNVVSK	Synaptosomal-associated protein 23	Snap23	_ATWGDGGDNS(ph)PSNVVSK_	Phospho (STY)	9.78e-07	9.78e-07	-0.0717396	-0.23989	-0.0155054	18.7966	19.3828	19.9141	Synaptosomal-associated protein 23	Snap23	_ATWGDGGDNS(ph)PSNVVSK_	Phospho (STY)	9.78e-07	9.78e-07	-0.109045	19.3645	0.306274	0.558025
DASPPPAFKPEPPK	Tight junction protein ZO-2	Tjp2	_DAS(ph)PPPAFKPEPPK_	Phospho (STY)	0.00028992	0.00028992	0.155102	0.0802483	-1.58001	27.42	25.2136	22.5432	Tight junction protein ZO-2	Tjp2	_DAS(ph)PPPAFKPEPPK_	Phospho (STY)	0.00028992	0.00028992	-0.448219	25.0589	0.304351	0.558025
EADDDEEADDDVSEMPSPK	DNA (cytosine-5)-methyltransferase 1	Dnmt1	_EADDDEEADDDVSEM(ox)PS(ph)PK_	Oxidation (M),Phospho (STY)	3.39e-27	3.39e-27	0.534958	0.312317	-0.239856	15.1874	17.8064	19.1444	DNA (cytosine-5)-methyltransferase 1	Dnmt1	_EADDDEEADDDVSEM(ox)PS(ph)PK_	Oxidation (M),Phospho (STY)	3.39e-27	3.39e-27	0.202473	17.3794	0.304256	0.558025
KPPAPPSPVQSQSPSTNWSPAVPAKK	Serine/arginine repetitive matrix protein 1	Srrm1	_KPPAPPS(ph)PVQSQS(ph)PSTNWS(ph)PAVPAKK_	3 Phospho (STY)	3.73e-08	2.66e-05	-0.355978	-0.191409	0.116764	25.2521	24.7142	21.9541	Serine/arginine repetitive matrix protein 1	Srrm1	_KPPAPPS(ph)PVQSQS(ph)PSTNWS(ph)PAVPAKK_	3 Phospho (STY)	3.73e-08	2.66e-05	-0.143541	23.9735	0.305893	0.558025
KPPAPPSPVQSQSPSTNWSPAVPAKK	Serine/arginine repetitive matrix protein 1	Srrm1	_KPPAPPS(ph)PVQSQS(ph)PST(ph)NWSPAVPAKK_	3 Phospho (STY)	3.73e-08	0.010135	-0.355978	-0.191409	0.116764	25.2521	24.7142	21.9541	Serine/arginine repetitive matrix protein 1	Srrm1	_KPPAPPS(ph)PVQSQS(ph)PSTNWS(ph)PAVPAKK_	3 Phospho (STY)	3.73e-08	2.66e-05	-0.143541	23.9735	0.305893	0.558025
KPPAPPSPVQSQSPSTNWSPAVPAKK	Serine/arginine repetitive matrix protein 1	Srrm1	_KPPAPPS(ph)PVQSQSPS(ph)TNWSPAVPAKK_	2 Phospho (STY)	3.73e-08	3.73e-08	-0.355978	-0.191409	0.116764	25.2521	24.7142	21.9541	Serine/arginine repetitive matrix protein 1	Srrm1	_KPPAPPS(ph)PVQSQS(ph)PSTNWS(ph)PAVPAKK_	3 Phospho (STY)	3.73e-08	2.66e-05	-0.143541	23.9735	0.305893	0.558025
KPPAPPSPVQSQSPSTNWSPAVPAKK	Serine/arginine repetitive matrix protein 1	Srrm1	_KPPAPPS(ph)PVQSQS(ph)PSTNWSPAVPAKK_	2 Phospho (STY)	3.73e-08	0.0026672	-0.355978	-0.191409	0.116764	25.2521	24.7142	21.9541	Serine/arginine repetitive matrix protein 1	Srrm1	_KPPAPPS(ph)PVQSQS(ph)PSTNWS(ph)PAVPAKK_	3 Phospho (STY)	3.73e-08	2.66e-05	-0.143541	23.9735	0.305893	0.558025
KPPAPPSPVQSQSPSTNWSPAVPAKK	Serine/arginine repetitive matrix protein 1	Srrm1	_KPPAPPS(ph)PVQSQSPST(ph)NWSPAVPAKK_	2 Phospho (STY)	3.73e-08	0.013963	-0.355978	-0.191409	0.116764	25.2521	24.7142	21.9541	Serine/arginine repetitive matrix protein 1	Srrm1	_KPPAPPS(ph)PVQSQS(ph)PSTNWS(ph)PAVPAKK_	3 Phospho (STY)	3.73e-08	2.66e-05	-0.143541	23.9735	0.305893	0.558025
KPPAPPSPVQSQSPSTNWSPAVPAKK	Serine/arginine repetitive matrix protein 1	Srrm1	_KPPAPPS(ph)PVQSQSPSTNWS(ph)PAVPAKK_	2 Phospho (STY)	3.73e-08	0.0065526	-0.355978	-0.191409	0.116764	25.2521	24.7142	21.9541	Serine/arginine repetitive matrix protein 1	Srrm1	_KPPAPPS(ph)PVQSQS(ph)PSTNWS(ph)PAVPAKK_	3 Phospho (STY)	3.73e-08	2.66e-05	-0.143541	23.9735	0.305893	0.558025
MQASIEKGGSLPK	Nucleophosmin	Npm1	_M(ox)QAS(ph)IEKGGSLPK_	Oxidation (M),Phospho (STY)	0.00032711	0.00032711	-0.22334	0.154842	0.849119	26.5331	24.9482	18.3304	Nucleophosmin	Npm1	_M(ox)QAS(ph)IEKGGSLPK_	Oxidation (M),Phospho (STY)	0.00032711	0.00032711	0.260207	23.2706	0.305928	0.558025
RLSPSASPPR	Serine/arginine repetitive matrix protein 1	Srrm1	_RLS(ph)PS(ph)AS(ph)PPR_	3 Phospho (STY)	2.28e-10	0.00070926	-0.178012	-0.133733	-0.00210787	27.6009	26.0991	23.5684	Serine/arginine repetitive matrix protein 1	Srrm1	_RLS(ph)PS(ph)AS(ph)PPR_	3 Phospho (STY)	2.28e-10	0.00070926	-0.104618	25.7562	0.304469	0.558025
RLSPSASPPR	Serine/arginine repetitive matrix protein 1	Srrm1	_RLS(ph)PSAS(ph)PPR_	2 Phospho (STY)	2.28e-10	2.28e-10	-0.178012	-0.133733	-0.00210787	27.6009	26.0991	23.5684	Serine/arginine repetitive matrix protein 1	Srrm1	_RLS(ph)PS(ph)AS(ph)PPR_	3 Phospho (STY)	2.28e-10	0.00070926	-0.104618	25.7562	0.304469	0.558025
ASNASTPTKGNTETGASVSQTNHVK	Cyclin-dependent kinase 13	Cdk13	_ASNAS(ph)TPTKGNTETGASVSQTNHVK_	Phospho (STY)	1.06e-40	2.3e-34	0.0657102	-0.0941254	-0.388091	21.7023	23.8858	23.3853	Cyclin-dependent kinase 13	Cdk13	_ASNAS(ph)TPTKGNTETGASVSQTNHVK_	Phospho (STY)	1.06e-40	2.3e-34	-0.138835	22.9911	0.310479	0.560447
ASNASTPTKGNTETGASVSQTNHVK	Cyclin-dependent kinase 13	Cdk13	_ASNAST(ph)PTKGNTETGASVSQTNHVK_	Phospho (STY)	1.06e-40	5.86e-34	0.0657102	-0.0941254	-0.388091	21.7023	23.8858	23.3853	Cyclin-dependent kinase 13	Cdk13	_ASNAS(ph)TPTKGNTETGASVSQTNHVK_	Phospho (STY)	1.06e-40	2.3e-34	-0.138835	22.9911	0.310479	0.560447
ASNASTPTKGNTETGASVSQTNHVK	Cyclin-dependent kinase 13	Cdk13	_ASNASTPTKGNT(ph)ETGASVSQTNHVK_	Phospho (STY)	1.06e-40	5.86e-18	0.0657102	-0.0941254	-0.388091	21.7023	23.8858	23.3853	Cyclin-dependent kinase 13	Cdk13	_ASNAS(ph)TPTKGNTETGASVSQTNHVK_	Phospho (STY)	1.06e-40	2.3e-34	-0.138835	22.9911	0.310479	0.560447
ASNASTPTKGNTETGASVSQTNHVK	Cyclin-dependent kinase 13	Cdk13	_ASNASTPT(ph)KGNTETGASVSQTNHVK_	Phospho (STY)	1.06e-40	1.06e-40	0.0657102	-0.0941254	-0.388091	21.7023	23.8858	23.3853	Cyclin-dependent kinase 13	Cdk13	_ASNAS(ph)TPTKGNTETGASVSQTNHVK_	Phospho (STY)	1.06e-40	2.3e-34	-0.138835	22.9911	0.310479	0.560447
ASNASTPTKGNTETGASVSQTNHVK	Cyclin-dependent kinase 13	Cdk13	_AS(ph)NASTPTKGNTETGASVSQTNHVK_	Phospho (STY)	1.06e-40	3.44e-08	0.0657102	-0.0941254	-0.388091	21.7023	23.8858	23.3853	Cyclin-dependent kinase 13	Cdk13	_ASNAS(ph)TPTKGNTETGASVSQTNHVK_	Phospho (STY)	1.06e-40	2.3e-34	-0.138835	22.9911	0.310479	0.560447
KRDSEAGSSTPTTSTR	Transcription activator BRG1	Smarca4	_KRDSEAGSST(ph)PTTSTR_	Phospho (STY)	8.13e-05	8.13e-05	0.473008	-0.494881	-1.01689	20.8593	19.9097	21.2685	Transcription activator BRG1	Smarca4	_KRDSEAGSST(ph)PTTSTR_	Phospho (STY)	8.13e-05	8.13e-05	-0.346255	20.6792	0.310008	0.560447
KVEAKKEESEESEDDMGFGLFD	60S acidic ribosomal protein P1	Rplp1	_KVEAKKEES(ph)EESEDDM(ox)GFGLFD_	Oxidation (M),Phospho (STY)	0.0001092	0.00033346	-1.07576	0.287118	-0.169112	20.3628	25.9567	21.0543	60S acidic ribosomal protein P1	Rplp1	_KVEAKKEES(ph)EESEDDM(ox)GFGLFD_	Oxidation (M),Phospho (STY)	0.0001092	0.00033346	-0.319253	22.4579	0.310984	0.560447
KVEAKKEESEESEDDMGFGLFD	60S acidic ribosomal protein P1	Rplp1	_KVEAKKEESEES(ph)EDDM(ox)GFGLFD_	Oxidation (M),Phospho (STY)	0.0001092	0.0001092	-1.07576	0.287118	-0.169112	20.3628	25.9567	21.0543	60S acidic ribosomal protein P1	Rplp1	_KVEAKKEES(ph)EESEDDM(ox)GFGLFD_	Oxidation (M),Phospho (STY)	0.0001092	0.00033346	-0.319253	22.4579	0.310984	0.560447
KVEAKKEESEESEDDMGFGLFD	60S acidic ribosomal protein P1	Rplp1	_KVEAKKEES(ph)EES(ph)EDDM(ox)GFGLFD_	Oxidation (M),2 Phospho (STY)	0.0001092	0.0010594	-1.07576	0.287118	-0.169112	20.3628	25.9567	21.0543	60S acidic ribosomal protein P1	Rplp1	_KVEAKKEES(ph)EESEDDM(ox)GFGLFD_	Oxidation (M),Phospho (STY)	0.0001092	0.00033346	-0.319253	22.4579	0.310984	0.560447
SGDEMIFDPTMSK	Eukaryotic translation initiation factor 2 subunit 2	Eif2s2	_(ac)S(ph)GDEM(ox)IFDPTM(ox)SK_	Acetyl (Protein N-term),2 Oxidation (M),Phospho (STY)	1.7e-05	1.7e-05	-0.148641	-0.0426054	-0.102016	23.5369	25.3735	23.6181	Eukaryotic translation initiation factor 2 subunit 2	Eif2s2	_(ac)S(ph)GDEM(ox)IFDPTM(ox)SK_	Acetyl (Protein N-term),2 Oxidation (M),Phospho (STY)	1.7e-05	1.7e-05	-0.0977541	24.1762	0.310748	0.560447
TLDPLVNTSSLIMR	Cytosolic carboxypeptidase 1	Agtpbp1	_T(ph)LDPLVNTSS(ph)LIM(ox)R_	Oxidation (M),2 Phospho (STY)	0.013765	0.047374	0.111432	0.0542233	0.123799	27.2196	25.4249	22.1762	Cytosolic carboxypeptidase 1	Agtpbp1	_T(ph)LDPLVNTSS(ph)LIM(ox)R_	Oxidation (M),2 Phospho (STY)	0.013765	0.047374	0.0964847	24.9402	0.309986	0.560447
TLDPLVNTSSLIMR	Cytosolic carboxypeptidase 1	Agtpbp1	_TLDPLVNTS(ph)S(ph)LIM(ox)R_	Oxidation (M),2 Phospho (STY)	0.013765	0.013765	0.111432	0.0542233	0.123799	27.2196	25.4249	22.1762	Cytosolic carboxypeptidase 1	Agtpbp1	_T(ph)LDPLVNTSS(ph)LIM(ox)R_	Oxidation (M),2 Phospho (STY)	0.013765	0.047374	0.0964847	24.9402	0.309986	0.560447
TLDPLVNTSSLIMR	Cytosolic carboxypeptidase 1	Agtpbp1	_TLDPLVNT(ph)SS(ph)LIM(ox)R_	Oxidation (M),2 Phospho (STY)	0.013765	0.015969	0.111432	0.0542233	0.123799	27.2196	25.4249	22.1762	Cytosolic carboxypeptidase 1	Agtpbp1	_T(ph)LDPLVNTSS(ph)LIM(ox)R_	Oxidation (M),2 Phospho (STY)	0.013765	0.047374	0.0964847	24.9402	0.309986	0.560447
KNSFGYR	La-related protein 4B	Larp4b	_KNS(ph)FGYR_	Phospho (STY)	0.0052122	0.0052122	-0.244788	-0.0350913	-0.0428134	24.6368	25.016	20.0582	La-related protein 4B	Larp4b	_KNS(ph)FGYR_	Phospho (STY)	0.0052122	0.0052122	-0.107564	23.237	0.313921	0.563843
SRVSVSPGR	Serine/arginine repetitive matrix protein 1	Srrm1	_SRVS(ph)VS(ph)PGR_	2 Phospho (STY)	0.018569	0.018569	-0.191887	-0.260826	0.0832474	23.2313	24.9252	17.8485	Serine/arginine repetitive matrix protein 1	Srrm1	_SRVS(ph)VS(ph)PGR_	2 Phospho (STY)	0.018569	0.018569	-0.123155	22.0017	0.314229	0.563843
SFSSQRPGVDR	Protein PRRC2C	Prrc2c	_SFS(ph)SQRPGVDR_	Phospho (STY)	0.0029145	0.0029145	0.447632	0.202762	-0.161508	27.6933	27.2804	17.5609	Protein PRRC2C	Prrc2c	_SFS(ph)SQRPGVDR_	Phospho (STY)	0.0029145	0.0029145	0.162962	24.1782	0.315642	0.565155
ASVAVHSPQKSTK	A-kinase anchor protein 10, mitochondrial	Akap10	_ASVAVHS(ph)PQKSTK_	Phospho (STY)	0.0033505	0.0033505	-0.278006	0.776694	0.236952	19.0434	17.8887	17.192	A-kinase anchor protein 10, mitochondrial	Akap10	_ASVAVHS(ph)PQKSTK_	Phospho (STY)	0.0033505	0.0033505	0.245213	18.0414	0.319985	0.570564
MALSSSHSSEGRSPPSSGK	Protein ECT2	Ect2	_M(ox)ALSSSHSSEGRS(ph)PPSSGK_	Oxidation (M),Phospho (STY)	0.00019566	0.00019566	0.0850167	0.0261627	0.186501	27.0186	24.5543	25.086	Protein ECT2	Ect2	_M(ox)ALSSSHSSEGRS(ph)PPSSGK_	Oxidation (M),Phospho (STY)	0.00019566	0.00019566	0.0992266	25.553	0.320039	0.570564
MALSSSHSSEGRSPPSSGK	Protein ECT2	Ect2	_M(ox)ALSSS(ph)HSSEGRSPPSSGK_	Oxidation (M),Phospho (STY)	0.00019566	0.011843	0.0850167	0.0261627	0.186501	27.0186	24.5543	25.086	Protein ECT2	Ect2	_M(ox)ALSSSHSSEGRS(ph)PPSSGK_	Oxidation (M),Phospho (STY)	0.00019566	0.00019566	0.0992266	25.553	0.320039	0.570564
MALSSSHSSEGRSPPSSGK	Protein ECT2	Ect2	_M(ox)ALSSSHSS(ph)EGRSPPSSGK_	Oxidation (M),Phospho (STY)	0.00019566	0.0020814	0.0850167	0.0261627	0.186501	27.0186	24.5543	25.086	Protein ECT2	Ect2	_M(ox)ALSSSHSSEGRS(ph)PPSSGK_	Oxidation (M),Phospho (STY)	0.00019566	0.00019566	0.0992266	25.553	0.320039	0.570564
MALSSSHSSEGRSPPSSGK	Protein ECT2	Ect2	_M(ox)ALSSSHSSEGRSPPS(ph)SGK_	Oxidation (M),Phospho (STY)	0.00019566	0.018806	0.0850167	0.0261627	0.186501	27.0186	24.5543	25.086	Protein ECT2	Ect2	_M(ox)ALSSSHSSEGRS(ph)PPSSGK_	Oxidation (M),Phospho (STY)	0.00019566	0.00019566	0.0992266	25.553	0.320039	0.570564
MALSSSHSSEGRSPPSSGK	Protein ECT2	Ect2	_M(ox)ALSSSHS(ph)SEGRSPPSSGK_	Oxidation (M),Phospho (STY)	0.00019566	0.070519	0.0850167	0.0261627	0.186501	27.0186	24.5543	25.086	Protein ECT2	Ect2	_M(ox)ALSSSHSSEGRS(ph)PPSSGK_	Oxidation (M),Phospho (STY)	0.00019566	0.00019566	0.0992266	25.553	0.320039	0.570564
GPSTPKSPGASNFSTLPK	Ubiquitin carboxyl-terminal hydrolase 15	Usp15	_GPSTPKS(ph)PGASNFSTLPK_	Phospho (STY)	2.31e-13	2.31e-13	0.0423642	0.110898	-1.00474	24.225	21.2934	21.7051	Ubiquitin carboxyl-terminal hydrolase 15	Usp15	_GPSTPKS(ph)PGASNFSTLPK_	Phospho (STY)	2.31e-13	2.31e-13	-0.283826	22.4079	0.321209	0.570912
KPSPSPPPPTATESR	SWI/SNF complex subunit SMARCC1	Smarcc1	_KPS(ph)PS(ph)PPPPTATESR_	2 Phospho (STY)	1.03e-05	1.03e-05	0.141564	-0.111196	-0.568602	21.6127	17.9845	19.3591	SWI/SNF complex subunit SMARCC1	Smarcc1	_KPS(ph)PS(ph)PPPPTATESR_	2 Phospho (STY)	1.03e-05	1.03e-05	-0.179411	19.6521	0.322857	0.570912
KQPPKEPSEVPTPK			_KQPPKEPSEVPT(ph)PK_	Phospho (STY)	0.004957	0.004957	0.197236	-0.197368	-0.558602	17.9441	21.7287	20.7598			_KQPPKEPSEVPT(ph)PK_	Phospho (STY)	0.004957	0.004957	-0.186245	20.1442	0.322478	0.570912
VSGAGLSPSRK	182 kDa tankyrase-1-binding protein	Tnks1bp1	_VSGAGLS(ph)PSRK_	Phospho (STY)	0.002775	0.002775	-0.030914	0.4654	0.0133551	22.7222	24.0302	23.5705	182 kDa tankyrase-1-binding protein	Tnks1bp1	_VSGAGLS(ph)PSRK_	Phospho (STY)	0.002775	0.002775	0.14928	23.441	0.322989	0.570912
ELTGSNASTSPAR	Bromodomain adjacent to zinc finger domain protein 2A	Baz2a	_ELTGSNAS(ph)TSPAR_	Phospho (STY)	0.00086967	0.00086967	0.583712	-0.51058	-1.30911	21.2498	17.3207	19.0498	Bromodomain adjacent to zinc finger domain protein 2A	Baz2a	_ELTGSNAS(ph)TSPAR_	Phospho (STY)	0.00086967	0.00086967	-0.411993	19.2068	0.327566	0.577771
ELTGSNASTSPAR	Bromodomain adjacent to zinc finger domain protein 2A	Baz2a	_ELT(ph)GSNASTSPAR_	Phospho (STY)	0.00086967	0.0038211	0.583712	-0.51058	-1.30911	21.2498	17.3207	19.0498	Bromodomain adjacent to zinc finger domain protein 2A	Baz2a	_ELTGSNAS(ph)TSPAR_	Phospho (STY)	0.00086967	0.00086967	-0.411993	19.2068	0.327566	0.577771
ELTGSNASTSPAR	Bromodomain adjacent to zinc finger domain protein 2A	Baz2a	_ELTGSNAST(ph)SPAR_	Phospho (STY)	0.00086967	0.0015492	0.583712	-0.51058	-1.30911	21.2498	17.3207	19.0498	Bromodomain adjacent to zinc finger domain protein 2A	Baz2a	_ELTGSNAS(ph)TSPAR_	Phospho (STY)	0.00086967	0.00086967	-0.411993	19.2068	0.327566	0.577771
VVQRSSLSR	Eukaryotic translation initiation factor 4 gamma 1	Eif4g1	_VVQRS(ph)SLSR_	Phospho (STY)	0.00029458	0.00029458	0.161823	-0.122193	0.377179	23.4605	25.19	25.8201	Eukaryotic translation initiation factor 4 gamma 1	Eif4g1	_VVQRS(ph)SLSR_	Phospho (STY)	0.00029458	0.00029458	0.138937	24.8235	0.330262	0.58129
VVQRSSLSR	Eukaryotic translation initiation factor 4 gamma 1	Eif4g1	_VVQRSS(ph)LSR_	Phospho (STY)	0.00029458	0.0005695	0.161823	-0.122193	0.377179	23.4605	25.19	25.8201	Eukaryotic translation initiation factor 4 gamma 1	Eif4g1	_VVQRS(ph)SLSR_	Phospho (STY)	0.00029458	0.00029458	0.138937	24.8235	0.330262	0.58129
VVTNARSPGAR	Scaffold attachment factor B1;Scaffold attachment factor B2	Safb;Safb2	_VVTNARS(ph)PGAR_	Phospho (STY)	0.00025541	0.00025541	0.435949	-0.492586	-0.788938	20.9511	24.939	25.6498	Scaffold attachment factor B1;Scaffold attachment factor B2	Safb;Safb2	_VVTNARS(ph)PGAR_	Phospho (STY)	0.00025541	0.00025541	-0.281858	23.8467	0.332636	0.584227
DTQSKALTER	Protein KIBRA	Wwc1	_DTQSKALT(ph)ER_	Phospho (STY)	0.0021459	0.0021459	0.285935	-3.594	0.444879	20.704	23.8683	18.8434	Protein KIBRA	Wwc1	_DTQSKALT(ph)ER_	Phospho (STY)	0.0021459	0.0021459	-0.954395	21.1386	0.335179	0.584906
SLDSDESEDEDDDYQQKR	28 kDa heat- and acid-stable phosphoprotein	Pdap1	_SLDS(ph)DESEDEDDDYQQKR_	Phospho (STY)	5.53e-32	5.53e-32	-1.58805	0.12446	0.183201	26.3206	23.3489	20.5642	28 kDa heat- and acid-stable phosphoprotein	Pdap1	_SLDS(ph)DESEDEDDDYQQKR_	Phospho (STY)	5.53e-32	5.53e-32	-0.426797	23.4113	0.335845	0.584906
SLDSDESEDEDDDYQQKR	28 kDa heat- and acid-stable phosphoprotein	Pdap1	_S(ph)LDSDES(ph)EDEDDDYQQKR_	2 Phospho (STY)	5.53e-32	3.07e-06	-1.58805	0.12446	0.183201	26.3206	23.3489	20.5642	28 kDa heat- and acid-stable phosphoprotein	Pdap1	_SLDS(ph)DESEDEDDDYQQKR_	Phospho (STY)	5.53e-32	5.53e-32	-0.426797	23.4113	0.335845	0.584906
TSEDTSSGSPPKKSPGGPKR	Apoptosis inhibitor 5	Api5	_TSEDTSSGS(ph)PPKKS(ph)PGGPKR_	2 Phospho (STY)	2.12e-09	1.61e-05	0.0949116	-0.191145	-0.261673	23.8122	25.7629	19.3945	Apoptosis inhibitor 5	Api5	_TSEDTSSGS(ph)PPKKS(ph)PGGPKR_	2 Phospho (STY)	2.12e-09	1.61e-05	-0.119302	22.9898	0.33463	0.584906
TSEDTSSGSPPKKSPGGPKR	Apoptosis inhibitor 5	Api5	_TSEDTSS(ph)GSPPKKS(ph)PGGPKR_	2 Phospho (STY)	2.12e-09	0.06787	0.0949116	-0.191145	-0.261673	23.8122	25.7629	19.3945	Apoptosis inhibitor 5	Api5	_TSEDTSSGS(ph)PPKKS(ph)PGGPKR_	2 Phospho (STY)	2.12e-09	1.61e-05	-0.119302	22.9898	0.33463	0.584906
TSEDTSSGSPPKKSPGGPKR	Apoptosis inhibitor 5	Api5	_TSEDTS(ph)SGSPPKKSPGGPKR_	Phospho (STY)	2.12e-09	0.0033235	0.0949116	-0.191145	-0.261673	23.8122	25.7629	19.3945	Apoptosis inhibitor 5	Api5	_TSEDTSSGS(ph)PPKKS(ph)PGGPKR_	2 Phospho (STY)	2.12e-09	1.61e-05	-0.119302	22.9898	0.33463	0.584906
TSEDTSSGSPPKKSPGGPKR	Apoptosis inhibitor 5	Api5	_TSEDTSS(ph)GSPPKKSPGGPKR_	Phospho (STY)	2.12e-09	2.12e-09	0.0949116	-0.191145	-0.261673	23.8122	25.7629	19.3945	Apoptosis inhibitor 5	Api5	_TSEDTSSGS(ph)PPKKS(ph)PGGPKR_	2 Phospho (STY)	2.12e-09	1.61e-05	-0.119302	22.9898	0.33463	0.584906
TSEDTSSGSPPKKSPGGPKR	Apoptosis inhibitor 5	Api5	_TSEDTSSGS(ph)PPKKSPGGPKR_	Phospho (STY)	2.12e-09	5.69e-06	0.0949116	-0.191145	-0.261673	23.8122	25.7629	19.3945	Apoptosis inhibitor 5	Api5	_TSEDTSSGS(ph)PPKKS(ph)PGGPKR_	2 Phospho (STY)	2.12e-09	1.61e-05	-0.119302	22.9898	0.33463	0.584906
YSPTSPKYSPTSPTYSPTTPK	DNA-directed RNA polymerase II subunit RPB1	Polr2a	_YSPT(ph)SPKYSPTSPTYSPTTPK_	Phospho (STY)	8.41e-11	0.0044162	-0.237507	0.361768	0.396488	22.546	22.246	20.2868	DNA-directed RNA polymerase II subunit RPB1	Polr2a	_YSPT(ph)SPKYSPTSPTYSPTTPK_	Phospho (STY)	8.41e-11	0.0044162	0.173583	21.6929	0.333996	0.584906
YSPTSPKYSPTSPTYSPTTPK	DNA-directed RNA polymerase II subunit RPB1	Polr2a	_YSPTSPKYS(ph)PTSPTYSPTTPK_	Phospho (STY)	8.41e-11	0.001403	-0.237507	0.361768	0.396488	22.546	22.246	20.2868	DNA-directed RNA polymerase II subunit RPB1	Polr2a	_YSPT(ph)SPKYSPTSPTYSPTTPK_	Phospho (STY)	8.41e-11	0.0044162	0.173583	21.6929	0.333996	0.584906
YSPTSPKYSPTSPTYSPTTPK	DNA-directed RNA polymerase II subunit RPB1	Polr2a	_YSPTS(ph)PKYSPTSPTYSPTTPK_	Phospho (STY)	8.41e-11	8.41e-11	-0.237507	0.361768	0.396488	22.546	22.246	20.2868	DNA-directed RNA polymerase II subunit RPB1	Polr2a	_YSPT(ph)SPKYSPTSPTYSPTTPK_	Phospho (STY)	8.41e-11	0.0044162	0.173583	21.6929	0.333996	0.584906
AAAAAAAAAAAAGDSDSWDADTFSMEDPVRK	Eukaryotic translation initiation factor 3 subunit J	Eif3j	_(ac)AAAAAAAAAAAAGDS(ph)DSWDADTFSM(ox)EDPVRK_	Acetyl (Protein N-term),Oxidation (M),Phospho (STY)	6.88e-23	6.88e-23	-0.315271	-0.121424	0.0751903	21.619	22.469	21.9075	Eukaryotic translation initiation factor 3 subunit J	Eif3j	_(ac)AAAAAAAAAAAAGDS(ph)DSWDADTFSM(ox)EDPVRK_	Acetyl (Protein N-term),Oxidation (M),Phospho (STY)	6.88e-23	6.88e-23	-0.120501	21.9985	0.336667	0.585109
KPPPPASPGSSDSSAR	Microtubule-associated protein 1S;MAP1S heavy chain;MAP1S light chain	Map1s	_KPPPPAS(ph)PGSSDSSAR_	Phospho (STY)	9.96e-15	9.96e-15	-0.074441	0.127501	0.300299	26.2565	26.4377	24.6418	Microtubule-associated protein 1S;MAP1S heavy chain;MAP1S light chain	Map1s	_KPPPPAS(ph)PGSSDSSAR_	Phospho (STY)	9.96e-15	9.96e-15	0.117787	25.7787	0.338896	0.585302
RSQSFGVASASSIK	Smoothelin-like protein 2	Smtnl2	_RSQS(ph)FGVASASSIK_	Phospho (STY)	9.45e-05	9.45e-05	-0.253773	-0.459338	0.210763	22.2766	23.0668	20.5726	Smoothelin-like protein 2	Smtnl2	_RSQS(ph)FGVASASSIK_	Phospho (STY)	9.45e-05	9.45e-05	-0.167449	21.972	0.337788	0.585302
RSQSFGVASASSIK	Smoothelin-like protein 2	Smtnl2	_RSQSFGVAS(ph)ASSIK_	Phospho (STY)	9.45e-05	0.0004506	-0.253773	-0.459338	0.210763	22.2766	23.0668	20.5726	Smoothelin-like protein 2	Smtnl2	_RSQS(ph)FGVASASSIK_	Phospho (STY)	9.45e-05	9.45e-05	-0.167449	21.972	0.337788	0.585302
VRYDSSNQVK	Methyl-CpG-binding domain protein 3	Mbd3	_VRYDS(ph)SNQVK_	Phospho (STY)	0.0028928	0.0028928	0.301588	-0.207728	-0.864964	24.2773	24.3101	21.7412	Methyl-CpG-binding domain protein 3	Mbd3	_VRYDS(ph)SNQVK_	Phospho (STY)	0.0028928	0.0028928	-0.257035	23.4428	0.338425	0.585302
TNKPAAPSVSHVSPR	ATR-interacting protein	Atrip	_TNKPAAPSVSHVS(ph)PR_	Phospho (STY)	4.4e-05	4.4e-05	0.118626	-0.0689978	0.295253	20.3856	21.9366	21.626	ATR-interacting protein	Atrip	_TNKPAAPSVSHVS(ph)PR_	Phospho (STY)	4.4e-05	4.4e-05	0.11496	21.3161	0.344062	0.592988
HASSSPESLKPTPAPGSR	Serine/arginine repetitive matrix protein 2	Srrm2	_HAS(ph)S(ph)S(ph)PESLKPTPAPGSR_	3 Phospho (STY)	5.91e-10	1.78e-05	0.121413	0.10541	0.0411028	24.6353	23.3639	22.2058	Serine/arginine repetitive matrix protein 2	Srrm2	_HAS(ph)S(ph)S(ph)PESLKPTPAPGSR_	3 Phospho (STY)	5.91e-10	1.78e-05	0.0893087	23.4017	0.345245	0.593793
HASSSPESLKPTPAPGSR	Serine/arginine repetitive matrix protein 2	Srrm2	_HASS(ph)SPESLKPTPAPGSR_	Phospho (STY)	5.91e-10	0.0076893	0.121413	0.10541	0.0411028	24.6353	23.3639	22.2058	Serine/arginine repetitive matrix protein 2	Srrm2	_HAS(ph)S(ph)S(ph)PESLKPTPAPGSR_	3 Phospho (STY)	5.91e-10	1.78e-05	0.0893087	23.4017	0.345245	0.593793
HASSSPESLKPTPAPGSR	Serine/arginine repetitive matrix protein 2	Srrm2	_HAS(ph)S(ph)S(ph)PES(ph)LKPTPAPGSR_	4 Phospho (STY)	5.91e-10	5.91e-10	0.121413	0.10541	0.0411028	24.6353	23.3639	22.2058	Serine/arginine repetitive matrix protein 2	Srrm2	_HAS(ph)S(ph)S(ph)PESLKPTPAPGSR_	3 Phospho (STY)	5.91e-10	1.78e-05	0.0893087	23.4017	0.345245	0.593793
ASGVAVSDGVIK	Cofilin-1	Cfl1	_(ac)AS(ph)GVAVSDGVIK_	Acetyl (Protein N-term),Phospho (STY)	3.87e-15	5.95e-05	0.0769695	-0.171125	-0.236028	23.6927	25.5505	23.8259	Cofilin-1	Cfl1	_(ac)AS(ph)GVAVSDGVIK_	Acetyl (Protein N-term),Phospho (STY)	3.87e-15	5.95e-05	-0.110061	24.3563	0.346318	0.594405
EGINPGYDDYADSDEDQHDAYLER	FACT complex subunit SSRP1	Ssrp1	_EGINPGYDDYADS(ph)DEDQHDAYLER_	Phospho (STY)	1.09e-10	1.09e-10	-0.0810185	-0.0764629	-0.102682	28.9539	23.3161	20.5212	FACT complex subunit SSRP1	Ssrp1	_EGINPGYDDYADS(ph)DEDQHDAYLER_	Phospho (STY)	1.09e-10	1.09e-10	-0.0867212	24.2637	0.350664	0.599534
EVQSPEQVKSEK	Bcl-2-associated transcription factor 1	Bclaf1	_EVQS(ph)PEQVKSEK_	Phospho (STY)	8.85e-21	8.85e-21	0.0274372	-0.27174	1.22509	28.8497	27.8167	16.4879	Bcl-2-associated transcription factor 1	Bclaf1	_EVQS(ph)PEQVKSEK_	Phospho (STY)	8.85e-21	8.85e-21	0.326929	24.3848	0.353502	0.599534
GSGTASDDEFENLR	E3 ubiquitin-protein ligase HUWE1	Huwe1	_GSGTAS(ph)DDEFENLR_	Phospho (STY)	2.86e-05	2.86e-05	0.0601858	0.129217	0.0721744	21.9607	20.7567	19.9938	E3 ubiquitin-protein ligase HUWE1	Huwe1	_GSGTAS(ph)DDEFENLR_	Phospho (STY)	2.86e-05	2.86e-05	0.0871924	20.9038	0.353646	0.599534
LSGLSFKR	MARCKS-related protein	Marcksl1	_LSGLS(ph)FKR_	Phospho (STY)	0.0055047	0.0055047	-0.588574	0.894294	0.689031	23.5858	25.1408	22.6957	MARCKS-related protein	Marcksl1	_LSGLS(ph)FKR_	Phospho (STY)	0.0055047	0.0055047	0.331584	23.8074	0.353133	0.599534
RSPSPAPPPPPPPPPPRR	Serine/arginine repetitive matrix protein 1	Srrm1	_RS(ph)PS(ph)PAPPPPPPPPPPRR_	2 Phospho (STY)	2.1e-11	2.1e-11	-0.242652	-0.117772	0.0482362	21.8797	21.4186	17.7214	Serine/arginine repetitive matrix protein 1	Srrm1	_RS(ph)PS(ph)PAPPPPPPPPPPRR_	2 Phospho (STY)	2.1e-11	2.1e-11	-0.104063	20.3399	0.352289	0.599534
SKESLQEAGKSDANTDLIGGSPK	Monocarboxylate transporter 1	Slc16a1	_SKES(ph)LQEAGKSDANTDLIGGSPK_	Phospho (STY)	6.64e-16	6.64e-16	0.213378	0.201006	-0.0855579	26.4867	25.3005	18.3653	Monocarboxylate transporter 1	Slc16a1	_SKES(ph)LQEAGKSDANTDLIGGSPK_	Phospho (STY)	6.64e-16	6.64e-16	0.109609	23.3841	0.35194	0.599534
SKESLQEAGKSDANTDLIGGSPK	Monocarboxylate transporter 1	Slc16a1	_S(ph)KESLQEAGKSDANTDLIGGSPK_	Phospho (STY)	6.64e-16	0.00010211	0.213378	0.201006	-0.0855579	26.4867	25.3005	18.3653	Monocarboxylate transporter 1	Slc16a1	_SKES(ph)LQEAGKSDANTDLIGGSPK_	Phospho (STY)	6.64e-16	6.64e-16	0.109609	23.3841	0.35194	0.599534
AATSPGVGQSAPGTRK	Protein Jade-1	Phf17	_AATS(ph)PGVGQSAPGTRK_	Phospho (STY)	4.68e-10	4.68e-10	0.0655723	-0.172148	-0.204848	25.6124	25.0834	24.1382	Protein Jade-1	Phf17	_AATS(ph)PGVGQSAPGTRK_	Phospho (STY)	4.68e-10	4.68e-10	-0.103808	24.9446	0.354913	0.600423
ARSPMQNVLK	TRAF-interacting protein	Traip	_ARS(ph)PM(ox)QNVLK_	Oxidation (M),Phospho (STY)	0.0012733	0.0012733	0.0274372	0.229957	0.0333701	23.2225	22.0507	19.0331	TRAF-interacting protein	Traip	_ARS(ph)PM(ox)QNVLK_	Oxidation (M),Phospho (STY)	0.0012733	0.0012733	0.0969214	21.4354	0.355902	0.600423
KGTNVFGSLER	Maternal embryonic leucine zipper kinase	Melk	_KGTNVFGS(ph)LER_	Phospho (STY)	0.0077603	0.0077603	0.0828388	0.0802483	0.0932897	21.2512	21.4025	21.5352	Maternal embryonic leucine zipper kinase	Melk	_KGTNVFGS(ph)LER_	Phospho (STY)	0.0077603	0.0077603	0.085459	21.3963	0.356343	0.600423
SQGYPSSPTAEKK	Methylcytosine dioxygenase TET1	Tet1	_SQGYPSS(ph)PTAEKK_	Phospho (STY)	0.003102	0.003102	0.0302654	0.413161	-0.0541376	23.0799	21.4171	17.8916	Methylcytosine dioxygenase TET1	Tet1	_SQGYPSS(ph)PTAEKK_	Phospho (STY)	0.003102	0.003102	0.129763	20.7962	0.358449	0.602747
TPEELDDSDFETEDFDVR	Catenin alpha-1	Ctnna1	_TPEELDDS(ph)DFETEDFDVR_	Phospho (STY)	8.49e-32	8.49e-32	-0.0607132	0.0237521	-0.275751	21.8814	23.054	21.9945	Catenin alpha-1	Ctnna1	_TPEELDDS(ph)DFETEDFDVR_	Phospho (STY)	8.49e-32	8.49e-32	-0.104237	22.31	0.359572	0.603411
KPEEESPRKDDAK	Nuclear autoantigenic sperm protein	Nasp	_KPEEES(ph)PRKDDAK_	Phospho (STY)	3.75e-44	3.75e-44	0.0313952	0.143655	0.0862403	25.3902	26.5842	16.4938	Nuclear autoantigenic sperm protein	Nasp	_KPEEES(ph)PRKDDAK_	Phospho (STY)	3.75e-44	3.75e-44	0.0870967	22.8227	0.362086	0.606402
SQPGPKPAASPRPSR	Calpastatin	Cast	_(ac)SQPGPKPAAS(ph)PRPSR_	Acetyl (Protein N-term),Phospho (STY)	0.0026936	0.0026936	-0.506824	-0.147538	0.180912	26.3888	25.717	24.4235	Calpastatin	Cast	_(ac)SQPGPKPAAS(ph)PRPSR_	Acetyl (Protein N-term),Phospho (STY)	0.0026936	0.0026936	-0.157817	25.5098	0.364137	0.608608
SQPGPKPAASPRPSR	Calpastatin	Cast	_(ac)SQPGPKPAASPRPS(ph)R_	Acetyl (Protein N-term),Phospho (STY)	0.0026936	0.0026936	-0.506824	-0.147538	0.180912	26.3888	25.717	24.4235	Calpastatin	Cast	_(ac)SQPGPKPAAS(ph)PRPSR_	Acetyl (Protein N-term),Phospho (STY)	0.0026936	0.0026936	-0.157817	25.5098	0.364137	0.608608
RPGPPLSPEIR	Chromosome alignment-maintaining phosphoprotein 1	Champ1	_RPGPPLS(ph)PEIR_	Phospho (STY)	0.019202	0.019202	0.737341	-0.745745	-1.17935	20.17	20.7572	21.4575	Chromosome alignment-maintaining phosphoprotein 1	Champ1	_RPGPPLS(ph)PEIR_	Phospho (STY)	0.019202	0.019202	-0.395918	20.7949	0.36803	0.613877
MEIQSGPQPGSPGRAER	Tubulin--tyrosine ligase-like protein 12	Ttll12	_(ac)M(ox)EIQSGPQPGS(ph)PGRAER_	Acetyl (Protein N-term),Oxidation (M),Phospho (STY)	4.46e-07	4.46e-07	-0.0165704	0.118227	0.170822	24.3692	24.6867	22.9928	Tubulin--tyrosine ligase-like protein 12	Ttll12	_(ac)M(ox)EIQSGPQPGS(ph)PGRAER_	Acetyl (Protein N-term),Oxidation (M),Phospho (STY)	4.46e-07	4.46e-07	0.0908263	24.0162	0.369346	0.614834
AMVDIVKRYNWTYVSAVHTEGNYGESGMEAFK	Metabotropic glutamate receptor 5	Grm5	_AM(ox)VDIVKRYNWTYVSAVHT(ph)EGNY(ph)GES(ph)GM(ox)EAFK_	2 Oxidation (M),3 Phospho (STY)	0.0073431	0.0073431	0.145873	0.198494	-0.0532392	24.1184	24.3327	21.6215	Metabotropic glutamate receptor 5	Grm5	_AM(ox)VDIVKRYNWTYVSAVHT(ph)EGNY(ph)GES(ph)GM(ox)EAFK_	2 Oxidation (M),3 Phospho (STY)	0.0073431	0.0073431	0.0970427	23.3575	0.370591	0.615672
GSASPGLSPLTPGHK	Telomere-associated protein RIF1	Rif1	_GSAS(ph)PGLSPLTPGHK_	Phospho (STY)	8e-06	1.65e-05	0.294782	-0.189845	-0.752097	23.3145	22.8513	22.7249	Telomere-associated protein RIF1	Rif1	_GSAS(ph)PGLSPLTPGHK_	Phospho (STY)	8e-06	1.65e-05	-0.21572	22.9636	0.373074	0.617321
GSASPGLSPLTPGHK	Telomere-associated protein RIF1	Rif1	_GS(ph)ASPGLSPLTPGHK_	Phospho (STY)	8e-06	8e-06	0.294782	-0.189845	-0.752097	23.3145	22.8513	22.7249	Telomere-associated protein RIF1	Rif1	_GSAS(ph)PGLSPLTPGHK_	Phospho (STY)	8e-06	1.65e-05	-0.21572	22.9636	0.373074	0.617321
GSASPGLSPLTPGHK	Telomere-associated protein RIF1	Rif1	_GSASPGLS(ph)PLTPGHK_	Phospho (STY)	8e-06	0.0036767	0.294782	-0.189845	-0.752097	23.3145	22.8513	22.7249	Telomere-associated protein RIF1	Rif1	_GSAS(ph)PGLSPLTPGHK_	Phospho (STY)	8e-06	1.65e-05	-0.21572	22.9636	0.373074	0.617321
NQRPFSPR	Leucine zipper protein 1	Luzp1	_NQRPFS(ph)PR_	Phospho (STY)	0.0023469	0.0023469	-0.0968537	-0.0531494	0.744936	22.1027	24.729	20.0308	Leucine zipper protein 1	Luzp1	_NQRPFS(ph)PR_	Phospho (STY)	0.0023469	0.0023469	0.198311	22.2875	0.37293	0.617321
SIGSASPGPGQPPLSSPTRGGVK	Palmitoyltransferase ZDHHC5	Zdhhc5	_SIGSASPGPGQPPLS(ph)SPTRGGVK_	Phospho (STY)	0.0010621	0.0010621	0.398898	0.205518	-0.185802	22.2823	22.5931	21.5804	Palmitoyltransferase ZDHHC5	Zdhhc5	_SIGSASPGPGQPPLS(ph)SPTRGGVK_	Phospho (STY)	0.0010621	0.0010621	0.139538	22.152	0.374675	0.618736
SIGSASPGPGQPPLSSPTRGGVK	Palmitoyltransferase ZDHHC5	Zdhhc5	_SIGSASPGPGQPPLSS(ph)PTRGGVK_	Phospho (STY)	0.0010621	0.001674	0.398898	0.205518	-0.185802	22.2823	22.5931	21.5804	Palmitoyltransferase ZDHHC5	Zdhhc5	_SIGSASPGPGQPPLS(ph)SPTRGGVK_	Phospho (STY)	0.0010621	0.0010621	0.139538	22.152	0.374675	0.618736
AEAGPQAPPPPGTPSRHEK	Transcription factor E2F4	E2f4	_(ac)AEAGPQAPPPPGT(ph)PSRHEK_	Acetyl (Protein N-term),Phospho (STY)	0.00063564	0.00063564	0.0687396	-0.218128	0.780478	24.472	22.7112	21.6403	Transcription factor E2F4	E2f4	_(ac)AEAGPQAPPPPGT(ph)PSRHEK_	Acetyl (Protein N-term),Phospho (STY)	0.00063564	0.00063564	0.210363	22.9412	0.377027	0.620149
VKSSTPPRQSPSRSSSPQPK	Serine/arginine repetitive matrix protein 2	Srrm2	_VKSS(ph)TPPRQS(ph)PS(ph)RSSS(ph)PQPK_	4 Phospho (STY)	0.00022389	0.014894	-0.0382581	0.00690837	-0.263057	24.9958	24.6465	22.3959	Serine/arginine repetitive matrix protein 2	Srrm2	_VKSS(ph)TPPRQS(ph)PS(ph)RSSS(ph)PQPK_	4 Phospho (STY)	0.00022389	0.014894	-0.0981358	24.0128	0.376541	0.620149
VKSSTPPRQSPSRSSSPQPK	Serine/arginine repetitive matrix protein 2	Srrm2	_VKSS(ph)TPPRQS(ph)PS(ph)RSSSPQPK_	3 Phospho (STY)	0.00022389	0.0039313	-0.0382581	0.00690837	-0.263057	24.9958	24.6465	22.3959	Serine/arginine repetitive matrix protein 2	Srrm2	_VKSS(ph)TPPRQS(ph)PS(ph)RSSS(ph)PQPK_	4 Phospho (STY)	0.00022389	0.014894	-0.0981358	24.0128	0.376541	0.620149
VKSSTPPRQSPSRSSSPQPK	Serine/arginine repetitive matrix protein 2	Srrm2	_VKSS(ph)TPPRQS(ph)PSRS(ph)SSPQPK_	3 Phospho (STY)	0.00022389	0.00022389	-0.0382581	0.00690837	-0.263057	24.9958	24.6465	22.3959	Serine/arginine repetitive matrix protein 2	Srrm2	_VKSS(ph)TPPRQS(ph)PS(ph)RSSS(ph)PQPK_	4 Phospho (STY)	0.00022389	0.014894	-0.0981358	24.0128	0.376541	0.620149
VKSSTPPRQSPSRSSSPQPK	Serine/arginine repetitive matrix protein 2	Srrm2	_VKSS(ph)TPPRQS(ph)PSRSSS(ph)PQPK_	3 Phospho (STY)	0.00022389	0.002961	-0.0382581	0.00690837	-0.263057	24.9958	24.6465	22.3959	Serine/arginine repetitive matrix protein 2	Srrm2	_VKSS(ph)TPPRQS(ph)PS(ph)RSSS(ph)PQPK_	4 Phospho (STY)	0.00022389	0.014894	-0.0981358	24.0128	0.376541	0.620149
VKSSTPPRQSPSRSSSPQPK	Serine/arginine repetitive matrix protein 2	Srrm2	_VKS(ph)STPPRQS(ph)PSRS(ph)SSPQPK_	3 Phospho (STY)	0.00022389	0.00069667	-0.0382581	0.00690837	-0.263057	24.9958	24.6465	22.3959	Serine/arginine repetitive matrix protein 2	Srrm2	_VKSS(ph)TPPRQS(ph)PS(ph)RSSS(ph)PQPK_	4 Phospho (STY)	0.00022389	0.014894	-0.0981358	24.0128	0.376541	0.620149
VKSSTPPRQSPSRSSSPQPK	Serine/arginine repetitive matrix protein 2	Srrm2	_VKSST(ph)PPRQS(ph)PSRS(ph)SSPQPK_	3 Phospho (STY)	0.00022389	0.0054776	-0.0382581	0.00690837	-0.263057	24.9958	24.6465	22.3959	Serine/arginine repetitive matrix protein 2	Srrm2	_VKSS(ph)TPPRQS(ph)PS(ph)RSSS(ph)PQPK_	4 Phospho (STY)	0.00022389	0.014894	-0.0981358	24.0128	0.376541	0.620149
VKSSTPPRQSPSRSSSPQPK	Serine/arginine repetitive matrix protein 2	Srrm2	_VKSS(ph)TPPRQS(ph)PSRSS(ph)SPQPK_	3 Phospho (STY)	0.00022389	0.0061177	-0.0382581	0.00690837	-0.263057	24.9958	24.6465	22.3959	Serine/arginine repetitive matrix protein 2	Srrm2	_VKSS(ph)TPPRQS(ph)PS(ph)RSSS(ph)PQPK_	4 Phospho (STY)	0.00022389	0.014894	-0.0981358	24.0128	0.376541	0.620149
VKSSTPPRQSPSRSSSPQPK	Serine/arginine repetitive matrix protein 2	Srrm2	_VKS(ph)STPPRQS(ph)PS(ph)RSSSPQPK_	3 Phospho (STY)	0.00022389	0.004736	-0.0382581	0.00690837	-0.263057	24.9958	24.6465	22.3959	Serine/arginine repetitive matrix protein 2	Srrm2	_VKSS(ph)TPPRQS(ph)PS(ph)RSSS(ph)PQPK_	4 Phospho (STY)	0.00022389	0.014894	-0.0981358	24.0128	0.376541	0.620149
VKSSTPPRQSPSRSSSPQPK	Serine/arginine repetitive matrix protein 2	Srrm2	_VKSST(ph)PPRQS(ph)PS(ph)RSSSPQPK_	3 Phospho (STY)	0.00022389	0.040802	-0.0382581	0.00690837	-0.263057	24.9958	24.6465	22.3959	Serine/arginine repetitive matrix protein 2	Srrm2	_VKSS(ph)TPPRQS(ph)PS(ph)RSSS(ph)PQPK_	4 Phospho (STY)	0.00022389	0.014894	-0.0981358	24.0128	0.376541	0.620149
RYPSSISSSPQK	Ubiquitin-associated protein 2-like	Ubap2l	_RYPSSISSS(ph)PQK_	Phospho (STY)	4.41e-09	4.41e-09	-0.0567913	-0.138473	-0.0544073	22.1896	23.6	19.3724	Ubiquitin-associated protein 2-like	Ubap2l	_RYPSSISSS(ph)PQK_	Phospho (STY)	4.41e-09	4.41e-09	-0.083224	21.7207	0.378069	0.620632
SVPTVDSGNEDDDSSFK	Eukaryotic translation initiation factor 5B	Eif5b	_SVPT(ph)VDSGNEDDDSSFK_	Phospho (STY)	1.11e-09	0.00011739	-0.051145	0.0560285	0.317536	21.3022	22.4737	22.5317	Eukaryotic translation initiation factor 5B	Eif5b	_SVPT(ph)VDSGNEDDDSSFK_	Phospho (STY)	1.11e-09	0.00011739	0.107473	22.1025	0.380783	0.623852
SVPTVDSGNEDDDSSFK	Eukaryotic translation initiation factor 5B	Eif5b	_SVPTVDS(ph)GNEDDDSSFK_	Phospho (STY)	1.11e-09	1.11e-09	-0.051145	0.0560285	0.317536	21.3022	22.4737	22.5317	Eukaryotic translation initiation factor 5B	Eif5b	_SVPT(ph)VDSGNEDDDSSFK_	Phospho (STY)	1.11e-09	0.00011739	0.107473	22.1025	0.380783	0.623852
KPPAPPSPVQSQSPSTNWSPAVPAK	Serine/arginine repetitive matrix protein 1	Srrm1	_KPPAPPS(ph)PVQSQS(ph)PSTNWS(ph)PAVPAK_	3 Phospho (STY)	4.37e-18	0.00091993	0.0487942	0.0546401	0.145612	25.4177	24.9755	22.6611	Serine/arginine repetitive matrix protein 1	Srrm1	_KPPAPPS(ph)PVQSQS(ph)PSTNWS(ph)PAVPAK_	3 Phospho (STY)	4.37e-18	0.00091993	0.0830155	24.3514	0.382056	0.624703
KPPAPPSPVQSQSPSTNWSPAVPAK	Serine/arginine repetitive matrix protein 1	Srrm1	_KPPAPPS(ph)PVQSQS(ph)PSTNWSPAVPAK_	2 Phospho (STY)	4.37e-18	4.24e-05	0.0487942	0.0546401	0.145612	25.4177	24.9755	22.6611	Serine/arginine repetitive matrix protein 1	Srrm1	_KPPAPPS(ph)PVQSQS(ph)PSTNWS(ph)PAVPAK_	3 Phospho (STY)	4.37e-18	0.00091993	0.0830155	24.3514	0.382056	0.624703
KPPAPPSPVQSQSPSTNWSPAVPAK	Serine/arginine repetitive matrix protein 1	Srrm1	_KPPAPPSPVQS(ph)QS(ph)PSTNWSPAVPAK_	2 Phospho (STY)	4.37e-18	0.0056528	0.0487942	0.0546401	0.145612	25.4177	24.9755	22.6611	Serine/arginine repetitive matrix protein 1	Srrm1	_KPPAPPS(ph)PVQSQS(ph)PSTNWS(ph)PAVPAK_	3 Phospho (STY)	4.37e-18	0.00091993	0.0830155	24.3514	0.382056	0.624703
KPPAPPSPVQSQSPSTNWSPAVPAK	Serine/arginine repetitive matrix protein 1	Srrm1	_KPPAPPS(ph)PVQSQSPSTNWSPAVPAK_	Phospho (STY)	4.37e-18	4.37e-18	0.0487942	0.0546401	0.145612	25.4177	24.9755	22.6611	Serine/arginine repetitive matrix protein 1	Srrm1	_KPPAPPS(ph)PVQSQS(ph)PSTNWS(ph)PAVPAK_	3 Phospho (STY)	4.37e-18	0.00091993	0.0830155	24.3514	0.382056	0.624703
AGGASPAASSTTQPPAQHR	Interferon regulatory factor 2-binding protein 1	Irf2bp1	_AGGAS(ph)PAASSTTQPPAQHR_	Phospho (STY)	4.47e-35	4.47e-35	-0.066926	-0.235416	0.0210533	26.6015	26.2205	24.8203	Interferon regulatory factor 2-binding protein 1	Irf2bp1	_AGGAS(ph)PAASSTTQPPAQHR_	Phospho (STY)	4.47e-35	4.47e-35	-0.0937629	25.8807	0.383337	0.625563
GASASPQGRQSPSPSTRPIR	Serine/arginine repetitive matrix protein 1	Srrm1	_GAS(ph)AS(ph)PQGRQS(ph)PS(ph)PSTRPIR_	4 Phospho (STY)	3.52e-06	0.0016479	-0.303597	-0.0992626	0.0816123	22.282	23.6614	21.7552	Serine/arginine repetitive matrix protein 1	Srrm1	_GAS(ph)AS(ph)PQGRQS(ph)PS(ph)PSTRPIR_	4 Phospho (STY)	3.52e-06	0.0016479	-0.107082	22.5662	0.385437	0.627755
GASASPQGRQSPSPSTRPIR	Serine/arginine repetitive matrix protein 1	Srrm1	_GASASPQGRQS(ph)PS(ph)PSTRPIR_	2 Phospho (STY)	3.52e-06	2.12e-05	-0.303597	-0.0992626	0.0816123	22.282	23.6614	21.7552	Serine/arginine repetitive matrix protein 1	Srrm1	_GAS(ph)AS(ph)PQGRQS(ph)PS(ph)PSTRPIR_	4 Phospho (STY)	3.52e-06	0.0016479	-0.107082	22.5662	0.385437	0.627755
GASASPQGRQSPSPSTRPIR	Serine/arginine repetitive matrix protein 1	Srrm1	_GASASPQGRQS(ph)PSPSTRPIR_	Phospho (STY)	3.52e-06	3.52e-06	-0.303597	-0.0992626	0.0816123	22.282	23.6614	21.7552	Serine/arginine repetitive matrix protein 1	Srrm1	_GAS(ph)AS(ph)PQGRQS(ph)PS(ph)PSTRPIR_	4 Phospho (STY)	3.52e-06	0.0016479	-0.107082	22.5662	0.385437	0.627755
IEDVGSDEEDDSGKDK	Heat shock protein HSP 90-beta	Hsp90ab1	_IEDVGS(ph)DEEDDSGKDK_	Phospho (STY)	4.23e-51	4.23e-51	0.0126402	0.121281	0.1145	27.5145	23.2507	19.0492	Heat shock protein HSP 90-beta	Hsp90ab1	_IEDVGS(ph)DEEDDSGKDK_	Phospho (STY)	4.23e-51	4.23e-51	0.0828071	23.2715	0.386439	0.628152
TLSEYARPHVMSPTNR	Arginine-glutamic acid dipeptide repeats protein	Rere	_TLSEYARPHVM(ox)S(ph)PTNR_	Oxidation (M),Phospho (STY)	0.032828	0.032828	0.138552	0.109829	0.00288251	20.9116	19.7208	19.8447	Arginine-glutamic acid dipeptide repeats protein	Rere	_TLSEYARPHVM(ox)S(ph)PTNR_	Oxidation (M),Phospho (STY)	0.032828	0.032828	0.0837545	20.159	0.387488	0.628625
LSKEQNTPPKSPQ	La-related protein 4B	Larp4b	_LSKEQNT(ph)PPKS(ph)PQ_	2 Phospho (STY)	5.38e-29	2.39e-07	-0.146419	0.146655	0.372618	25.955	26.2601	22.5738	La-related protein 4B	Larp4b	_LSKEQNT(ph)PPKS(ph)PQ_	2 Phospho (STY)	5.38e-29	2.39e-07	0.124285	24.9296	0.388326	0.628643
LSKEQNTPPKSPQ	La-related protein 4B	Larp4b	_LSKEQNT(ph)PPKSPQ_	Phospho (STY)	5.38e-29	4.43e-08	-0.146419	0.146655	0.372618	25.955	26.2601	22.5738	La-related protein 4B	Larp4b	_LSKEQNT(ph)PPKS(ph)PQ_	2 Phospho (STY)	5.38e-29	2.39e-07	0.124285	24.9296	0.388326	0.628643
LSKEQNTPPKSPQ	La-related protein 4B	Larp4b	_LSKEQNTPPKS(ph)PQ_	Phospho (STY)	5.38e-29	5.38e-29	-0.146419	0.146655	0.372618	25.955	26.2601	22.5738	La-related protein 4B	Larp4b	_LSKEQNT(ph)PPKS(ph)PQ_	2 Phospho (STY)	5.38e-29	2.39e-07	0.124285	24.9296	0.388326	0.628643
VASSPVMVSNPATR	Host cell factor 1;HCF N-terminal chain 1;HCF N-terminal chain 2;HCF N-terminal chain 3;HCF N-terminal chain 4;HCF N-terminal chain 5;HCF N-terminal chain 6;HCF C-terminal chain 1;HCF C-terminal chain 2;HCF C-terminal chain 3;HCF C-terminal chain 4;HCF C-terminal chain 5;HCF C-terminal chain 6	Hcfc1	_VASS(ph)PVM(ox)VSNPATR_	Oxidation (M),Phospho (STY)	2.93e-33	4.44e-06	-0.130744	-0.375927	0.137372	24.2083	21.5047	20.4563	Host cell factor 1;HCF N-terminal chain 1;HCF N-terminal chain 2;HCF N-terminal chain 3;HCF N-terminal chain 4;HCF N-terminal chain 5;HCF N-terminal chain 6;HCF C-terminal chain 1;HCF C-terminal chain 2;HCF C-terminal chain 3;HCF C-terminal chain 4;HCF C-terminal chain 5;HCF C-terminal chain 6	Hcfc1	_VASS(ph)PVM(ox)VSNPATR_	Oxidation (M),Phospho (STY)	2.93e-33	4.44e-06	-0.1231	22.0564	0.389016	0.628643
VASSPVMVSNPATR	Host cell factor 1;HCF N-terminal chain 1;HCF N-terminal chain 2;HCF N-terminal chain 3;HCF N-terminal chain 4;HCF N-terminal chain 5;HCF N-terminal chain 6;HCF C-terminal chain 1;HCF C-terminal chain 2;HCF C-terminal chain 3;HCF C-terminal chain 4;HCF C-terminal chain 5;HCF C-terminal chain 6	Hcfc1	_VAS(ph)SPVM(ox)VSNPATR_	Oxidation (M),Phospho (STY)	2.93e-33	0.00033781	-0.130744	-0.375927	0.137372	24.2083	21.5047	20.4563	Host cell factor 1;HCF N-terminal chain 1;HCF N-terminal chain 2;HCF N-terminal chain 3;HCF N-terminal chain 4;HCF N-terminal chain 5;HCF N-terminal chain 6;HCF C-terminal chain 1;HCF C-terminal chain 2;HCF C-terminal chain 3;HCF C-terminal chain 4;HCF C-terminal chain 5;HCF C-terminal chain 6	Hcfc1	_VASS(ph)PVM(ox)VSNPATR_	Oxidation (M),Phospho (STY)	2.93e-33	4.44e-06	-0.1231	22.0564	0.389016	0.628643
LASPSGSTSSGLEVVAPEVTSAPVSGPGILDDSATICR	Transcription intermediary factor 1-beta	Trim28	_LAS(ph)PSGSTSSGLEVVAPEVTSAPVSGPGILDDSATICR_	Phospho (STY)	6.44e-07	6.44e-07	-0.0921402	-0.0382581	-0.109904	25.8962	24.7866	23.6759	Transcription intermediary factor 1-beta	Trim28	_LAS(ph)PSGSTSSGLEVVAPEVTSAPVSGPGILDDSATICR_	Phospho (STY)	6.44e-07	6.44e-07	-0.0801007	24.7862	0.390653	0.630061
LASPSGSTSSGLEVVAPEVTSAPVSGPGILDDSATICR	Transcription intermediary factor 1-beta	Trim28	_LASPS(ph)GSTSSGLEVVAPEVTSAPVSGPGILDDSATICR_	Phospho (STY)	6.44e-07	0.020939	-0.0921402	-0.0382581	-0.109904	25.8962	24.7866	23.6759	Transcription intermediary factor 1-beta	Trim28	_LAS(ph)PSGSTSSGLEVVAPEVTSAPVSGPGILDDSATICR_	Phospho (STY)	6.44e-07	6.44e-07	-0.0801007	24.7862	0.390653	0.630061
TPVSGSLKSPVPR	THO complex subunit 2	Thoc2	_TPVSGSLKS(ph)PVPR_	Phospho (STY)	1.86e-05	1.86e-05	0.0404015	-0.315127	-0.0372363	19.7916	20.0666	17.2532	THO complex subunit 2	Thoc2	_TPVSGSLKS(ph)PVPR_	Phospho (STY)	1.86e-05	1.86e-05	-0.103987	19.0371	0.392388	0.63163
ASVASDPESPPGGNEPAAASGQR	mRNA cap guanine-N7 methyltransferase	Rnmt	_ASVAS(ph)DPES(ph)PPGGNEPAAASGQR_	2 Phospho (STY)	1.06e-83	5.55e-11	0.0601858	0.046002	0.1333	22.283	24.1056	21.8573	mRNA cap guanine-N7 methyltransferase	Rnmt	_ASVAS(ph)DPES(ph)PPGGNEPAAASGQR_	2 Phospho (STY)	1.06e-83	5.55e-11	0.0798294	22.7486	0.395719	0.634528
ASVASDPESPPGGNEPAAASGQR	mRNA cap guanine-N7 methyltransferase	Rnmt	_ASVASDPES(ph)PPGGNEPAAASGQR_	Phospho (STY)	1.06e-83	1.06e-83	0.0601858	0.046002	0.1333	22.283	24.1056	21.8573	mRNA cap guanine-N7 methyltransferase	Rnmt	_ASVAS(ph)DPES(ph)PPGGNEPAAASGQR_	2 Phospho (STY)	1.06e-83	5.55e-11	0.0798294	22.7486	0.395719	0.634528
KLSPTEPR	Secretory carrier-associated membrane protein 3	Scamp3	_KLS(ph)PTEPR_	Phospho (STY)	0.0023046	0.0023046	0.203514	-0.213655	-0.397733	23.6524	22.9173	21.8558	Secretory carrier-associated membrane protein 3	Scamp3	_KLS(ph)PTEPR_	Phospho (STY)	0.0023046	0.0023046	-0.135958	22.8085	0.395635	0.634528
GAAQNIIPASTGAAK	Glyceraldehyde-3-phosphate dehydrogenase	Gapdh	_GAAQNIIPAS(ph)TGAAK_	Phospho (STY)	8.05e-10	0.049896	-0.140714	-0.0186149	-0.0810032	27.3037	27.573	26.32	Glyceraldehyde-3-phosphate dehydrogenase	Gapdh	_GAAQNIIPAS(ph)TGAAK_	Phospho (STY)	8.05e-10	0.049896	-0.0801108	27.0655	0.400893	0.640731
SSPASTPSRR	DNA replication licensing factor MCM4	Mcm4	_(ac)SS(ph)PASTPSRR_	Acetyl (Protein N-term),Phospho (STY)	1.41e-06	0.027524	-0.302262	-0.180839	0.144569	22.0766	22.8727	21.0084	DNA replication licensing factor MCM4	Mcm4	_(ac)SS(ph)PASTPSRR_	Acetyl (Protein N-term),Phospho (STY)	1.41e-06	0.027524	-0.112844	21.9859	0.401133	0.640731
SSPASTPSRR	DNA replication licensing factor MCM4	Mcm4	_(ac)S(ph)SPASTPSRR_	Acetyl (Protein N-term),Phospho (STY)	1.41e-06	0.028248	-0.302262	-0.180839	0.144569	22.0766	22.8727	21.0084	DNA replication licensing factor MCM4	Mcm4	_(ac)SS(ph)PASTPSRR_	Acetyl (Protein N-term),Phospho (STY)	1.41e-06	0.027524	-0.112844	21.9859	0.401133	0.640731
LGPGLPQDGSDEEDEEWPTLEK	Bystin	Bysl	_LGPGLPQDGS(ph)DEEDEEWPTLEK_	Phospho (STY)	4.2e-27	4.2e-27	0.121281	0.0953168	0.0200577	23.1209	24.5603	23.2144	Bystin	Bysl	_LGPGLPQDGS(ph)DEEDEEWPTLEK_	Phospho (STY)	4.2e-27	4.2e-27	0.0788851	23.6319	0.403383	0.641896
QVMMFSATLSKEIR	Spliceosome RNA helicase Ddx39b	Ddx39b	_QVM(ox)M(ox)FS(ph)AT(ph)LS(ph)KEIR_	2 Oxidation (M),3 Phospho (STY)	0.047242	0.047242	-0.0449402	0.033793	0.318114	18.1725	19.7295	18.9795	Spliceosome RNA helicase Ddx39b	Ddx39b	_QVM(ox)M(ox)FS(ph)AT(ph)LS(ph)KEIR_	2 Oxidation (M),3 Phospho (STY)	0.047242	0.047242	0.102322	18.9605	0.403411	0.641896
INSLTFKK	Dedicator of cytokinesis protein 6	Dock6	_INS(ph)LTFKK_	Phospho (STY)	0.006913	0.006913	-0.14618	0.763157	-0.0542575	22.1954	21.8978	20.771	Dedicator of cytokinesis protein 6	Dock6	_INS(ph)LTFKK_	Phospho (STY)	0.006913	0.006913	0.187573	21.6214	0.416881	0.660792
RINPPSSGGTSSSPIK	POU domain, class 2, transcription factor 1	Pou2f1	_RINPPSSGGTSSS(ph)PIK_	Phospho (STY)	6.37e-15	6.37e-15	0.0194884	0.0576929	-0.43997	23.3826	23.1809	21.4652	POU domain, class 2, transcription factor 1	Pou2f1	_RINPPSSGGTSSS(ph)PIK_	Phospho (STY)	6.37e-15	6.37e-15	-0.12093	22.6762	0.416513	0.660792
RINPPSSGGTSSSPIK	POU domain, class 2, transcription factor 1	Pou2f1	_RINPPSSGGTSS(ph)SPIK_	Phospho (STY)	6.37e-15	0.0011457	0.0194884	0.0576929	-0.43997	23.3826	23.1809	21.4652	POU domain, class 2, transcription factor 1	Pou2f1	_RINPPSSGGTSSS(ph)PIK_	Phospho (STY)	6.37e-15	6.37e-15	-0.12093	22.6762	0.416513	0.660792
QPLLLSEDEEDTKR	Eukaryotic translation initiation factor 3 subunit C	Eif3c	_QPLLLS(ph)EDEEDTKR_	Phospho (STY)	0.00018918	0.00018918	0.0851527	-0.050114	0.229834	28.5285	26.8564	19.6685	Eukaryotic translation initiation factor 3 subunit C	Eif3c	_QPLLLS(ph)EDEEDTKR_	Phospho (STY)	0.00018918	0.00018918	0.0882909	25.0178	0.418075	0.66142
ALNAETPKSSPLPAK	7SK snRNA methylphosphate capping enzyme	Mepce	_ALNAETPKS(ph)SPLPAK_	Phospho (STY)	3.92e-21	4.13e-08	0.0610158	-0.225076	-0.0992472	28.0377	26.6301	19.8178	7SK snRNA methylphosphate capping enzyme	Mepce	_ALNAETPKS(ph)SPLPAK_	Phospho (STY)	3.92e-21	4.13e-08	-0.0877691	24.8285	0.423719	0.662305
ALNAETPKSSPLPAK	7SK snRNA methylphosphate capping enzyme	Mepce	_ALNAETPKSS(ph)PLPAK_	Phospho (STY)	3.92e-21	3.92e-21	0.0610158	-0.225076	-0.0992472	28.0377	26.6301	19.8178	7SK snRNA methylphosphate capping enzyme	Mepce	_ALNAETPKS(ph)SPLPAK_	Phospho (STY)	3.92e-21	4.13e-08	-0.0877691	24.8285	0.423719	0.662305
ALNAETPKSSPLPAK	7SK snRNA methylphosphate capping enzyme	Mepce	_ALNAET(ph)PKSS(ph)PLPAK_	2 Phospho (STY)	3.92e-21	0.0089754	0.0610158	-0.225076	-0.0992472	28.0377	26.6301	19.8178	7SK snRNA methylphosphate capping enzyme	Mepce	_ALNAETPKS(ph)SPLPAK_	Phospho (STY)	3.92e-21	4.13e-08	-0.0877691	24.8285	0.423719	0.662305
AYGVPVKPMTPK	Cyclin-dependent kinase 10	Cdk10	_AYGVPVKPM(ox)T(ph)PK_	Oxidation (M),Phospho (STY)	0.0031367	0.0031367	0.335483	0.106616	-0.122067	19.4093	20.1979	19.3435	Cyclin-dependent kinase 10	Cdk10	_AYGVPVKPM(ox)T(ph)PK_	Oxidation (M),Phospho (STY)	0.0031367	0.0031367	0.106677	19.6502	0.423105	0.662305
KTSFDENDSEELEDKDSK	Eukaryotic translation initiation factor 5B	Eif5b	_KTSFDENDS(ph)EELEDKDSK_	Phospho (STY)	4.6e-13	4.6e-13	-0.0632434	0.0760117	-0.310558	25.6226	24.3811	17.1783	Eukaryotic translation initiation factor 5B	Eif5b	_KTSFDENDS(ph)EELEDKDSK_	Phospho (STY)	4.6e-13	4.6e-13	-0.0992631	22.394	0.421268	0.662305
SEESRSSPNR	DNA replication licensing factor MCM4	Mcm4	_SEESRSS(ph)PNR_	Phospho (STY)	0.00037551	0.00037551	-0.200813	-0.0812932	0.0321008	18.2897	17.5429	13.9089	DNA replication licensing factor MCM4	Mcm4	_SEESRSS(ph)PNR_	Phospho (STY)	0.00037551	0.00037551	-0.0833352	16.5805	0.422367	0.662305
SNSSDAPGEESSSETEKEIPVEQK	Nucleolar RNA helicase 2	Ddx21	_SNSSDAPGEES(ph)SSET(ph)EKEIPVEQK_	2 Phospho (STY)	1.21e-05	0.054778	0.309875	-0.526764	-0.270086	26.9148	24.6179	21.9779	Nucleolar RNA helicase 2	Ddx21	_SNSSDAPGEES(ph)SSET(ph)EKEIPVEQK_	2 Phospho (STY)	1.21e-05	0.054778	-0.162325	24.5036	0.424227	0.662305
SNSSDAPGEESSSETEKEIPVEQK	Nucleolar RNA helicase 2	Ddx21	_SNSSDAPGEES(ph)SS(ph)ETEKEIPVEQK_	2 Phospho (STY)	1.21e-05	0.0018447	0.309875	-0.526764	-0.270086	26.9148	24.6179	21.9779	Nucleolar RNA helicase 2	Ddx21	_SNSSDAPGEES(ph)SSET(ph)EKEIPVEQK_	2 Phospho (STY)	1.21e-05	0.054778	-0.162325	24.5036	0.424227	0.662305
SNSSDAPGEESSSETEKEIPVEQK	Nucleolar RNA helicase 2	Ddx21	_SNSSDAPGEESS(ph)S(ph)ETEKEIPVEQK_	2 Phospho (STY)	1.21e-05	0.05809	0.309875	-0.526764	-0.270086	26.9148	24.6179	21.9779	Nucleolar RNA helicase 2	Ddx21	_SNSSDAPGEES(ph)SSET(ph)EKEIPVEQK_	2 Phospho (STY)	1.21e-05	0.054778	-0.162325	24.5036	0.424227	0.662305
SNSSDAPGEESSSETEKEIPVEQK	Nucleolar RNA helicase 2	Ddx21	_SNSSDAPGEES(ph)S(ph)SETEKEIPVEQK_	2 Phospho (STY)	1.21e-05	0.039747	0.309875	-0.526764	-0.270086	26.9148	24.6179	21.9779	Nucleolar RNA helicase 2	Ddx21	_SNSSDAPGEES(ph)SSET(ph)EKEIPVEQK_	2 Phospho (STY)	1.21e-05	0.054778	-0.162325	24.5036	0.424227	0.662305
SNSSDAPGEESSSETEKEIPVEQK	Nucleolar RNA helicase 2	Ddx21	_SNSSDAPGEES(ph)SSETEKEIPVEQK_	Phospho (STY)	1.21e-05	1.21e-05	0.309875	-0.526764	-0.270086	26.9148	24.6179	21.9779	Nucleolar RNA helicase 2	Ddx21	_SNSSDAPGEES(ph)SSET(ph)EKEIPVEQK_	2 Phospho (STY)	1.21e-05	0.054778	-0.162325	24.5036	0.424227	0.662305
SSSPGKPQAVSSLSSSHSR	AF4/FMR2 family member 4	Aff4	_S(ph)SSPGKPQAVSSLSSSHSR_	Phospho (STY)	3.7e-16	3.7e-16	-0.177637	0.105946	-0.21083	20.7842	23.5913	20.4319	AF4/FMR2 family member 4	Aff4	_S(ph)SSPGKPQAVSSLSSSHSR_	Phospho (STY)	3.7e-16	3.7e-16	-0.0941736	21.6024	0.422576	0.662305
VTSSVPLPSGGTSSPSR	Sorting nexin-17	Snx17	_VTSSVPLPS(ph)GGTSSPSR_	Phospho (STY)	0.0011966	0.0011966	0.296663	-0.0219655	0.00963382	20.889	18.5643	18.2156	Sorting nexin-17	Snx17	_VTSSVPLPS(ph)GGTSSPSR_	Phospho (STY)	0.0011966	0.0011966	0.0947771	19.223	0.421241	0.662305
AALTNSLSPVK	F-box only protein 15	Fbxo15	_AALTNSLS(ph)PVK_	Phospho (STY)	4.94e-15	4.94e-15	0.0692897	0.121546	-0.707949	24.3585	21.4285	18.3185	F-box only protein 15	Fbxo15	_AALTNSLS(ph)PVK_	Phospho (STY)	4.94e-15	4.94e-15	-0.172371	21.3685	0.426466	0.663642
SSPQHSLSNPLPR			_S(ph)SPQHSLSNPLPR_	Phospho (STY)	0.0023815	0.0023815	-0.400054	0.227495	-0.219472	23.4827	22.9339	19.6251			_S(ph)SPQHSLSNPLPR_	Phospho (STY)	0.0023815	0.0023815	-0.130677	22.0139	0.426684	0.663642
HKMSPPPSSFNEPR	Ribonucleoprotein PTB-binding 1	Raver1	_HKM(ox)S(ph)PPPSSFNEPR_	Oxidation (M),Phospho (STY)	0.00031977	0.00031977	0.0284277	0.0650208	-0.455989	20.9694	24.0681	22.2576	Ribonucleoprotein PTB-binding 1	Raver1	_HKM(ox)S(ph)PPPSSFNEPR_	Oxidation (M),Phospho (STY)	0.00031977	0.00031977	-0.120847	22.4317	0.430087	0.667681
AGKLSPLK	Histone-lysine N-methyltransferase MLL;MLL cleavage product N320;MLL cleavage product C180;Iron-responsive element-binding protein 2	Mll;Ireb2	_AGKLS(ph)PLK_	Phospho (STY)	0.0024637	0.0024637	0.11836	-0.0116461	-0.491206	20.8144	21.2155	17.8765	Histone-lysine N-methyltransferase MLL;MLL cleavage product N320;MLL cleavage product C180;Iron-responsive element-binding protein 2	Mll;Ireb2	_AGKLS(ph)PLK_	Phospho (STY)	0.0024637	0.0024637	-0.128164	19.9688	0.433154	0.669008
LKLSPSPSSR	Lamin-B1;Lamin-B2	Lmnb1;Lmnb2	_LKLS(ph)PSPSSR_	Phospho (STY)	0.013453	0.013453	0.436268	0.227371	-0.25355	25.4367	24.4991	22.6722	Lamin-B1;Lamin-B2	Lmnb1;Lmnb2	_LKLS(ph)PSPSSR_	Phospho (STY)	0.013453	0.013453	0.136697	24.2027	0.434976	0.669008
QVDTEEAGMVTAATASNVKASPKR	PC4 and SFRS1-interacting protein	Psip1	_QVDTEEAGM(ox)VTAATAS(ph)NVKASPKR_	Oxidation (M),Phospho (STY)	2.97e-08	0.011888	0.14991	0.170694	-0.069134	22.0152	23.2249	19.0738	PC4 and SFRS1-interacting protein	Psip1	_QVDTEEAGM(ox)VTAATAS(ph)NVKASPKR_	Oxidation (M),Phospho (STY)	2.97e-08	0.011888	0.0838233	21.438	0.433947	0.669008
QVDTEEAGMVTAATASNVKASPKR	PC4 and SFRS1-interacting protein	Psip1	_QVDTEEAGM(ox)VTAATASNVKAS(ph)PKR_	Oxidation (M),Phospho (STY)	2.97e-08	2.97e-08	0.14991	0.170694	-0.069134	22.0152	23.2249	19.0738	PC4 and SFRS1-interacting protein	Psip1	_QVDTEEAGM(ox)VTAATAS(ph)NVKASPKR_	Oxidation (M),Phospho (STY)	2.97e-08	0.011888	0.0838233	21.438	0.433947	0.669008
QVDTEEAGMVTAATASNVKASPKR	PC4 and SFRS1-interacting protein	Psip1	_QVDTEEAGM(ox)VTAAT(ph)ASNVKASPKR_	Oxidation (M),Phospho (STY)	2.97e-08	0.0045184	0.14991	0.170694	-0.069134	22.0152	23.2249	19.0738	PC4 and SFRS1-interacting protein	Psip1	_QVDTEEAGM(ox)VTAATAS(ph)NVKASPKR_	Oxidation (M),Phospho (STY)	2.97e-08	0.011888	0.0838233	21.438	0.433947	0.669008
SATLSSTESTASGMQDEVR	A-kinase anchor protein 12	Akap12	_SATLS(ph)S(ph)TESTASGM(ox)QDEVR_	Oxidation (M),2 Phospho (STY)	5.77e-12	5.77e-12	-0.154875	-0.365834	1.63078	19.5169	22.9455	18.1228	A-kinase anchor protein 12	Akap12	_SATLS(ph)S(ph)TESTASGM(ox)QDEVR_	Oxidation (M),2 Phospho (STY)	5.77e-12	5.77e-12	0.370023	20.195	0.433524	0.669008
SQQQPTPVTPK	Histone acetyltransferase KAT7	Kat7	_SQQQPTPVT(ph)PK_	Phospho (STY)	2.93e-05	2.93e-05	-0.0495017	-0.0473831	-0.12089	27.1647	25.399	23.5909	Histone acetyltransferase KAT7	Kat7	_SQQQPTPVT(ph)PK_	Phospho (STY)	2.93e-05	2.93e-05	-0.0725917	25.3849	0.434676	0.669008
SQQQPTPVTPK	Histone acetyltransferase KAT7	Kat7	_SQQQPT(ph)PVTPK_	Phospho (STY)	2.93e-05	0.040784	-0.0495017	-0.0473831	-0.12089	27.1647	25.399	23.5909	Histone acetyltransferase KAT7	Kat7	_SQQQPTPVT(ph)PK_	Phospho (STY)	2.93e-05	2.93e-05	-0.0725917	25.3849	0.434676	0.669008
TVTPASSAKTSPAKQQAPPVR	Dihydropyrimidinase-related protein 2	Dpysl2	_TVTPASSAKT(ph)SPAKQQAPPVR_	Phospho (STY)	1.55e-06	4.3e-06	0.0618453	0.0160684	0.14274	23.9574	23.7058	17.0064	Dihydropyrimidinase-related protein 2	Dpysl2	_TVTPASSAKT(ph)SPAKQQAPPVR_	Phospho (STY)	1.55e-06	4.3e-06	0.0735513	21.5565	0.439249	0.674328
TVTPASSAKTSPAKQQAPPVR	Dihydropyrimidinase-related protein 2	Dpysl2	_TVTPASSAKTS(ph)PAKQQAPPVR_	Phospho (STY)	1.55e-06	1.55e-06	0.0618453	0.0160684	0.14274	23.9574	23.7058	17.0064	Dihydropyrimidinase-related protein 2	Dpysl2	_TVTPASSAKT(ph)SPAKQQAPPVR_	Phospho (STY)	1.55e-06	4.3e-06	0.0735513	21.5565	0.439249	0.674328
ATAPQTQHVSPMR	Elongation factor 1-delta	Eef1d	_ATAPQTQHVS(ph)PM(ox)R_	Oxidation (M),Phospho (STY)	1.49e-31	1.49e-31	0.0281448	0.0385767	0.152508	31.6512	31.3682	30.0381	Elongation factor 1-delta	Eef1d	_ATAPQTQHVS(ph)PM(ox)R_	Oxidation (M),Phospho (STY)	1.49e-31	1.49e-31	0.0730765	31.0192	0.444689	0.67581
ATAPQTQHVSPMR	Elongation factor 1-delta	Eef1d	_ATAPQT(ph)QHVSPM(ox)R_	Oxidation (M),Phospho (STY)	1.49e-31	0.082462	0.0281448	0.0385767	0.152508	31.6512	31.3682	30.0381	Elongation factor 1-delta	Eef1d	_ATAPQTQHVS(ph)PM(ox)R_	Oxidation (M),Phospho (STY)	1.49e-31	1.49e-31	0.0730765	31.0192	0.444689	0.67581
GRLSPVPVPR	RNA-binding protein Raly	Raly	_GRLS(ph)PVPVPR_	Phospho (STY)	0.00093571	0.00093571	0.302173	0.0139267	-1.02965	25.9848	26.0895	23.9788	RNA-binding protein Raly	Raly	_GRLS(ph)PVPVPR_	Phospho (STY)	0.00093571	0.00093571	-0.237849	25.3511	0.442084	0.67581
LLQTTNNSPMNSKPQQIK	GTP-binding protein 1	Gtpbp1	_LLQTTNNS(ph)PM(ox)NSKPQQIK_	Oxidation (M),Phospho (STY)	7.97e-07	7.97e-07	-0.127479	0.371615	0.0768327	24.247	24.5513	21.1045	GTP-binding protein 1	Gtpbp1	_LLQTTNNS(ph)PM(ox)NSKPQQIK_	Oxidation (M),Phospho (STY)	7.97e-07	7.97e-07	0.10699	23.3009	0.443627	0.67581
MSTPARRRLMR	Ubiquitin-conjugating enzyme E2 B;Ubiquitin-conjugating enzyme E2 A	Ube2b;Ube2a	_(ac)MS(ph)T(ph)PARRRLMR_	Acetyl (Protein N-term),2 Phospho (STY)	0.011046	0.011046	0.0180644	-0.0159284	0.251083	28.0123	27.0432	22.0836	Ubiquitin-conjugating enzyme E2 B;Ubiquitin-conjugating enzyme E2 A	Ube2b;Ube2a	_(ac)MS(ph)T(ph)PARRRLMR_	Acetyl (Protein N-term),2 Phospho (STY)	0.011046	0.011046	0.0844063	25.713	0.442198	0.67581
SLSPLSGTTDTKAESPAGR	Apoptotic chromatin condensation inducer in the nucleus	Acin1	_SLS(ph)PLSGTTDTKAESPAGR_	Phospho (STY)	4.06e-16	4.06e-16	0.138028	-0.00342325	0.0851527	24.6543	21.5929	18.6882	Apoptotic chromatin condensation inducer in the nucleus	Acin1	_SLS(ph)PLSGTTDTKAESPAGR_	Phospho (STY)	4.06e-16	4.06e-16	0.0732525	21.6451	0.445105	0.67581
SPSPPQQQQQQQQQQQQQQQQQTPGMR	Rho GTPase-activating protein 17	Arhgap17	_S(ph)PSPPQQQQQQQQQQQQQQQQQTPGM(ox)R_	Oxidation (M),Phospho (STY)	6.54e-32	9.39e-15	-0.635764	-0.131851	0.278342	21.8226	22.38	21.6066	Rho GTPase-activating protein 17	Arhgap17	_S(ph)PSPPQQQQQQQQQQQQQQQQQTPGM(ox)R_	Oxidation (M),Phospho (STY)	6.54e-32	9.39e-15	-0.163091	21.9364	0.44499	0.67581
DIPSDTQSPVSTK	Myb-binding protein 1A	Mybbp1a	_DIPSDTQS(ph)PVSTK_	Phospho (STY)	0.0014534	0.0014534	0.236217	-0.115113	-0.55599	19.9428	21.6518	20.6641	Myb-binding protein 1A	Mybbp1a	_DIPSDTQS(ph)PVSTK_	Phospho (STY)	0.0014534	0.0014534	-0.144962	20.7529	0.446803	0.676129
DIPSDTQSPVSTK	Myb-binding protein 1A	Mybbp1a	_DIPS(ph)DTQSPVSTK_	Phospho (STY)	0.0014534	0.012748	0.236217	-0.115113	-0.55599	19.9428	21.6518	20.6641	Myb-binding protein 1A	Mybbp1a	_DIPSDTQS(ph)PVSTK_	Phospho (STY)	0.0014534	0.0014534	-0.144962	20.7529	0.446803	0.676129
DIPSDTQSPVSTK	Myb-binding protein 1A	Mybbp1a	_DIPSDT(ph)QSPVSTK_	Phospho (STY)	0.0014534	0.035477	0.236217	-0.115113	-0.55599	19.9428	21.6518	20.6641	Myb-binding protein 1A	Mybbp1a	_DIPSDTQS(ph)PVSTK_	Phospho (STY)	0.0014534	0.0014534	-0.144962	20.7529	0.446803	0.676129
SNSLSTPRPTR	Protein KIAA0284	Kiaa0284	_SNS(ph)LSTPRPTR_	Phospho (STY)	0.0012514	0.0012514	0.0112094	0.407733	-0.0911871	21.718	21.7697	21.6529	Protein KIAA0284	Kiaa0284	_SNS(ph)LSTPRPTR_	Phospho (STY)	0.0012514	0.0012514	0.109252	21.7135	0.446947	0.676129
AHTDEPHSPQSKK	Zinc phosphodiesterase ELAC protein 2	Elac2	_AHTDEPHSPQS(ph)KK_	Phospho (STY)	1.8e-09	1.8e-09	0.0519985	-0.0205014	0.200002	19.2131	19.1455	17.6911	Zinc phosphodiesterase ELAC protein 2	Elac2	_AHTDEPHSPQS(ph)KK_	Phospho (STY)	1.8e-09	1.8e-09	0.0771664	18.6832	0.451814	0.67775
AHTDEPHSPQSKK	Zinc phosphodiesterase ELAC protein 2	Elac2	_AHTDEPHS(ph)PQSKK_	Phospho (STY)	1.8e-09	0.02612	0.0519985	-0.0205014	0.200002	19.2131	19.1455	17.6911	Zinc phosphodiesterase ELAC protein 2	Elac2	_AHTDEPHSPQS(ph)KK_	Phospho (STY)	1.8e-09	1.8e-09	0.0771664	18.6832	0.451814	0.67775
GHLSRPEAQSLSPYTTSANR	Metastasis-associated protein MTA2	Mta2	_GHLSRPEAQSLS(ph)PYTTSANR_	Phospho (STY)	1.87e-06	1.87e-06	0.15549	0.0154976	0.0467006	22.0998	21.5131	19.6593	Metastasis-associated protein MTA2	Mta2	_GHLSRPEAQSLS(ph)PYTTSANR_	Phospho (STY)	1.87e-06	1.87e-06	0.0725628	21.0908	0.45031	0.67775
GHLSRPEAQSLSPYTTSANR	Metastasis-associated protein MTA2	Mta2	_GHLSRPEAQSLSPY(ph)TTSANR_	Phospho (STY)	1.87e-06	2.52e-05	0.15549	0.0154976	0.0467006	22.0998	21.5131	19.6593	Metastasis-associated protein MTA2	Mta2	_GHLSRPEAQSLS(ph)PYTTSANR_	Phospho (STY)	1.87e-06	1.87e-06	0.0725628	21.0908	0.45031	0.67775
ILKSPEIQR	60S ribosomal protein L4	Rpl4	_ILKS(ph)PEIQR_	Phospho (STY)	2.76e-06	2.76e-06	0.183709	0.131589	-0.0732566	28.2945	28.173	22.5854	60S ribosomal protein L4	Rpl4	_ILKS(ph)PEIQR_	Phospho (STY)	2.76e-06	2.76e-06	0.0806806	26.3509	0.452798	0.67775
KLSSSSEEDDVNDDQSVKQPR	SWI/SNF-related matrix-associated actin-dependent regulator of chromatin subfamily A containing DEAD/H box 1	Smarcad1	_KLS(ph)S(ph)S(ph)S(ph)EEDDVNDDQSVKQPR_	4 Phospho (STY)	5.86e-16	5.86e-16	-0.122177	0.173127	0.218595	23.0603	24.2667	22.1518	SWI/SNF-related matrix-associated actin-dependent regulator of chromatin subfamily A containing DEAD/H box 1	Smarcad1	_KLS(ph)S(ph)S(ph)S(ph)EEDDVNDDQSVKQPR_	4 Phospho (STY)	5.86e-16	5.86e-16	0.0898485	23.1596	0.453201	0.67775
KLSSSSEEDDVNDDQSVKQPR	SWI/SNF-related matrix-associated actin-dependent regulator of chromatin subfamily A containing DEAD/H box 1	Smarcad1	_KLS(ph)SSSEEDDVNDDQSVKQPR_	Phospho (STY)	5.86e-16	0.00032541	-0.122177	0.173127	0.218595	23.0603	24.2667	22.1518	SWI/SNF-related matrix-associated actin-dependent regulator of chromatin subfamily A containing DEAD/H box 1	Smarcad1	_KLS(ph)S(ph)S(ph)S(ph)EEDDVNDDQSVKQPR_	4 Phospho (STY)	5.86e-16	5.86e-16	0.0898485	23.1596	0.453201	0.67775
LTRPAASPAVGEK	CLK4-associating serine/arginine rich protein	Clasrp	_LTRPAAS(ph)PAVGEK_	Phospho (STY)	0.00075175	0.00075175	-0.206978	-0.13424	0.0897693	24.9223	24.8285	24.5577	CLK4-associating serine/arginine rich protein	Clasrp	_LTRPAAS(ph)PAVGEK_	Phospho (STY)	0.00075175	0.00075175	-0.0838161	24.7695	0.453741	0.67775
RLSSSSSAAPQYR	Protein Shroom3	Shroom3	_RLSS(ph)SSSAAPQYR_	Phospho (STY)	9.69e-05	0.00079341	0.782157	-0.0515935	-0.187034	20.1371	22.36	18.6483	Protein Shroom3	Shroom3	_RLSS(ph)SSSAAPQYR_	Phospho (STY)	9.69e-05	0.00079341	0.181177	20.3818	0.44888	0.67775
RLSSSSSAAPQYR	Protein Shroom3	Shroom3	_RLS(ph)SSSSAAPQYR_	Phospho (STY)	9.69e-05	9.69e-05	0.782157	-0.0515935	-0.187034	20.1371	22.36	18.6483	Protein Shroom3	Shroom3	_RLSS(ph)SSSAAPQYR_	Phospho (STY)	9.69e-05	0.00079341	0.181177	20.3818	0.44888	0.67775
TTNTSLVTSFHK	RB1-inducible coiled-coil protein 1	Rb1cc1	_TTNTSLVTS(ph)FHK_	Phospho (STY)	0.0033348	0.0033348	-0.177555	-0.134224	0.0705267	21.0442	23.1151	20.7179	RB1-inducible coiled-coil protein 1	Rb1cc1	_TTNTSLVTS(ph)FHK_	Phospho (STY)	0.0033348	0.0033348	-0.0804174	21.6257	0.451255	0.67775
TASPPPPPK	Serine/arginine repetitive matrix protein 1	Srrm1	_TAS(ph)PPPPPK_	Phospho (STY)	1.19e-07	1.19e-07	-0.221724	0.0339339	-0.0504725	25.5052	22.3215	20.2282	Serine/arginine repetitive matrix protein 1	Srrm1	_TAS(ph)PPPPPK_	Phospho (STY)	1.19e-07	1.19e-07	-0.0794209	22.685	0.454574	0.677773
ILIVTQTPPYMR	La-related protein 1	Larp1	_ILIVTQT(ph)PPYM(ox)R_	Oxidation (M),Phospho (STY)	9.48e-07	9.48e-07	-0.0655816	-0.0505472	-0.0881781	24.3183	21.329	20.399	La-related protein 1	Larp1	_ILIVTQT(ph)PPYM(ox)R_	Oxidation (M),Phospho (STY)	9.48e-07	9.48e-07	-0.0681023	22.0154	0.45557	0.678039
TASFSESRADEVAPAK	ATP-citrate synthase	Acly	_TAS(ph)FSESRADEVAPAK_	Phospho (STY)	2.65e-07	2.65e-07	-0.117803	0.355918	0.0647449	28.1683	25.8838	19.9818	ATP-citrate synthase	Acly	_TAS(ph)FSESRADEVAPAK_	Phospho (STY)	2.65e-07	2.65e-07	0.100953	24.678	0.456549	0.678279
TASFSESRADEVAPAK	ATP-citrate synthase	Acly	_T(ph)ASFSESRADEVAPAK_	Phospho (STY)	2.65e-07	0.0030141	-0.117803	0.355918	0.0647449	28.1683	25.8838	19.9818	ATP-citrate synthase	Acly	_TAS(ph)FSESRADEVAPAK_	Phospho (STY)	2.65e-07	2.65e-07	0.100953	24.678	0.456549	0.678279
AASLNYLNQPNAAPLQVSR	Kinesin light chain 4	Klc4	_AAS(ph)LNYLNQPNAAPLQVSR_	Phospho (STY)	2.12e-16	2.12e-16	-0.330628	-0.0165996	0.0673634	20.2448	21.0087	20.1811	Kinesin light chain 4	Klc4	_AAS(ph)LNYLNQPNAAPLQVSR_	Phospho (STY)	2.12e-16	2.12e-16	-0.0932882	20.4782	0.461416	0.679421
ALENGEADEPSFSDPEDFVDDVSEEELLGDVLK	Eukaryotic translation initiation factor 3 subunit B	Eif3b	_ALENGEADEPSFS(ph)DPEDFVDDVSEEELLGDVLK_	Phospho (STY)	1.01e-05	1.01e-05	-0.0953887	0.0483757	-0.182753	23.4636	24.7128	23.0264	Eukaryotic translation initiation factor 3 subunit B	Eif3b	_ALENGEADEPSFS(ph)DPEDFVDDVSEEELLGDVLK_	Phospho (STY)	1.01e-05	1.01e-05	-0.0765888	23.7343	0.458475	0.679421
ALENGEADEPSFSDPEDFVDDVSEEELLGDVLK	Eukaryotic translation initiation factor 3 subunit B	Eif3b	_ALENGEADEPS(ph)FSDPEDFVDDVSEEELLGDVLK_	Phospho (STY)	1.01e-05	0.071337	-0.0953887	0.0483757	-0.182753	23.4636	24.7128	23.0264	Eukaryotic translation initiation factor 3 subunit B	Eif3b	_ALENGEADEPSFS(ph)DPEDFVDDVSEEELLGDVLK_	Phospho (STY)	1.01e-05	1.01e-05	-0.0765888	23.7343	0.458475	0.679421
AQDATAGVLWNEEDTDEDEDDDGVSPESHPR	Putative ribosomal RNA methyltransferase NOP2	Nop2	_AQDATAGVLWNEEDT(ph)DEDEDDDGVSPESHPR_	Phospho (STY)	1.29e-15	1.29e-15	0.514097	0.169668	-0.267583	23.5544	20.0304	17.0741	Putative ribosomal RNA methyltransferase NOP2	Nop2	_AQDATAGVLWNEEDT(ph)DEDEDDDGVSPESHPR_	Phospho (STY)	1.29e-15	1.29e-15	0.138727	20.2196	0.461081	0.679421
EGHPAPPPVKPPPSPVNIR	WAS/WASL-interacting protein family member 2	Wipf2	_EGHPAPPPVKPPPS(ph)PVNIR_	Phospho (STY)	2.93e-06	2.93e-06	-0.147378	0.127105	0.31742	21.6849	22.3869	20.4044	WAS/WASL-interacting protein family member 2	Wipf2	_EGHPAPPPVKPPPS(ph)PVNIR_	Phospho (STY)	2.93e-06	2.93e-06	0.099049	21.4921	0.459457	0.679421
PGPTPSGTNVGSSGRSPSK	Protein transport protein Sec61 subunit beta	Sec61b	_PGPTPSGTNVGSSGRS(ph)PSK_	Phospho (STY)	4.87e-27	4.87e-27	0.202762	0.109026	-0.930985	27.8898	26.7408	27.6436	Protein transport protein Sec61 subunit beta	Sec61b	_PGPTPSGTNVGSSGRS(ph)PSK_	Phospho (STY)	4.87e-27	4.87e-27	-0.206399	27.4247	0.460927	0.679421
PGPTPSGTNVGSSGRSPSK	Protein transport protein Sec61 subunit beta	Sec61b	_PGPTPS(ph)GTNVGSSGRSPSK_	Phospho (STY)	4.87e-27	2.4e-13	0.202762	0.109026	-0.930985	27.8898	26.7408	27.6436	Protein transport protein Sec61 subunit beta	Sec61b	_PGPTPSGTNVGSSGRS(ph)PSK_	Phospho (STY)	4.87e-27	4.87e-27	-0.206399	27.4247	0.460927	0.679421
PGPTPSGTNVGSSGRSPSK	Protein transport protein Sec61 subunit beta	Sec61b	_PGPTPSGTNVGSSGRSPS(ph)K_	Phospho (STY)	4.87e-27	0.020903	0.202762	0.109026	-0.930985	27.8898	26.7408	27.6436	Protein transport protein Sec61 subunit beta	Sec61b	_PGPTPSGTNVGSSGRS(ph)PSK_	Phospho (STY)	4.87e-27	4.87e-27	-0.206399	27.4247	0.460927	0.679421
PGPTPSGTNVGSSGRSPSK	Protein transport protein Sec61 subunit beta	Sec61b	_PGPTPSGTNVGS(ph)SGRSPSK_	Phospho (STY)	4.87e-27	9.04e-21	0.202762	0.109026	-0.930985	27.8898	26.7408	27.6436	Protein transport protein Sec61 subunit beta	Sec61b	_PGPTPSGTNVGSSGRS(ph)PSK_	Phospho (STY)	4.87e-27	4.87e-27	-0.206399	27.4247	0.460927	0.679421
PGPTPSGTNVGSSGRSPSK	Protein transport protein Sec61 subunit beta	Sec61b	_PGPTPSGT(ph)NVGSSGRSPSK_	Phospho (STY)	4.87e-27	1.05e-05	0.202762	0.109026	-0.930985	27.8898	26.7408	27.6436	Protein transport protein Sec61 subunit beta	Sec61b	_PGPTPSGTNVGSSGRS(ph)PSK_	Phospho (STY)	4.87e-27	4.87e-27	-0.206399	27.4247	0.460927	0.679421
PGPTPSGTNVGSSGRSPSK	Protein transport protein Sec61 subunit beta	Sec61b	_PGPTPSGTNVGSS(ph)GRSPSK_	Phospho (STY)	4.87e-27	7.56e-09	0.202762	0.109026	-0.930985	27.8898	26.7408	27.6436	Protein transport protein Sec61 subunit beta	Sec61b	_PGPTPSGTNVGSSGRS(ph)PSK_	Phospho (STY)	4.87e-27	4.87e-27	-0.206399	27.4247	0.460927	0.679421
QQPPPLPSKTPPPPPPK	Dedicator of cytokinesis protein 1	Dock1	_QQPPPLPSKT(ph)PPPPPPK_	Phospho (STY)	0.025514	0.025514	-0.100902	0.141302	0.207893	21.2402	21.7267	19.6033	Dedicator of cytokinesis protein 1	Dock1	_QQPPPLPSKT(ph)PPPPPPK_	Phospho (STY)	0.025514	0.025514	0.0827644	20.8568	0.466326	0.68422
SSPNVANQPPSPGGKGPYTSGTAAK	Afadin	Mllt4	_SSPNVANQPPS(ph)PGGKGPYTSGTAAK_	Phospho (STY)	3.58e-09	3.58e-09	-0.0213211	0.340049	-0.0393548	25.1205	25.7691	23.8823	Afadin	Mllt4	_SSPNVANQPPS(ph)PGGKGPYTSGTAAK_	Phospho (STY)	3.58e-09	3.58e-09	0.0931245	24.924	0.466273	0.68422
ATVTPSPVKGK	Nuclear ubiquitous casein and cyclin-dependent kinase substrate 1	Nucks1	_ATVTPS(ph)PVKGK_	Phospho (STY)	2.81e-10	2.81e-10	-0.709481	0.288063	-0.0804082	27.2134	27.7034	24.8018	Nuclear ubiquitous casein and cyclin-dependent kinase substrate 1	Nucks1	_ATVTPS(ph)PVKGK_	Phospho (STY)	2.81e-10	2.81e-10	-0.167275	26.5729	0.468253	0.684623
YSGSRSPGFSR	Serine/threonine-protein kinase DCLK2	Dclk2	_YSGSRS(ph)PGFSR_	Phospho (STY)	0.0013041	0.0013041	-0.00784068	0.0792928	0.137372	24.2529	24.2078	18.8542	Serine/threonine-protein kinase DCLK2	Dclk2	_YSGSRS(ph)PGFSR_	Phospho (STY)	0.0013041	0.0013041	0.0696082	22.4383	0.467551	0.684623
AASPFRSPVR	BAG family molecular chaperone regulator 3	Bag3	_AASPFRS(ph)PVR_	Phospho (STY)	0.002384	0.002384	-0.590701	0.0623981	0.121546	25.7945	25.7399	22.9878	BAG family molecular chaperone regulator 3	Bag3	_AASPFRS(ph)PVR_	Phospho (STY)	0.002384	0.002384	-0.135586	24.8407	0.473505	0.685203
AASPFRSPVR	BAG family molecular chaperone regulator 3	Bag3	_AAS(ph)PFRSPVR_	Phospho (STY)	0.002384	0.0045774	-0.590701	0.0623981	0.121546	25.7945	25.7399	22.9878	BAG family molecular chaperone regulator 3	Bag3	_AASPFRS(ph)PVR_	Phospho (STY)	0.002384	0.002384	-0.135586	24.8407	0.473505	0.685203
KADREQSPVSK	Peptidyl-prolyl cis-trans isomerase G	Ppig	_KADREQS(ph)PVSK_	Phospho (STY)	5.12e-05	0.00065064	-0.0982275	-0.131819	0.0207689	20.5115	22.2327	18.6303	Peptidyl-prolyl cis-trans isomerase G	Ppig	_KADREQS(ph)PVSK_	Phospho (STY)	5.12e-05	0.00065064	-0.0697592	20.4582	0.470965	0.685203
KADREQSPVSK	Peptidyl-prolyl cis-trans isomerase G	Ppig	_KADREQSPVS(ph)K_	Phospho (STY)	5.12e-05	5.12e-05	-0.0982275	-0.131819	0.0207689	20.5115	22.2327	18.6303	Peptidyl-prolyl cis-trans isomerase G	Ppig	_KADREQS(ph)PVSK_	Phospho (STY)	5.12e-05	0.00065064	-0.0697592	20.4582	0.470965	0.685203
KLPPTASPVSAK	Histone deacetylase 6	Hdac6	_KLPPTAS(ph)PVSAK_	Phospho (STY)	0.0015873	0.0015873	0.0954519	-0.0590891	0.188907	18.7975	20.9207	19.1526	Histone deacetylase 6	Hdac6	_KLPPTAS(ph)PVSAK_	Phospho (STY)	0.0015873	0.0015873	0.07509	19.6236	0.473795	0.685203
KLPPTASPVSAK	Histone deacetylase 6	Hdac6	_KLPPT(ph)ASPVSAK_	Phospho (STY)	0.0015873	0.0059772	0.0954519	-0.0590891	0.188907	18.7975	20.9207	19.1526	Histone deacetylase 6	Hdac6	_KLPPTAS(ph)PVSAK_	Phospho (STY)	0.0015873	0.0015873	0.07509	19.6236	0.473795	0.685203
KPAQTLVSPSHLLTEPK	Coiled-coil and C2 domain-containing protein 1B	Cc2d1b	_KPAQTLVS(ph)PSHLLTEPK_	Phospho (STY)	0.0023143	0.0023143	-0.0187757	0.122606	-0.42585	21.1754	19.473	19.3012	Coiled-coil and C2 domain-containing protein 1B	Cc2d1b	_KPAQTLVS(ph)PSHLLTEPK_	Phospho (STY)	0.0023143	0.0023143	-0.10734	19.9832	0.474435	0.685203
KSPSADSIHTR	Phosphatidylinositide phosphatase SAC2	Inpp5f	_KSPS(ph)ADSIHTR_	Phospho (STY)	6.25e-16	6.25e-16	0.109695	0.0851527	0.00748258	21.9197	24.9541	20.0191	Phosphatidylinositide phosphatase SAC2	Inpp5f	_KSPS(ph)ADSIHTR_	Phospho (STY)	6.25e-16	6.25e-16	0.0674434	22.2976	0.470467	0.685203
SVSSNVASVSPIPAGSKK	Cytoplasmic dynein 1 light intermediate chain 1	Dync1li1	_SVSSNVASVS(ph)PIPAGSKK_	Phospho (STY)	2.02e-17	2.02e-17	0.0478175	-0.20533	0.559051	21.0981	20.7058	18.3773	Cytoplasmic dynein 1 light intermediate chain 1	Dync1li1	_SVSSNVASVS(ph)PIPAGSKK_	Phospho (STY)	2.02e-17	2.02e-17	0.133846	20.0604	0.474103	0.685203
VIASPQAPASKK	Coiled-coil domain-containing protein 86	Ccdc86	_VIAS(ph)PQAPASKK_	Phospho (STY)	0.00032248	0.00032248	0.34551	-0.0435418	-0.0237097	21.7855	22.3972	20.6358	Coiled-coil domain-containing protein 86	Ccdc86	_VIAS(ph)PQAPASKK_	Phospho (STY)	0.00032248	0.00032248	0.0927528	21.6062	0.472854	0.685203
ATSPSTLVSTGPSSR	Microtubule-associated protein 4	Map4	_ATS(ph)PSTLVSTGPSSR_	Phospho (STY)	1.28e-07	1.28e-07	-0.222431	-0.0966532	0.0820213	25.9783	24.0531	23.0308	Microtubule-associated protein 4	Map4	_ATS(ph)PSTLVSTGPSSR_	Phospho (STY)	1.28e-07	1.28e-07	-0.0790209	24.3541	0.47686	0.687507
ATSPSTLVSTGPSSR	Microtubule-associated protein 4	Map4	_AT(ph)SPSTLVSTGPSSR_	Phospho (STY)	1.28e-07	8.13e-05	-0.222431	-0.0966532	0.0820213	25.9783	24.0531	23.0308	Microtubule-associated protein 4	Map4	_ATS(ph)PSTLVSTGPSSR_	Phospho (STY)	1.28e-07	1.28e-07	-0.0790209	24.3541	0.47686	0.687507
RRSPSPYYSR	Transformer-2 protein homolog beta;Transformer-2 protein homolog alpha	Tra2b;Tra2a	_RRS(ph)PSPY(ph)YSR_	2 Phospho (STY)	0.0083615	0.0083615	0.0847446	0.065848	-0.50789	18.5739	24.4036	23.2982	Transformer-2 protein homolog beta;Transformer-2 protein homolog alpha	Tra2b;Tra2a	_RRS(ph)PSPY(ph)YSR_	2 Phospho (STY)	0.0083615	0.0083615	-0.119099	22.0919	0.478178	0.688211
RRSPSPYYSR	Transformer-2 protein homolog beta;Transformer-2 protein homolog alpha	Tra2b;Tra2a	_RRSPS(ph)PY(ph)YSR_	2 Phospho (STY)	0.0083615	0.067463	0.0847446	0.065848	-0.50789	18.5739	24.4036	23.2982	Transformer-2 protein homolog beta;Transformer-2 protein homolog alpha	Tra2b;Tra2a	_RRS(ph)PSPY(ph)YSR_	2 Phospho (STY)	0.0083615	0.0083615	-0.119099	22.0919	0.478178	0.688211
HGAPAAPSPPPRGSR	TBC1 domain family member 10B	Tbc1d10b	_HGAPAAPS(ph)PPPRGSR_	Phospho (STY)	0.012096	0.012096	-0.129955	0.111031	-0.227202	20.2254	22.7374	20.647	TBC1 domain family member 10B	Tbc1d10b	_HGAPAAPS(ph)PPPRGSR_	Phospho (STY)	0.012096	0.012096	-0.0820419	21.2033	0.480826	0.690823
IKSESGSMQVFK	Krueppel-like factor 8	Klf8	_IKSESGS(ph)M(ox)QVFK_	Oxidation (M),Phospho (STY)	0.0032985	0.0032985	-0.12614	0.101381	-0.210713	23.2426	18.6571	18.4042	Krueppel-like factor 8	Klf8	_IKSESGS(ph)M(ox)QVFK_	Oxidation (M),Phospho (STY)	0.0032985	0.0032985	-0.0784905	20.1013	0.4873	0.697971
RPASPSSPEHLPATPAESPAQR	Sin3 histone deacetylase corepressor complex component SDS3	Suds3	_RPAS(ph)PSS(ph)PEHLPATPAESPAQR_	2 Phospho (STY)	0.00035656	0.00035656	-0.0675457	-0.415576	0.165687	24.365	23.7604	16.5633	Sin3 histone deacetylase corepressor complex component SDS3	Suds3	_RPAS(ph)PSS(ph)PEHLPATPAESPAQR_	2 Phospho (STY)	0.00035656	0.00035656	-0.105812	21.5629	0.487485	0.697971
RPASPSSPEHLPATPAESPAQR	Sin3 histone deacetylase corepressor complex component SDS3	Suds3	_RPAS(ph)PSSPEHLPATPAESPAQR_	Phospho (STY)	0.00035656	0.0022445	-0.0675457	-0.415576	0.165687	24.365	23.7604	16.5633	Sin3 histone deacetylase corepressor complex component SDS3	Suds3	_RPAS(ph)PSS(ph)PEHLPATPAESPAQR_	2 Phospho (STY)	0.00035656	0.00035656	-0.105812	21.5629	0.487485	0.697971
LSSLEKSSPTPR	Elongation factor 1-delta	Eef1d	_LSSLEKSS(ph)PTPR_	Phospho (STY)	3.96e-15	3.96e-15	-0.0434526	0.0104934	0.265917	29.411	29.1831	22.4102	Elongation factor 1-delta	Eef1d	_LSSLEKSS(ph)PTPR_	Phospho (STY)	3.96e-15	3.96e-15	0.0776526	27.0015	0.495203	0.707798
LSSLEKSSPTPR	Elongation factor 1-delta	Eef1d	_LSSLEKS(ph)SPTPR_	Phospho (STY)	3.96e-15	0.0051469	-0.0434526	0.0104934	0.265917	29.411	29.1831	22.4102	Elongation factor 1-delta	Eef1d	_LSSLEKSS(ph)PTPR_	Phospho (STY)	3.96e-15	3.96e-15	0.0776526	27.0015	0.495203	0.707798
MAEESSSSSSSSSPTAATSQQQQQQQLK	Cullin-4B	Cul4b	_M(ox)AEESSSSSSSSSPT(ph)AATSQQQQQQQLK_	Oxidation (M),Phospho (STY)	2.29e-77	2.22e-09	-0.0532093	0.181293	0.0786098	26.5169	23.2561	21.1805	Cullin-4B	Cul4b	_M(ox)AEESSSSSSSSSPT(ph)AATSQQQQQQQLK_	Oxidation (M),Phospho (STY)	2.29e-77	2.22e-09	0.068898	23.6512	0.502864	0.716279
MAEESSSSSSSSSPTAATSQQQQQQQLK	Cullin-4B	Cul4b	_M(ox)AEESSSSSS(ph)SSSPTAATSQQQQQQQLK_	Oxidation (M),Phospho (STY)	2.29e-77	0.00025762	-0.0532093	0.181293	0.0786098	26.5169	23.2561	21.1805	Cullin-4B	Cul4b	_M(ox)AEESSSSSSSSSPT(ph)AATSQQQQQQQLK_	Oxidation (M),Phospho (STY)	2.29e-77	2.22e-09	0.068898	23.6512	0.502864	0.716279
MAEESSSSSSSSSPTAATSQQQQQQQLK	Cullin-4B	Cul4b	_M(ox)AEESSSSSSSSS(ph)PTAATSQQQQQQQLK_	Oxidation (M),Phospho (STY)	2.29e-77	1.32e-68	-0.0532093	0.181293	0.0786098	26.5169	23.2561	21.1805	Cullin-4B	Cul4b	_M(ox)AEESSSSSSSSSPT(ph)AATSQQQQQQQLK_	Oxidation (M),Phospho (STY)	2.29e-77	2.22e-09	0.068898	23.6512	0.502864	0.716279
VEKIGEGTYGVVYK	Cyclin-dependent kinase 2;Cyclin-dependent kinase 3	Cdk2;Cdk3	_VEKIGEGTY(ph)GVVYK_	Phospho (STY)	0.00016514	0.0051951	0.303225	0.0732718	-0.980455	24.545	23.3869	22.2018	Cyclin-dependent kinase 2;Cyclin-dependent kinase 3	Cdk2;Cdk3	_VEKIGEGTY(ph)GVVYK_	Phospho (STY)	0.00016514	0.0051951	-0.201319	23.3779	0.502532	0.716279
VEKIGEGTYGVVYK	Cyclin-dependent kinase 2;Cyclin-dependent kinase 3	Cdk2;Cdk3	_VEKIGEGT(ph)YGVVYK_	Phospho (STY)	0.00016514	0.00016514	0.303225	0.0732718	-0.980455	24.545	23.3869	22.2018	Cyclin-dependent kinase 2;Cyclin-dependent kinase 3	Cdk2;Cdk3	_VEKIGEGTY(ph)GVVYK_	Phospho (STY)	0.00016514	0.0051951	-0.201319	23.3779	0.502532	0.716279
IQQFDDGGSDEEDIWEEK	Serine/threonine-protein phosphatase 6 regulatory subunit 3	Ppp6r3	_IQQFDDGGS(ph)DEEDIWEEK_	Phospho (STY)	1.1e-09	1.1e-09	0.0274372	-0.0569264	-0.162864	20.7268	21.653	21.1156	Serine/threonine-protein phosphatase 6 regulatory subunit 3	Ppp6r3	_IQQFDDGGS(ph)DEEDIWEEK_	Phospho (STY)	1.1e-09	1.1e-09	-0.0641178	21.1651	0.5154	0.719303
KLNSDEEGESSGKR	RNA polymerase-associated protein LEO1	Leo1	_KLNS(ph)DEEGESSGKR_	Phospho (STY)	8.83e-09	8.83e-09	-0.0525807	0.208767	0.0540844	24.0731	26.9008	16.5075	RNA polymerase-associated protein LEO1	Leo1	_KLNS(ph)DEEGESSGKR_	Phospho (STY)	8.83e-09	8.83e-09	0.0700902	22.4938	0.507142	0.719303
KLSGDLEAGAPK	Treacle protein	Tcof1	_KLS(ph)GDLEAGAPK_	Phospho (STY)	0.00020412	0.00020412	-0.0391177	0.00891709	0.252295	27.8017	25.7267	17.5861	Treacle protein	Tcof1	_KLS(ph)GDLEAGAPK_	Phospho (STY)	0.00020412	0.00020412	0.0740313	23.7048	0.506453	0.719303
LNRSDSDSSTLAKK	Protein WWC2	Wwc2	_LNRSDS(ph)DSSTLAKK_	Phospho (STY)	0.00043807	0.00043807	-0.226037	-0.235705	0.193078	22.8192	25.4654	24.2257	Protein WWC2	Wwc2	_LNRSDS(ph)DSSTLAKK_	Phospho (STY)	0.00043807	0.00043807	-0.0895548	24.1701	0.511449	0.719303
NITPAKVIPTPGKK	Nucleolin	Ncl	_NIT(ph)PAKVIPTPGKK_	Phospho (STY)	0.0085102	0.0085102	-0.115551	-0.0221559	-0.0457292	19.8065	21.9114	18.2019	Nucleolin	Ncl	_NIT(ph)PAKVIPTPGKK_	Phospho (STY)	0.0085102	0.0085102	-0.0611452	19.9733	0.50861	0.719303
NLLKNSPR	Zinc finger CCHC domain-containing protein 8	Zcchc8	_NLLKNS(ph)PR_	Phospho (STY)	0.0060225	0.0060225	-0.25915	-0.00798574	0.716684	22.786	20.9657	18.9269	Zinc finger CCHC domain-containing protein 8	Zcchc8	_NLLKNS(ph)PR_	Phospho (STY)	0.0060225	0.0060225	0.149849	20.8929	0.514805	0.719303
RFSFSQR	Unconventional myosin-XVIIIa	Myo18a	_RFS(ph)FSQR_	Phospho (STY)	0.0061302	0.0061302	0.379621	0.569491	-0.462356	22.6804	21.5317	16.4657	Unconventional myosin-XVIIIa	Myo18a	_RFS(ph)FSQR_	Phospho (STY)	0.0061302	0.0061302	0.162252	20.226	0.510579	0.719303
RMSMYSQGTPETPTFK	Protein FAM65B	Fam65b	_RMS(ph)M(ox)Y(ph)S(ph)QGTPET(ph)PTFK_	Oxidation (M),4 Phospho (STY)	0.057218	0.057218	0.00934717	0.0824301	0.0885487	20.6112	22.3251	21.6052	Protein FAM65B	Fam65b	_RMS(ph)M(ox)Y(ph)S(ph)QGTPET(ph)PTFK_	Oxidation (M),4 Phospho (STY)	0.057218	0.057218	0.0601087	21.5138	0.513752	0.719303
SQSAAVTPSSSTSSAR	Proteasomal ubiquitin receptor ADRM1	Adrm1	_SQSAAVT(ph)PSSSTSSAR_	Phospho (STY)	1.16e-39	5.55e-10	-0.139315	0.0958569	0.2949	24.8886	22.779	20.8065	Proteasomal ubiquitin receptor ADRM1	Adrm1	_SQSAAVT(ph)PSSSTSSAR_	Phospho (STY)	1.16e-39	5.55e-10	0.0838139	22.8247	0.51259	0.719303
SVGKVEPSSQSPGRSPR	ELKS/Rab6-interacting/CAST family member 1	Erc1	_SVGKVEPSSQSPGRS(ph)PR_	Phospho (STY)	1.24e-09	1.24e-09	-0.0603822	0.100439	-0.273291	23.6702	25.6534	17.9842	ELKS/Rab6-interacting/CAST family member 1	Erc1	_SVGKVEPSSQSPGRS(ph)PR_	Phospho (STY)	1.24e-09	1.24e-09	-0.0777445	22.4359	0.515054	0.719303
SVGKVEPSSQSPGRSPR	ELKS/Rab6-interacting/CAST family member 1	Erc1	_SVGKVEPSSQS(ph)PGRSPR_	Phospho (STY)	1.24e-09	0.0023438	-0.0603822	0.100439	-0.273291	23.6702	25.6534	17.9842	ELKS/Rab6-interacting/CAST family member 1	Erc1	_SVGKVEPSSQSPGRS(ph)PR_	Phospho (STY)	1.24e-09	1.24e-09	-0.0777445	22.4359	0.515054	0.719303
SVGKVEPSSQSPGRSPR	ELKS/Rab6-interacting/CAST family member 1	Erc1	_SVGKVEPS(ph)SQSPGRSPR_	Phospho (STY)	1.24e-09	0.00040751	-0.0603822	0.100439	-0.273291	23.6702	25.6534	17.9842	ELKS/Rab6-interacting/CAST family member 1	Erc1	_SVGKVEPSSQSPGRS(ph)PR_	Phospho (STY)	1.24e-09	1.24e-09	-0.0777445	22.4359	0.515054	0.719303
VAVGCRLSNGEAE	Lethal(2) giant larvae protein homolog 2	Llgl2	_VAVGCRLS(ph)NGEAE_	Phospho (STY)	0.0021022	0.0021022	-0.0127374	0.195222	-0.543362	22.2392	19.5285	20.3838	Lethal(2) giant larvae protein homolog 2	Llgl2	_VAVGCRLS(ph)NGEAE_	Phospho (STY)	0.0021022	0.0021022	-0.120293	20.7172	0.510849	0.719303
VQFKTYPGVMHSSCPQEMAAVK	Acyl-protein thioesterase 2	Lypla2	_VQFKT(ph)Y(ph)PGVM(ox)HS(ph)SCPQEMAAVK_	Oxidation (M),3 Phospho (STY)	0.024587	0.024587	-0.265241	-0.112428	0.945233	22.1819	22.1628	19.8417	Acyl-protein thioesterase 2	Lypla2	_VQFKT(ph)Y(ph)PGVM(ox)HS(ph)SCPQEMAAVK_	Oxidation (M),3 Phospho (STY)	0.024587	0.024587	0.189188	21.3955	0.513814	0.719303
QRPDLGSAR	DNA replication licensing factor MCM4	Mcm4	_QRPDLGS(ph)AR_	Phospho (STY)	0.040551	0.040551	-0.0614507	-0.085711	0.446574	25.1299	24.6859	21.6296	DNA replication licensing factor MCM4	Mcm4	_QRPDLGS(ph)AR_	Phospho (STY)	0.040551	0.040551	0.099804	23.8152	0.518297	0.722131
AQTAPTKTSPR		Trip12	_AQTAPTKT(ph)SPR_	Phospho (STY)	1.11e-06	0.0062871	0.0724488	-0.290956	-0.0118498	16.8712	17.4496	20.7625		Trip12	_AQTAPTKT(ph)SPR_	Phospho (STY)	1.11e-06	0.0062871	-0.0767858	18.3611	0.522485	0.725528
AQTAPTKTSPR		Trip12	_AQTAPT(ph)KTSPR_	Phospho (STY)	1.11e-06	0.047013	0.0724488	-0.290956	-0.0118498	16.8712	17.4496	20.7625		Trip12	_AQTAPTKT(ph)SPR_	Phospho (STY)	1.11e-06	0.0062871	-0.0767858	18.3611	0.522485	0.725528
AQTAPTKTSPR		Trip12	_AQTAPTKTS(ph)PR_	Phospho (STY)	1.11e-06	1.11e-06	0.0724488	-0.290956	-0.0118498	16.8712	17.4496	20.7625		Trip12	_AQTAPTKT(ph)SPR_	Phospho (STY)	1.11e-06	0.0062871	-0.0767858	18.3611	0.522485	0.725528
YATPIKKEPSSPR	Breast cancer type 2 susceptibility protein homolog	Brca2	_YATPIKKEPSS(ph)PR_	Phospho (STY)	0.0014516	0.029199	-0.0418923	-0.127321	0.487383	21.9646	23.1655	20.2404	Breast cancer type 2 susceptibility protein homolog	Brca2	_YATPIKKEPSS(ph)PR_	Phospho (STY)	0.0014516	0.029199	0.106057	21.7902	0.521923	0.725528
YATPIKKEPSSPR	Breast cancer type 2 susceptibility protein homolog	Brca2	_YATPIKKEPS(ph)SPR_	Phospho (STY)	0.0014516	0.0014516	-0.0418923	-0.127321	0.487383	21.9646	23.1655	20.2404	Breast cancer type 2 susceptibility protein homolog	Brca2	_YATPIKKEPSS(ph)PR_	Phospho (STY)	0.0014516	0.029199	0.106057	21.7902	0.521923	0.725528
VSDQNSPVLPKK	Ubiquitin carboxyl-terminal hydrolase 24	Usp24	_VSDQNS(ph)PVLPKK_	Phospho (STY)	0.00019892	0.00019892	-0.0375916	0.0563061	0.171335	25.4904	24.2852	19.3044	Ubiquitin carboxyl-terminal hydrolase 24	Usp24	_VSDQNS(ph)PVLPKK_	Phospho (STY)	0.00019892	0.00019892	0.0633498	23.0267	0.526681	0.730131
GTSPTRGTAPGAR	Protein FAM117B	Fam117b	_GTS(ph)PTRGTAPGAR_	Phospho (STY)	0.0085624	0.0085624	0.217479	0.0753273	-0.0854508	23.9712	19.7488	18.8458	Protein FAM117B	Fam117b	_GTS(ph)PTRGTAPGAR_	Phospho (STY)	0.0085624	0.0085624	0.0691185	20.8552	0.529699	0.733089
GTSPTRGTAPGAR	Protein FAM117B	Fam117b	_GTSPT(ph)RGTAPGAR_	Phospho (STY)	0.0085624	0.019296	0.217479	0.0753273	-0.0854508	23.9712	19.7488	18.8458	Protein FAM117B	Fam117b	_GTS(ph)PTRGTAPGAR_	Phospho (STY)	0.0085624	0.0085624	0.0691185	20.8552	0.529699	0.733089
GTSPTRGTAPGAR	Protein FAM117B	Fam117b	_GT(ph)SPTRGTAPGAR_	Phospho (STY)	0.0085624	0.060359	0.217479	0.0753273	-0.0854508	23.9712	19.7488	18.8458	Protein FAM117B	Fam117b	_GTS(ph)PTRGTAPGAR_	Phospho (STY)	0.0085624	0.0085624	0.0691185	20.8552	0.529699	0.733089
FNLSSHSQSPK	Anaphase-promoting complex subunit 1	Anapc1	_FNLSSHSQS(ph)PK_	Phospho (STY)	0.00074624	0.00074624	-0.427091	-0.252071	0.329181	19.8728	20.8568	19.9849	Anaphase-promoting complex subunit 1	Anapc1	_FNLSSHSQS(ph)PK_	Phospho (STY)	0.00074624	0.00074624	-0.11666	20.2381	0.53469	0.733996
FNLSSHSQSPK	Anaphase-promoting complex subunit 1	Anapc1	_FNLSSHS(ph)QSPK_	Phospho (STY)	0.00074624	0.0090664	-0.427091	-0.252071	0.329181	19.8728	20.8568	19.9849	Anaphase-promoting complex subunit 1	Anapc1	_FNLSSHSQS(ph)PK_	Phospho (STY)	0.00074624	0.00074624	-0.11666	20.2381	0.53469	0.733996
KASSTAKVPASPLPGLDR	Serine/threonine-protein kinase MARK2	Mark2	_KASSTAKVPAS(ph)PLPGLDR_	Phospho (STY)	9.16e-07	9.16e-07	0.0847446	-0.0107738	0.0999011	20.5728	21.1066	17.5255	Serine/threonine-protein kinase MARK2	Mark2	_KASSTAKVPAS(ph)PLPGLDR_	Phospho (STY)	9.16e-07	9.16e-07	0.0579573	19.7349	0.534781	0.733996
LGTGGGGSPDKSPSAQELK	STIP1 homology and U box-containing protein 1	Stub1	_LGTGGGGS(ph)PDKSPSAQELK_	Phospho (STY)	4.06e-16	4.06e-16	-0.230719	0.122474	0.410124	28.2656	26.0855	20.1631	STIP1 homology and U box-containing protein 1	Stub1	_LGTGGGGS(ph)PDKSPSAQELK_	Phospho (STY)	4.06e-16	4.06e-16	0.100626	24.8381	0.532544	0.733996
SRSWPGGPR	Prostate tumor-overexpressed gene 1 protein homolog	Ptov1	_SRS(ph)WPGGPR_	Phospho (STY)	0.0030905	0.0030905	0.149389	-0.191574	0.302056	22.146	23.0112	17.196	Prostate tumor-overexpressed gene 1 protein homolog	Ptov1	_SRS(ph)WPGGPR_	Phospho (STY)	0.0030905	0.0030905	0.0866238	20.7844	0.531824	0.733996
VEQLQKEKSPR	Coiled-coil domain-containing protein 165	Ccdc165	_VEQLQKEKS(ph)PR_	Phospho (STY)	0.049141	0.049141	-0.0705877	0.237564	-0.500953	23.1678	23.5667	20.3816	Coiled-coil domain-containing protein 165	Ccdc165	_VEQLQKEKS(ph)PR_	Phospho (STY)	0.049141	0.049141	-0.111326	22.372	0.533666	0.733996
SSTPPRQSPSRSSSPQPK	Serine/arginine repetitive matrix protein 2	Srrm2	_SST(ph)PPRQS(ph)PSRSS(ph)SPQPK_	3 Phospho (STY)	4.99e-07	0.035482	0.0133551	-0.000938057	0.167872	23.949	21.3309	18.451	Serine/arginine repetitive matrix protein 2	Srrm2	_SST(ph)PPRQS(ph)PSRSS(ph)SPQPK_	3 Phospho (STY)	4.99e-07	0.035482	0.0600962	21.2437	0.539713	0.739541
SSTPPRQSPSRSSSPQPK	Serine/arginine repetitive matrix protein 2	Srrm2	_SST(ph)PPRQSPS(ph)RSSS(ph)PQPK_	3 Phospho (STY)	4.99e-07	1.36e-05	0.0133551	-0.000938057	0.167872	23.949	21.3309	18.451	Serine/arginine repetitive matrix protein 2	Srrm2	_SST(ph)PPRQS(ph)PSRSS(ph)SPQPK_	3 Phospho (STY)	4.99e-07	0.035482	0.0600962	21.2437	0.539713	0.739541
SSTPPRQSPSRSSSPQPK	Serine/arginine repetitive matrix protein 2	Srrm2	_SST(ph)PPRQSPSRS(ph)SS(ph)PQPK_	3 Phospho (STY)	4.99e-07	0.0047532	0.0133551	-0.000938057	0.167872	23.949	21.3309	18.451	Serine/arginine repetitive matrix protein 2	Srrm2	_SST(ph)PPRQS(ph)PSRSS(ph)SPQPK_	3 Phospho (STY)	4.99e-07	0.035482	0.0600962	21.2437	0.539713	0.739541
SSTPPRQSPSRSSSPQPK	Serine/arginine repetitive matrix protein 2	Srrm2	_S(ph)STPPRQSPS(ph)RSSS(ph)PQPK_	3 Phospho (STY)	4.99e-07	4.99e-07	0.0133551	-0.000938057	0.167872	23.949	21.3309	18.451	Serine/arginine repetitive matrix protein 2	Srrm2	_SST(ph)PPRQS(ph)PSRSS(ph)SPQPK_	3 Phospho (STY)	4.99e-07	0.035482	0.0600962	21.2437	0.539713	0.739541
SSTPPRQSPSRSSSPQPK	Serine/arginine repetitive matrix protein 2	Srrm2	_SST(ph)PPRQS(ph)PSRS(ph)SSPQPK_	3 Phospho (STY)	4.99e-07	0.01277	0.0133551	-0.000938057	0.167872	23.949	21.3309	18.451	Serine/arginine repetitive matrix protein 2	Srrm2	_SST(ph)PPRQS(ph)PSRSS(ph)SPQPK_	3 Phospho (STY)	4.99e-07	0.035482	0.0600962	21.2437	0.539713	0.739541
SSTPPRQSPSRSSSPQPK	Serine/arginine repetitive matrix protein 2	Srrm2	_SSTPPRQS(ph)PSRS(ph)SSPQPK_	2 Phospho (STY)	4.99e-07	0.047975	0.0133551	-0.000938057	0.167872	23.949	21.3309	18.451	Serine/arginine repetitive matrix protein 2	Srrm2	_SST(ph)PPRQS(ph)PSRSS(ph)SPQPK_	3 Phospho (STY)	4.99e-07	0.035482	0.0600962	21.2437	0.539713	0.739541
DKEVLSYLNR	Testis-specific Y-encoded-like protein 5	Tspyl5	_DKEVLSY(ph)LNR_	Phospho (STY)	0.014038	0.014038	0.0521376	-0.21932	0.473735	23.7635	22.1406	20.2998	Testis-specific Y-encoded-like protein 5	Tspyl5	_DKEVLSY(ph)LNR_	Phospho (STY)	0.014038	0.014038	0.102184	22.068	0.549636	0.73992
DSNLSAASPKPGKFQR	Actin-binding protein anillin	Anln	_DSNLSAAS(ph)PKPGKFQR_	Phospho (STY)	0.00019183	0.00053297	-0.116426	-0.174328	0.695281	23.5257	23.9376	18.6554	Actin-binding protein anillin	Anln	_DSNLSAAS(ph)PKPGKFQR_	Phospho (STY)	0.00019183	0.00053297	0.134842	22.0396	0.542624	0.73992
DSNLSAASPKPGKFQR	Actin-binding protein anillin	Anln	_DSNLS(ph)AASPKPGKFQR_	Phospho (STY)	0.00019183	0.00019183	-0.116426	-0.174328	0.695281	23.5257	23.9376	18.6554	Actin-binding protein anillin	Anln	_DSNLSAAS(ph)PKPGKFQR_	Phospho (STY)	0.00019183	0.00053297	0.134842	22.0396	0.542624	0.73992
GKSISGAYVQNK	Nuclear autoantigenic sperm protein	Nasp	_GKS(ph)ISGAYVQNK_	Phospho (STY)	0.00059848	0.00059848	0.00690837	-0.0709817	0.274411	19.2623	19.992	17.1116	Nuclear autoantigenic sperm protein	Nasp	_GKS(ph)ISGAYVQNK_	Phospho (STY)	0.00059848	0.00059848	0.0701125	18.7887	0.549808	0.73992
HSTPSNSSNPSGPPSPNSPHR	Serine/threonine-protein kinase MRCK beta	Cdc42bpb	_HSTPSNSSNPSGPPS(ph)PNSPHR_	Phospho (STY)	1.78e-26	1.78e-26	-0.0578421	-0.04265	0.334568	20.1586	23.9487	19.3259	Serine/threonine-protein kinase MRCK beta	Cdc42bpb	_HSTPSNSSNPSGPPS(ph)PNSPHR_	Phospho (STY)	1.78e-26	1.78e-26	0.0780254	21.1444	0.545187	0.73992
IFYTTTPVKK	Beta-lactamase-like protein 2	Lactb2	_IFYTT(ph)TPVKK_	Phospho (STY)	0.00010501	0.00010501	-0.367043	0.42417	0.302056	23.7702	25.0636	24.1084	Beta-lactamase-like protein 2	Lactb2	_IFYTT(ph)TPVKK_	Phospho (STY)	0.00010501	0.00010501	0.119727	24.3141	0.546824	0.73992
IFYTTTPVKK	Beta-lactamase-like protein 2	Lactb2	_IFYT(ph)TTPVKK_	Phospho (STY)	0.00010501	0.00029533	-0.367043	0.42417	0.302056	23.7702	25.0636	24.1084	Beta-lactamase-like protein 2	Lactb2	_IFYTT(ph)TPVKK_	Phospho (STY)	0.00010501	0.00010501	0.119727	24.3141	0.546824	0.73992
IFYTTTPVKK	Beta-lactamase-like protein 2	Lactb2	_IFYTTT(ph)PVKK_	Phospho (STY)	0.00010501	0.00015575	-0.367043	0.42417	0.302056	23.7702	25.0636	24.1084	Beta-lactamase-like protein 2	Lactb2	_IFYTT(ph)TPVKK_	Phospho (STY)	0.00010501	0.00010501	0.119727	24.3141	0.546824	0.73992
IGEGTYGVVYK	Cyclin-dependent kinase 2;Cyclin-dependent kinase 3;Cyclin-dependent kinase 1	Cdk2;Cdk3;Cdk1	_IGEGT(ph)Y(ph)GVVYK_	2 Phospho (STY)	4.7e-09	0.00050174	0.155361	-0.0895436	0.126973	25.9436	23.2847	22.6138	Cyclin-dependent kinase 2;Cyclin-dependent kinase 3;Cyclin-dependent kinase 1	Cdk2;Cdk3;Cdk1	_IGEGT(ph)Y(ph)GVVYK_	2 Phospho (STY)	4.7e-09	0.00050174	0.0642633	23.9474	0.543447	0.73992
IGEGTYGVVYK	Cyclin-dependent kinase 2;Cyclin-dependent kinase 3;Cyclin-dependent kinase 1	Cdk2;Cdk3;Cdk1	_IGEGTY(ph)GVVYK_	Phospho (STY)	4.7e-09	4.7e-09	0.155361	-0.0895436	0.126973	25.9436	23.2847	22.6138	Cyclin-dependent kinase 2;Cyclin-dependent kinase 3;Cyclin-dependent kinase 1	Cdk2;Cdk3;Cdk1	_IGEGT(ph)Y(ph)GVVYK_	2 Phospho (STY)	4.7e-09	0.00050174	0.0642633	23.9474	0.543447	0.73992
IGEGTYGVVYK	Cyclin-dependent kinase 2;Cyclin-dependent kinase 3;Cyclin-dependent kinase 1	Cdk2;Cdk3;Cdk1	_IGEGT(ph)YGVVYK_	Phospho (STY)	4.7e-09	1.06e-05	0.155361	-0.0895436	0.126973	25.9436	23.2847	22.6138	Cyclin-dependent kinase 2;Cyclin-dependent kinase 3;Cyclin-dependent kinase 1	Cdk2;Cdk3;Cdk1	_IGEGT(ph)Y(ph)GVVYK_	2 Phospho (STY)	4.7e-09	0.00050174	0.0642633	23.9474	0.543447	0.73992
RPAAAAAAGSASPR	ATPase WRNIP1	Wrnip1	_RPAAAAAAGSAS(ph)PR_	Phospho (STY)	3.66e-09	3.66e-09	-0.00961144	-0.17184	0.00446544	24.6637	25.6946	24.4033	ATPase WRNIP1	Wrnip1	_RPAAAAAAGSAS(ph)PR_	Phospho (STY)	3.66e-09	3.66e-09	-0.0589952	24.9205	0.549717	0.73992
SFAPSTPLTGRR	Retinoblastoma-like protein 1	Rbl1	_SFAPST(ph)PLTGRR_	Phospho (STY)	0.0017855	0.01074	-0.148913	0.0764223	0.307662	22.4234	22.2366	19.0907	Retinoblastoma-like protein 1	Rbl1	_SFAPST(ph)PLTGRR_	Phospho (STY)	0.0017855	0.01074	0.0783904	21.2503	0.548714	0.73992
SFAPSTPLTGRR	Retinoblastoma-like protein 1	Rbl1	_SFAPS(ph)TPLTGRR_	Phospho (STY)	0.0017855	0.0017855	-0.148913	0.0764223	0.307662	22.4234	22.2366	19.0907	Retinoblastoma-like protein 1	Rbl1	_SFAPST(ph)PLTGRR_	Phospho (STY)	0.0017855	0.01074	0.0783904	21.2503	0.548714	0.73992
SRVPSAGDVER	Mitochondrial import receptor subunit TOM34	Tomm34	_SRVPS(ph)AGDVER_	Phospho (STY)	0.0067041	0.0067041	-0.0232844	-0.16537	0.0104934	25.1396	24.8519	19.283	Mitochondrial import receptor subunit TOM34	Tomm34	_SRVPS(ph)AGDVER_	Phospho (STY)	0.0067041	0.0067041	-0.0593869	23.0915	0.544115	0.73992
SSSEEVSWISWFCGLR	Casein kinase II subunit beta	Csnk2b	_(ac)S(ph)S(ph)SEEVSWISWFCGLR_	Acetyl (Protein N-term),2 Phospho (STY)	1e-07	4.03e-06	-0.167102	0.0240359	-0.0340865	24.0762	23.4394	22.0149	Casein kinase II subunit beta	Csnk2b	_(ac)S(ph)S(ph)SEEVSWISWFCGLR_	Acetyl (Protein N-term),2 Phospho (STY)	1e-07	4.03e-06	-0.0590508	23.1768	0.54936	0.73992
SSSEEVSWISWFCGLR	Casein kinase II subunit beta	Csnk2b	_(ac)S(ph)S(ph)S(ph)EEVSWISWFCGLR_	Acetyl (Protein N-term),3 Phospho (STY)	1e-07	1e-07	-0.167102	0.0240359	-0.0340865	24.0762	23.4394	22.0149	Casein kinase II subunit beta	Csnk2b	_(ac)S(ph)S(ph)SEEVSWISWFCGLR_	Acetyl (Protein N-term),2 Phospho (STY)	1e-07	4.03e-06	-0.0590508	23.1768	0.54936	0.73992
SSSPVNVKK	Heterogeneous nuclear ribonucleoprotein U	Hnrnpu	_(ac)SS(ph)SPVNVKK_	Acetyl (Protein N-term),Phospho (STY)	1.21e-06	1.09e-05	-0.112428	0.241474	-0.433234	28.9763	27.5023	25.0815	Heterogeneous nuclear ribonucleoprotein U	Hnrnpu	_(ac)SS(ph)SPVNVKK_	Acetyl (Protein N-term),Phospho (STY)	1.21e-06	1.09e-05	-0.101396	27.1867	0.543203	0.73992
SSSPVNVKK	Heterogeneous nuclear ribonucleoprotein U	Hnrnpu	_(ac)S(ph)SSPVNVKK_	Acetyl (Protein N-term),Phospho (STY)	1.21e-06	0.00086785	-0.112428	0.241474	-0.433234	28.9763	27.5023	25.0815	Heterogeneous nuclear ribonucleoprotein U	Hnrnpu	_(ac)SS(ph)SPVNVKK_	Acetyl (Protein N-term),Phospho (STY)	1.21e-06	1.09e-05	-0.101396	27.1867	0.543203	0.73992
SSSPVNVKK	Heterogeneous nuclear ribonucleoprotein U	Hnrnpu	_(ac)SSS(ph)PVNVKK_	Acetyl (Protein N-term),Phospho (STY)	1.21e-06	1.21e-06	-0.112428	0.241474	-0.433234	28.9763	27.5023	25.0815	Heterogeneous nuclear ribonucleoprotein U	Hnrnpu	_(ac)SS(ph)SPVNVKK_	Acetyl (Protein N-term),Phospho (STY)	1.21e-06	1.09e-05	-0.101396	27.1867	0.543203	0.73992
GGSGYHSRSPTRQESSR	Serine/arginine repetitive matrix protein 2	Srrm2	_GGS(ph)GYHS(ph)RS(ph)PTRQESSR_	3 Phospho (STY)	0.0085635	0.0085635	-0.0624146	0.0769695	-0.206612	19.726	25.7363	18.2848	Serine/arginine repetitive matrix protein 2	Srrm2	_GGS(ph)GYHS(ph)RS(ph)PTRQESSR_	3 Phospho (STY)	0.0085635	0.0085635	-0.064019	21.2491	0.551226	0.74032
GKIEILDSPASK	Uncharacterized protein C12orf45 homolog	D10Wsu102e	_GKIEILDS(ph)PASK_	Phospho (STY)	1.64e-09	1.64e-09	0.0378742	0.134221	-0.00348109	22.5827	22.4078	19.2283	Uncharacterized protein C12orf45 homolog	D10Wsu102e	_GKIEILDS(ph)PASK_	Phospho (STY)	1.64e-09	1.64e-09	0.0562047	21.4063	0.551891	0.74032
MYVGLTSDKRFLPGHLGMGLVEGYDSMGYEMSK	DNA topoisomerase 3-alpha	Top3a	_MYVGLTSDKRFLPGHLGMGLVEGYDS(ph)MGY(ph)EM(ox)S(ph)K_	Oxidation (M),3 Phospho (STY)	0.068052	0.068052	-0.10785	0.213129	0.0943712	22.6784	25.9741	21.7484	DNA topoisomerase 3-alpha	Top3a	_MYVGLTSDKRFLPGHLGMGLVEGYDS(ph)MGY(ph)EM(ox)S(ph)K_	Oxidation (M),3 Phospho (STY)	0.068052	0.068052	0.0665503	23.467	0.553459	0.741223
QLSSGVSEIR	Heat shock protein beta-1	Hspb1	_QLSS(ph)GVSEIR_	Phospho (STY)	0.00042731	0.0015628	0.0586628	-0.342013	0.0521376	27.3085	23.8788	22.9953	Heat shock protein beta-1	Hspb1	_QLSS(ph)GVSEIR_	Phospho (STY)	0.00042731	0.0015628	-0.0770707	24.7275	0.556214	0.743712
QLSSGVSEIR	Heat shock protein beta-1	Hspb1	_QLS(ph)SGVSEIR_	Phospho (STY)	0.00042731	0.00042731	0.0586628	-0.342013	0.0521376	27.3085	23.8788	22.9953	Heat shock protein beta-1	Hspb1	_QLSS(ph)GVSEIR_	Phospho (STY)	0.00042731	0.0015628	-0.0770707	24.7275	0.556214	0.743712
RVSSSRSVSGSPEPAAK	Serine/arginine repetitive matrix protein 1	Srrm1	_RVSSSRS(ph)VS(ph)GS(ph)PEPAAK_	3 Phospho (STY)	9.23e-09	9.23e-09	-0.211398	0.140124	0.324465	20.0065	24.9337	21.1697	Serine/arginine repetitive matrix protein 1	Srrm1	_RVSSSRS(ph)VS(ph)GS(ph)PEPAAK_	3 Phospho (STY)	9.23e-09	9.23e-09	0.0843971	22.0366	0.558878	0.745378
RVSSSRSVSGSPEPAAK	Serine/arginine repetitive matrix protein 1	Srrm1	_RVS(ph)S(ph)SRS(ph)VS(ph)GS(ph)PEPAAK_	5 Phospho (STY)	9.23e-09	0.00077005	-0.211398	0.140124	0.324465	20.0065	24.9337	21.1697	Serine/arginine repetitive matrix protein 1	Srrm1	_RVSSSRS(ph)VS(ph)GS(ph)PEPAAK_	3 Phospho (STY)	9.23e-09	9.23e-09	0.0843971	22.0366	0.558878	0.745378
RVSSSRSVSGSPEPAAK	Serine/arginine repetitive matrix protein 1	Srrm1	_RVSS(ph)S(ph)RSVS(ph)GS(ph)PEPAAK_	4 Phospho (STY)	9.23e-09	1.04e-06	-0.211398	0.140124	0.324465	20.0065	24.9337	21.1697	Serine/arginine repetitive matrix protein 1	Srrm1	_RVSSSRS(ph)VS(ph)GS(ph)PEPAAK_	3 Phospho (STY)	9.23e-09	9.23e-09	0.0843971	22.0366	0.558878	0.745378
RVSSSRSVSGSPEPAAK	Serine/arginine repetitive matrix protein 1	Srrm1	_RVS(ph)SSRS(ph)VS(ph)GS(ph)PEPAAK_	4 Phospho (STY)	9.23e-09	1.03e-08	-0.211398	0.140124	0.324465	20.0065	24.9337	21.1697	Serine/arginine repetitive matrix protein 1	Srrm1	_RVSSSRS(ph)VS(ph)GS(ph)PEPAAK_	3 Phospho (STY)	9.23e-09	9.23e-09	0.0843971	22.0366	0.558878	0.745378
RVSSSRSVSGSPEPAAK	Serine/arginine repetitive matrix protein 1	Srrm1	_RVSS(ph)SRS(ph)VS(ph)GS(ph)PEPAAK_	4 Phospho (STY)	9.23e-09	0.036436	-0.211398	0.140124	0.324465	20.0065	24.9337	21.1697	Serine/arginine repetitive matrix protein 1	Srrm1	_RVSSSRS(ph)VS(ph)GS(ph)PEPAAK_	3 Phospho (STY)	9.23e-09	9.23e-09	0.0843971	22.0366	0.558878	0.745378
STSPAPADVAPAQEDLR	Ras GTPase-activating protein-binding protein 1	G3bp1	_S(ph)TSPAPADVAPAQEDLR_	Phospho (STY)	8.44e-17	1.94e-09	0.216982	-0.0217897	-0.0102651	25.9517	26.5318	25.6498	Ras GTPase-activating protein-binding protein 1	G3bp1	_S(ph)TSPAPADVAPAQEDLR_	Phospho (STY)	8.44e-17	1.94e-09	0.0616425	26.0444	0.559869	0.745378
STSPAPADVAPAQEDLR	Ras GTPase-activating protein-binding protein 1	G3bp1	_STS(ph)PAPADVAPAQEDLR_	Phospho (STY)	8.44e-17	8.44e-17	0.216982	-0.0217897	-0.0102651	25.9517	26.5318	25.6498	Ras GTPase-activating protein-binding protein 1	G3bp1	_S(ph)TSPAPADVAPAQEDLR_	Phospho (STY)	8.44e-17	1.94e-09	0.0616425	26.0444	0.559869	0.745378
STSPAPADVAPAQEDLR	Ras GTPase-activating protein-binding protein 1	G3bp1	_ST(ph)SPAPADVAPAQEDLR_	Phospho (STY)	8.44e-17	0.01911	0.216982	-0.0217897	-0.0102651	25.9517	26.5318	25.6498	Ras GTPase-activating protein-binding protein 1	G3bp1	_S(ph)TSPAPADVAPAQEDLR_	Phospho (STY)	8.44e-17	1.94e-09	0.0616425	26.0444	0.559869	0.745378
TSSTVSTPSKVK	RNA-binding protein 27	Rbm27	_TSSTVST(ph)PSKVK_	Phospho (STY)	0.0039255	0.0039255	0.0655723	-0.040764	-0.211615	20.8028	22.3154	18.428	RNA-binding protein 27	Rbm27	_TSSTVST(ph)PSKVK_	Phospho (STY)	0.0039255	0.0039255	-0.0622689	20.5154	0.560158	0.745378
TSSTVSTPSKVK	RNA-binding protein 27	Rbm27	_TSSTVS(ph)TPSKVK_	Phospho (STY)	0.0039255	0.0045593	0.0655723	-0.040764	-0.211615	20.8028	22.3154	18.428	RNA-binding protein 27	Rbm27	_TSSTVST(ph)PSKVK_	Phospho (STY)	0.0039255	0.0039255	-0.0622689	20.5154	0.560158	0.745378
TSSLPESSPSKTAK	LIM domain and actin-binding protein 1	Lima1	_TSSLPES(ph)SPSKTAK_	Phospho (STY)	1.74e-06	4.89e-05	0.0619835	-0.230448	0.466236	27.7342	26.7172	16.5323	LIM domain and actin-binding protein 1	Lima1	_TSSLPES(ph)SPSKTAK_	Phospho (STY)	1.74e-06	4.89e-05	0.0992569	23.6612	0.561133	0.745479
TSSLPESSPSKTAK	LIM domain and actin-binding protein 1	Lima1	_TSSLPESS(ph)PSKTAK_	Phospho (STY)	1.74e-06	1.74e-06	0.0619835	-0.230448	0.466236	27.7342	26.7172	16.5323	LIM domain and actin-binding protein 1	Lima1	_TSSLPES(ph)SPSKTAK_	Phospho (STY)	1.74e-06	4.89e-05	0.0992569	23.6612	0.561133	0.745479
TSSLPESSPSKTAK	LIM domain and actin-binding protein 1	Lima1	_TSSLPESSPS(ph)KTAK_	Phospho (STY)	1.74e-06	0.00021001	0.0619835	-0.230448	0.466236	27.7342	26.7172	16.5323	LIM domain and actin-binding protein 1	Lima1	_TSSLPES(ph)SPSKTAK_	Phospho (STY)	1.74e-06	4.89e-05	0.0992569	23.6612	0.561133	0.745479
TSSLPESSPSKTAK	LIM domain and actin-binding protein 1	Lima1	_TSSLPESSPSKT(ph)AK_	Phospho (STY)	1.74e-06	0.025412	0.0619835	-0.230448	0.466236	27.7342	26.7172	16.5323	LIM domain and actin-binding protein 1	Lima1	_TSSLPES(ph)SPSKTAK_	Phospho (STY)	1.74e-06	4.89e-05	0.0992569	23.6612	0.561133	0.745479
KLEKEEEEGISQESSEEEQ	High mobility group protein HMG-I/HMG-Y	Hmga1	_KLEKEEEEGIS(ph)QES(ph)S(ph)EEEQ_	3 Phospho (STY)	3.42e-12	2.48e-11	-0.0623242	0.27453	-0.00923388	26.7521	25.2415	22.4589	High mobility group protein HMG-I/HMG-Y	Hmga1	_KLEKEEEEGIS(ph)QES(ph)S(ph)EEEQ_	3 Phospho (STY)	3.42e-12	2.48e-11	0.0676573	24.8175	0.563257	0.746471
KLEKEEEEGISQESSEEEQ	High mobility group protein HMG-I/HMG-Y	Hmga1	_KLEKEEEEGISQES(ph)S(ph)EEEQ_	2 Phospho (STY)	3.42e-12	3.42e-12	-0.0623242	0.27453	-0.00923388	26.7521	25.2415	22.4589	High mobility group protein HMG-I/HMG-Y	Hmga1	_KLEKEEEEGIS(ph)QES(ph)S(ph)EEEQ_	3 Phospho (STY)	3.42e-12	2.48e-11	0.0676573	24.8175	0.563257	0.746471
KLEKEEEEGISQESSEEEQ	High mobility group protein HMG-I/HMG-Y	Hmga1	_KLEKEEEEGIS(ph)QESS(ph)EEEQ_	2 Phospho (STY)	3.42e-12	0.047425	-0.0623242	0.27453	-0.00923388	26.7521	25.2415	22.4589	High mobility group protein HMG-I/HMG-Y	Hmga1	_KLEKEEEEGIS(ph)QES(ph)S(ph)EEEQ_	3 Phospho (STY)	3.42e-12	2.48e-11	0.0676573	24.8175	0.563257	0.746471
RLSPVEK	Transcription factor ETV6	Etv6	_RLS(ph)PVEK_	Phospho (STY)	0.0057085	0.0057085	-0.0782895	0.0240359	-0.108954	23.5676	23.4461	19.4885	Transcription factor ETV6	Etv6	_RLS(ph)PVEK_	Phospho (STY)	0.0057085	0.0057085	-0.0544026	22.1674	0.56368	0.746471
KKEPAISSQNSPEAR	Transcription elongation factor A protein 1	Tcea1	_KKEPAISSQNS(ph)PEAR_	Phospho (STY)	1.04e-38	1.04e-38	-0.299649	-0.0535536	0.133564	23.3215	27.2013	22.6702	Transcription elongation factor A protein 1	Tcea1	_KKEPAISSQNS(ph)PEAR_	Phospho (STY)	1.04e-38	1.04e-38	-0.073213	24.3976	0.564917	0.746916
KKEPAISSQNSPEAR	Transcription elongation factor A protein 1	Tcea1	_KKEPAISS(ph)QNSPEAR_	Phospho (STY)	1.04e-38	2.48e-05	-0.299649	-0.0535536	0.133564	23.3215	27.2013	22.6702	Transcription elongation factor A protein 1	Tcea1	_KKEPAISSQNS(ph)PEAR_	Phospho (STY)	1.04e-38	1.04e-38	-0.073213	24.3976	0.564917	0.746916
KKEPAISSQNSPEAR	Transcription elongation factor A protein 1	Tcea1	_KKEPAIS(ph)SQNSPEAR_	Phospho (STY)	1.04e-38	1.11e-20	-0.299649	-0.0535536	0.133564	23.3215	27.2013	22.6702	Transcription elongation factor A protein 1	Tcea1	_KKEPAISSQNS(ph)PEAR_	Phospho (STY)	1.04e-38	1.04e-38	-0.073213	24.3976	0.564917	0.746916
RTSMGGTQQQFVEGVR	Catenin beta-1	Ctnnb1	_RTS(ph)M(ox)GGTQQQFVEGVR_	Oxidation (M),Phospho (STY)	7.79e-06	8.41e-06	-0.025177	-0.264183	0.0896337	25.0995	25.2609	15.8029	Catenin beta-1	Ctnnb1	_RTS(ph)M(ox)GGTQQQFVEGVR_	Oxidation (M),Phospho (STY)	7.79e-06	8.41e-06	-0.0665755	22.0544	0.568756	0.7496
RTSMGGTQQQFVEGVR	Catenin beta-1	Ctnnb1	_RTSM(ox)GGT(ph)QQQFVEGVR_	Oxidation (M),Phospho (STY)	7.79e-06	7.79e-06	-0.025177	-0.264183	0.0896337	25.0995	25.2609	15.8029	Catenin beta-1	Ctnnb1	_RTS(ph)M(ox)GGTQQQFVEGVR_	Oxidation (M),Phospho (STY)	7.79e-06	8.41e-06	-0.0665755	22.0544	0.568756	0.7496
SGSSSPDSEITELKFPSISQD	CTP synthase 1	Ctps	_S(ph)GSSSPDSEITELKFPSISQD_	Phospho (STY)	1.46e-20	1.46e-20	-0.244326	-0.063575	0.109561	20.9353	22.5781	20.9922	CTP synthase 1	Ctps	_S(ph)GSSSPDSEITELKFPSISQD_	Phospho (STY)	1.46e-20	1.46e-20	-0.0661133	21.5019	0.568345	0.7496
SGSSSPDSEITELKFPSISQD	CTP synthase 1	Ctps	_SGSSS(ph)PDSEITELKFPSISQD_	Phospho (STY)	1.46e-20	2.85e-19	-0.244326	-0.063575	0.109561	20.9353	22.5781	20.9922	CTP synthase 1	Ctps	_S(ph)GSSSPDSEITELKFPSISQD_	Phospho (STY)	1.46e-20	1.46e-20	-0.0661133	21.5019	0.568345	0.7496
SGSSSPDSEITELKFPSISQD	CTP synthase 1	Ctps	_SGSS(ph)SPDSEITELKFPSISQD_	Phospho (STY)	1.46e-20	3.57e-19	-0.244326	-0.063575	0.109561	20.9353	22.5781	20.9922	CTP synthase 1	Ctps	_S(ph)GSSSPDSEITELKFPSISQD_	Phospho (STY)	1.46e-20	1.46e-20	-0.0661133	21.5019	0.568345	0.7496
QASPTEVVER	Pumilio homolog 2	Pum2	_QAS(ph)PTEVVER_	Phospho (STY)	8.36e-06	8.36e-06	0.041243	-0.0758849	-0.129923	23.1168	20.3863	19.5481	Pumilio homolog 2	Pum2	_QAS(ph)PTEVVER_	Phospho (STY)	8.36e-06	8.36e-06	-0.0548551	21.0171	0.570487	0.750689
GPPSPPAPVMHSPSR	SNW domain-containing protein 1	Snw1	_GPPS(ph)PPAPVM(ox)HSPSR_	Oxidation (M),Phospho (STY)	0.00040475	0.00040475	-0.0146453	-0.0479647	0.254231	24.1682	25.122	22.4635	SNW domain-containing protein 1	Snw1	_GPPS(ph)PPAPVM(ox)HSPSR_	Oxidation (M),Phospho (STY)	0.00040475	0.00040475	0.0638737	23.9179	0.571708	0.751103
ANSFVGTAQYVSPELLTEK	3-phosphoinositide-dependent protein kinase 1	Pdpk1	_ANS(ph)FVGTAQYVSPELLTEK_	Phospho (STY)	2.75e-35	2.75e-35	-0.488552	0.216113	-0.0158409	21.5652	22.5397	20.9032	3-phosphoinositide-dependent protein kinase 1	Pdpk1	_ANS(ph)FVGTAQYVSPELLTEK_	Phospho (STY)	2.75e-35	2.75e-35	-0.0960932	21.6694	0.580216	0.761074
AVPGQVQASGTPAKR	Active regulator of SIRT1	Rps19bp1	_AVPGQVQASGT(ph)PAKR_	Phospho (STY)	6.1e-06	6.1e-06	-0.202771	-0.0761739	0.611361	22.2369	22.2232	20.341	Active regulator of SIRT1	Rps19bp1	_AVPGQVQASGT(ph)PAKR_	Phospho (STY)	6.1e-06	6.1e-06	0.110805	21.6004	0.584127	0.763788
AVPGQVQASGTPAKR	Active regulator of SIRT1	Rps19bp1	_AVPGQVQAS(ph)GTPAKR_	Phospho (STY)	6.1e-06	0.033798	-0.202771	-0.0761739	0.611361	22.2369	22.2232	20.341	Active regulator of SIRT1	Rps19bp1	_AVPGQVQASGT(ph)PAKR_	Phospho (STY)	6.1e-06	6.1e-06	0.110805	21.6004	0.584127	0.763788
SGEDEQQEQTIAEDLVVTK	Proliferation-associated protein 2G4	Pa2g4	_(ac)S(ph)GEDEQQEQTIAEDLVVTK_	Acetyl (Protein N-term),Phospho (STY)	1.39e-27	4.42e-12	-0.405069	-0.0505472	0.201257	22.6999	24.1432	18.9038	Proliferation-associated protein 2G4	Pa2g4	_(ac)S(ph)GEDEQQEQTIAEDLVVTK_	Acetyl (Protein N-term),Phospho (STY)	1.39e-27	4.42e-12	-0.0847864	21.9156	0.583784	0.763788
ATAAAAAAAAAASVASASSSSTAGSPTVLTKK	Inner centromere protein	Incenp	_ATAAAAAAAAAASVASASSSSTAGS(ph)PTVLTKK_	Phospho (STY)	2.58e-05	2.58e-05	0.630405	-0.0409569	-0.249376	21.9219	22.6456	17.9756	Inner centromere protein	Incenp	_ATAAAAAAAAAASVASASSSSTAGS(ph)PTVLTKK_	Phospho (STY)	2.58e-05	2.58e-05	0.113357	20.8477	0.590045	0.767893
IMGPNYTPGKK	Elongation factor 2	Eef2	_IM(ox)GPNYT(ph)PGKK_	Oxidation (M),Phospho (STY)	0.026137	0.026137	-0.694041	-0.129387	0.421802	20.9513	21.6609	20.5003	Elongation factor 2	Eef2	_IM(ox)GPNYT(ph)PGKK_	Oxidation (M),Phospho (STY)	0.026137	0.026137	-0.133875	21.0375	0.589088	0.767893
TNLSGRQSPSFK	Serine/threonine-protein phosphatase 4 regulatory subunit 3A	Smek1	_TNLSGRQS(ph)PSFK_	Phospho (STY)	1.85e-09	1.85e-09	-0.112693	-0.0211308	0.354226	24.8346	25.7989	24.1483	Serine/threonine-protein phosphatase 4 regulatory subunit 3A	Smek1	_TNLSGRQS(ph)PSFK_	Phospho (STY)	1.85e-09	1.85e-09	0.0734675	24.9272	0.589161	0.767893
TNLSGRQSPSFK	Serine/threonine-protein phosphatase 4 regulatory subunit 3A	Smek1	_TNLS(ph)GRQSPSFK_	Phospho (STY)	1.85e-09	5.02e-06	-0.112693	-0.0211308	0.354226	24.8346	25.7989	24.1483	Serine/threonine-protein phosphatase 4 regulatory subunit 3A	Smek1	_TNLSGRQS(ph)PSFK_	Phospho (STY)	1.85e-09	1.85e-09	0.0734675	24.9272	0.589161	0.767893
TNLSGRQSPSFK	Serine/threonine-protein phosphatase 4 regulatory subunit 3A	Smek1	_TNLSGRQSPS(ph)FK_	Phospho (STY)	1.85e-09	0.057994	-0.112693	-0.0211308	0.354226	24.8346	25.7989	24.1483	Serine/threonine-protein phosphatase 4 regulatory subunit 3A	Smek1	_TNLSGRQS(ph)PSFK_	Phospho (STY)	1.85e-09	1.85e-09	0.0734675	24.9272	0.589161	0.767893
KEESEESDDDMGFGLFD	60S acidic ribosomal protein P2	Rplp2	_KEES(ph)EES(ph)DDDM(ox)GFGLFD_	Oxidation (M),2 Phospho (STY)	4.92e-08	4.92e-08	0.280956	0.0342157	-0.120373	19.6107	21.3992	19.8395	60S acidic ribosomal protein P2	Rplp2	_KEES(ph)EES(ph)DDDM(ox)GFGLFD_	Oxidation (M),2 Phospho (STY)	4.92e-08	4.92e-08	0.0649331	20.2831	0.596141	0.774181
RRSESSGNLPSVADTR	A-kinase anchor protein 1, mitochondrial	Akap1	_RRS(ph)ESSGNLPSVADTR_	Phospho (STY)	0.0045557	0.0045557	0.649478	-0.215898	-0.991255	23.8634	21.3266	19.4644	A-kinase anchor protein 1, mitochondrial	Akap1	_RRS(ph)ESSGNLPSVADTR_	Phospho (STY)	0.0045557	0.0045557	-0.185892	21.5515	0.596745	0.774181
RRSESSGNLPSVADTR	A-kinase anchor protein 1, mitochondrial	Akap1	_RRSES(ph)SGNLPSVADTR_	Phospho (STY)	0.0045557	0.0045557	0.649478	-0.215898	-0.991255	23.8634	21.3266	19.4644	A-kinase anchor protein 1, mitochondrial	Akap1	_RRS(ph)ESSGNLPSVADTR_	Phospho (STY)	0.0045557	0.0045557	-0.185892	21.5515	0.596745	0.774181
HQLFEIEQQTFTTMSIK			_HQLFEIEQQTFTT(ph)MSIK_	Phospho (STY)	0.022397	0.022397	0	-0.0725586	0.251446	18.7262	18.8884	15.8276			_HQLFEIEQQTFTT(ph)MSIK_	Phospho (STY)	0.022397	0.022397	0.0596293	17.8141	0.600078	0.776076
SRTSPVTR	Serine/arginine repetitive matrix protein 2	Srrm2	_SRTS(ph)PVTR_	Phospho (STY)	0.0023887	0.0023887	-0.13976	0.0387171	-0.0512796	21.8174	21.4472	21.0798	Serine/arginine repetitive matrix protein 2	Srrm2	_SRTS(ph)PVTR_	Phospho (STY)	0.0023887	0.0023887	-0.0507742	21.4481	0.59949	0.776076
SLSPNHNTLQTLK	Probable E3 ubiquitin-protein ligase MYCBP2	Mycbp2	_SLS(ph)PNHNTLQTLK_	Phospho (STY)	0.013362	0.013965	-0.129024	0.072586	0.240375	22.2086	22.2878	18.1612	Probable E3 ubiquitin-protein ligase MYCBP2	Mycbp2	_SLS(ph)PNHNTLQTLK_	Phospho (STY)	0.013362	0.013965	0.0613125	20.8859	0.602211	0.777622
SLSPNHNTLQTLK	Probable E3 ubiquitin-protein ligase MYCBP2	Mycbp2	_S(ph)LSPNHNTLQTLK_	Phospho (STY)	0.013362	0.013362	-0.129024	0.072586	0.240375	22.2086	22.2878	18.1612	Probable E3 ubiquitin-protein ligase MYCBP2	Mycbp2	_SLS(ph)PNHNTLQTLK_	Phospho (STY)	0.013362	0.013965	0.0613125	20.8859	0.602211	0.777622
HDTPDTSPPRK	BUD13 homolog	Bud13	_HDTPDTS(ph)PPRK_	Phospho (STY)	0.037859	0.037859	-0.379995	0.0930192	0.644318	19.5637	23.1928	14.6556	BUD13 homolog	Bud13	_HDTPDTS(ph)PPRK_	Phospho (STY)	0.037859	0.037859	0.119114	19.1374	0.604714	0.778825
VSDQNSPVLPK	Ubiquitin carboxyl-terminal hydrolase 24	Usp24	_VSDQNS(ph)PVLPK_	Phospho (STY)	0.00023735	0.00023735	-0.0190242	0.00273852	0.169925	23.1011	20.2993	19.4816	Ubiquitin carboxyl-terminal hydrolase 24	Usp24	_VSDQNS(ph)PVLPK_	Phospho (STY)	0.00023735	0.00023735	0.0512131	20.9607	0.605022	0.778825
SALSPSKSPAK	E3 SUMO-protein ligase RanBP2;Putative peptidyl-prolyl cis-trans isomerase	Ranbp2	_SALS(ph)PSKSPAK_	Phospho (STY)	0.0012907	0.0012907	2.76778	-0.094834	-1.32659	26.2388	23.2318	22.5912	E3 SUMO-protein ligase RanBP2;Putative peptidyl-prolyl cis-trans isomerase	Ranbp2	_SALS(ph)PSKSPAK_	Phospho (STY)	0.0012907	0.0012907	0.448787	24.0206	0.607342	0.779391
SALSPSKSPAK	E3 SUMO-protein ligase RanBP2;Putative peptidyl-prolyl cis-trans isomerase	Ranbp2	_S(ph)ALSPSKSPAK_	Phospho (STY)	0.0012907	0.066115	2.76778	-0.094834	-1.32659	26.2388	23.2318	22.5912	E3 SUMO-protein ligase RanBP2;Putative peptidyl-prolyl cis-trans isomerase	Ranbp2	_SALS(ph)PSKSPAK_	Phospho (STY)	0.0012907	0.0012907	0.448787	24.0206	0.607342	0.779391
YSPTSPTYSPTSPK	DNA-directed RNA polymerase II subunit RPB1	Polr2a	_YSPTSPT(ph)YSPTSPK_	Phospho (STY)	6.51e-14	0.00016621	0.0576929	-0.0969772	0.208143	21.9953	21.5837	21.002	DNA-directed RNA polymerase II subunit RPB1	Polr2a	_YSPTSPT(ph)YSPTSPK_	Phospho (STY)	6.51e-14	0.00016621	0.0562861	21.527	0.606712	0.779391
YSPTSPTYSPTSPK	DNA-directed RNA polymerase II subunit RPB1	Polr2a	_YSPTSPTYSPT(ph)SPK_	Phospho (STY)	6.51e-14	1.36e-05	0.0576929	-0.0969772	0.208143	21.9953	21.5837	21.002	DNA-directed RNA polymerase II subunit RPB1	Polr2a	_YSPTSPT(ph)YSPTSPK_	Phospho (STY)	6.51e-14	0.00016621	0.0562861	21.527	0.606712	0.779391
YSPTSPTYSPTSPK	DNA-directed RNA polymerase II subunit RPB1	Polr2a	_YSPTS(ph)PTYSPTSPK_	Phospho (STY)	6.51e-14	6.51e-14	0.0576929	-0.0969772	0.208143	21.9953	21.5837	21.002	DNA-directed RNA polymerase II subunit RPB1	Polr2a	_YSPTSPT(ph)YSPTSPK_	Phospho (STY)	6.51e-14	0.00016621	0.0562861	21.527	0.606712	0.779391
YSPTSPTYSPTSPK	DNA-directed RNA polymerase II subunit RPB1	Polr2a	_YSPTSPTYS(ph)PTSPK_	Phospho (STY)	6.51e-14	6.78e-05	0.0576929	-0.0969772	0.208143	21.9953	21.5837	21.002	DNA-directed RNA polymerase II subunit RPB1	Polr2a	_YSPTSPT(ph)YSPTSPK_	Phospho (STY)	6.51e-14	0.00016621	0.0562861	21.527	0.606712	0.779391
KAASSANLLLR	Echinoderm microtubule-associated protein-like 3	Eml3	_KAAS(ph)SANLLLR_	Phospho (STY)	0.001565	0.001565	-0.038273	0.166201	0.0227584	21.3986	22.5693	19.413	Echinoderm microtubule-associated protein-like 3	Eml3	_KAAS(ph)SANLLLR_	Phospho (STY)	0.001565	0.001565	0.0502289	21.127	0.612753	0.785119
AVYQGPGSSPVKS	Catechol O-methyltransferase	Comt	_AVYQGPGSS(ph)PVKS_	Phospho (STY)	1.05e-08	1.05e-08	0.0231844	0.0443242	-0.233159	24.2333	20.6666	20.5348	Catechol O-methyltransferase	Comt	_AVYQGPGSS(ph)PVKS_	Phospho (STY)	1.05e-08	1.05e-08	-0.0552168	21.8116	0.614781	0.786502
ASAPATPLSPTRLSR	Lamin-B1	Lmnb1	_ASAPAT(ph)PLS(ph)PTRLSR_	2 Phospho (STY)	0.00036654	0.030963	-0.334462	0.323312	0.275245	23.3196	22.9365	19.9901	Lamin-B1	Lmnb1	_ASAPAT(ph)PLS(ph)PTRLSR_	2 Phospho (STY)	0.00036654	0.030963	0.0880321	22.082	0.616626	0.787647
ASAPATPLSPTRLSR	Lamin-B1	Lmnb1	_ASAPATPLS(ph)PTRLSR_	Phospho (STY)	0.00036654	0.00036654	-0.334462	0.323312	0.275245	23.3196	22.9365	19.9901	Lamin-B1	Lmnb1	_ASAPAT(ph)PLS(ph)PTRLSR_	2 Phospho (STY)	0.00036654	0.030963	0.0880321	22.082	0.616626	0.787647
ASAPATPLSPTRLSR	Lamin-B1	Lmnb1	_ASAPATPLSPT(ph)RLSR_	Phospho (STY)	0.00036654	0.033335	-0.334462	0.323312	0.275245	23.3196	22.9365	19.9901	Lamin-B1	Lmnb1	_ASAPAT(ph)PLS(ph)PTRLSR_	2 Phospho (STY)	0.00036654	0.030963	0.0880321	22.082	0.616626	0.787647
AKTQAAGPSSPPRPPTPK	DNA repair protein XRCC1	Xrcc1	_AKTQAAGPS(ph)SPPRPPT(ph)PK_	2 Phospho (STY)	4.76e-07	4.76e-07	-0.232345	0.0669502	0.000144262	23.0692	23.3241	19.0855	DNA repair protein XRCC1	Xrcc1	_AKTQAAGPS(ph)SPPRPPT(ph)PK_	2 Phospho (STY)	4.76e-07	4.76e-07	-0.0550836	21.8263	0.617593	0.787669
AKTQAAGPSSPPRPPTPK	DNA repair protein XRCC1	Xrcc1	_AKTQAAGPSS(ph)PPRPPT(ph)PK_	2 Phospho (STY)	4.76e-07	1.06e-05	-0.232345	0.0669502	0.000144262	23.0692	23.3241	19.0855	DNA repair protein XRCC1	Xrcc1	_AKTQAAGPS(ph)SPPRPPT(ph)PK_	2 Phospho (STY)	4.76e-07	4.76e-07	-0.0550836	21.8263	0.617593	0.787669
AKTQAAGPSSPPRPPTPK	DNA repair protein XRCC1	Xrcc1	_AKTQAAGPS(ph)S(ph)PPRPPTPK_	2 Phospho (STY)	4.76e-07	0.0074987	-0.232345	0.0669502	0.000144262	23.0692	23.3241	19.0855	DNA repair protein XRCC1	Xrcc1	_AKTQAAGPS(ph)SPPRPPT(ph)PK_	2 Phospho (STY)	4.76e-07	4.76e-07	-0.0550836	21.8263	0.617593	0.787669
AKTQAAGPSSPPRPPTPK	DNA repair protein XRCC1	Xrcc1	_AKTQAAGPSS(ph)PPRPPTPK_	Phospho (STY)	4.76e-07	4.89e-05	-0.232345	0.0669502	0.000144262	23.0692	23.3241	19.0855	DNA repair protein XRCC1	Xrcc1	_AKTQAAGPS(ph)SPPRPPT(ph)PK_	2 Phospho (STY)	4.76e-07	4.76e-07	-0.0550836	21.8263	0.617593	0.787669
AKTQAAGPSSPPRPPTPK	DNA repair protein XRCC1	Xrcc1	_AKTQAAGPS(ph)SPPRPPTPK_	Phospho (STY)	4.76e-07	0.00072756	-0.232345	0.0669502	0.000144262	23.0692	23.3241	19.0855	DNA repair protein XRCC1	Xrcc1	_AKTQAAGPS(ph)SPPRPPT(ph)PK_	2 Phospho (STY)	4.76e-07	4.76e-07	-0.0550836	21.8263	0.617593	0.787669
SLSGSGYGAVTAGKR	Smoothelin-like protein 2	Smtnl2	_SLS(ph)GSGYGAVTAGKR_	Phospho (STY)	0.0042383	0.0042383	-0.139252	0.152768	0.155879	22.8628	21.814	20.7504	Smoothelin-like protein 2	Smtnl2	_SLS(ph)GSGYGAVTAGKR_	Phospho (STY)	0.0042383	0.0042383	0.0564649	21.809	0.618566	0.787697
HLKSPSIGEFK			_HLKS(ph)PSIGEFK_	Phospho (STY)	0.018948	0.018948	0.0416635	-0.0482481	0.151989	27.2255	23.7652	19.2474			_HLKS(ph)PSIGEFK_	Phospho (STY)	0.018948	0.018948	0.048468	23.4127	0.622067	0.790941
LNQSPGLAPVKR	Activity-dependent neuroprotector homeobox protein	Adnp	_LNQS(ph)PGLAPVKR_	Phospho (STY)	0.00020822	0.00020822	0.218595	-0.101366	0.0462815	22.3694	22.5547	20.8747	Activity-dependent neuroprotector homeobox protein	Adnp	_LNQS(ph)PGLAPVKR_	Phospho (STY)	0.00020822	0.00020822	0.0545036	21.9329	0.623459	0.791272
MLPHAPGVQMQAIPEDAIPEESGDEDEEDPDKR	Histone deacetylase 1	Hdac1	_M(ox)LPHAPGVQM(ox)QAIPEDAIPEES(ph)GDEDEEDPDKR_	2 Oxidation (M),Phospho (STY)	9.63e-10	9.63e-10	0.133827	-0.150705	-0.146899	29.066	27.6611	17.2714	Histone deacetylase 1	Hdac1	_M(ox)LPHAPGVQM(ox)QAIPEDAIPEES(ph)GDEDEEDPDKR_	2 Oxidation (M),Phospho (STY)	9.63e-10	9.63e-10	-0.0545924	24.6662	0.625191	0.791272
SETAPAETAAPAPVEK	Histone H1.5	Hist1h1b	_(ac)SET(ph)APAETAAPAPVEK_	Acetyl (Protein N-term),Phospho (STY)	0.00010852	0.00015238	-0.00563751	-0.458664	0.217603	23.5361	20.7651	16.149	Histone H1.5	Hist1h1b	_(ac)SET(ph)APAETAAPAPVEK_	Acetyl (Protein N-term),Phospho (STY)	0.00010852	0.00015238	-0.0822327	20.15	0.624341	0.791272
RYPSSISSSPQKDLTQAK	Ubiquitin-associated protein 2-like	Ubap2l	_RYPSSISS(ph)SPQKDLTQAK_	Phospho (STY)	6.92e-33	6.92e-33	0.162081	-0.0226834	0.0024505	28.4489	27.6351	22.7516	Ubiquitin-associated protein 2-like	Ubap2l	_RYPSSISS(ph)SPQKDLTQAK_	Phospho (STY)	6.92e-33	6.92e-33	0.0472827	26.2785	0.630322	0.796551
RYPSSISSSPQKDLTQAK	Ubiquitin-associated protein 2-like	Ubap2l	_RYPSSISSS(ph)PQKDLTQAK_	Phospho (STY)	6.92e-33	4.9e-10	0.162081	-0.0226834	0.0024505	28.4489	27.6351	22.7516	Ubiquitin-associated protein 2-like	Ubap2l	_RYPSSISS(ph)SPQKDLTQAK_	Phospho (STY)	6.92e-33	6.92e-33	0.0472827	26.2785	0.630322	0.796551
RYPSSISSSPQKDLTQAK	Ubiquitin-associated protein 2-like	Ubap2l	_RYPSSIS(ph)SSPQKDLTQAK_	Phospho (STY)	6.92e-33	2.82e-17	0.162081	-0.0226834	0.0024505	28.4489	27.6351	22.7516	Ubiquitin-associated protein 2-like	Ubap2l	_RYPSSISS(ph)SPQKDLTQAK_	Phospho (STY)	6.92e-33	6.92e-33	0.0472827	26.2785	0.630322	0.796551
SMPSMGYMTHTVSAPSLHGK	Pleckstrin homology domain-containing family A member 7	Plekha7	_SM(ox)PSM(ox)GYM(ox)THTVS(ph)APSLHGK_	3 Oxidation (M),Phospho (STY)	0.014089	0.014089	-0.0890064	0.0758749	0.160017	22.2101	22.2401	20.902	Pleckstrin homology domain-containing family A member 7	Plekha7	_SM(ox)PSM(ox)GYM(ox)THTVS(ph)APSLHGK_	3 Oxidation (M),Phospho (STY)	0.014089	0.014089	0.0489617	21.7841	0.635441	0.801796
KVMSPLQSPTK	Pleckstrin homology domain-containing family A member 7	Plekha7	_KVM(ox)S(ph)PLQSPTK_	Oxidation (M),Phospho (STY)	7.15e-07	1.08e-06	-0.1254	0.0199154	-0.0278662	23.3704	24.0785	21.0397	Pleckstrin homology domain-containing family A member 7	Plekha7	_KVM(ox)S(ph)PLQSPTK_	Oxidation (M),Phospho (STY)	7.15e-07	1.08e-06	-0.0444502	22.8295	0.636879	0.802391
KVMSPLQSPTK	Pleckstrin homology domain-containing family A member 7	Plekha7	_KVM(ox)SPLQS(ph)PTK_	Oxidation (M),Phospho (STY)	7.15e-07	7.15e-07	-0.1254	0.0199154	-0.0278662	23.3704	24.0785	21.0397	Pleckstrin homology domain-containing family A member 7	Plekha7	_KVM(ox)S(ph)PLQSPTK_	Oxidation (M),Phospho (STY)	7.15e-07	1.08e-06	-0.0444502	22.8295	0.636879	0.802391
KVMSPLQSPTK	Pleckstrin homology domain-containing family A member 7	Plekha7	_KVM(ox)SPLQSPT(ph)K_	Oxidation (M),Phospho (STY)	7.15e-07	0.019729	-0.1254	0.0199154	-0.0278662	23.3704	24.0785	21.0397	Pleckstrin homology domain-containing family A member 7	Plekha7	_KVM(ox)S(ph)PLQSPTK_	Oxidation (M),Phospho (STY)	7.15e-07	1.08e-06	-0.0444502	22.8295	0.636879	0.802391
ASAPATPLSPTR	Lamin-B1	Lmnb1	_ASAPAT(ph)PLS(ph)PTR_	2 Phospho (STY)	0.0016381	0.0016381	-0.19192	-0.0951113	0.130931	23.3905	22.6612	19.9515	Lamin-B1	Lmnb1	_ASAPAT(ph)PLS(ph)PTR_	2 Phospho (STY)	0.0016381	0.0016381	-0.0520334	22.0011	0.642866	0.807112
ASAPATPLSPTR	Lamin-B1	Lmnb1	_ASAPATPLS(ph)PTR_	Phospho (STY)	0.0016381	0.0019741	-0.19192	-0.0951113	0.130931	23.3905	22.6612	19.9515	Lamin-B1	Lmnb1	_ASAPAT(ph)PLS(ph)PTR_	2 Phospho (STY)	0.0016381	0.0016381	-0.0520334	22.0011	0.642866	0.807112
RGSRSSIEPK	Serine/arginine repetitive matrix protein 2	Srrm2	_RGS(ph)RS(ph)SIEPK_	2 Phospho (STY)	0.033689	0.038082	0.189666	0.130404	-0.157142	23.4032	23.9813	17.7952	Serine/arginine repetitive matrix protein 2	Srrm2	_RGS(ph)RS(ph)SIEPK_	2 Phospho (STY)	0.033689	0.038082	0.0543095	21.7266	0.643548	0.807112
RGSRSSIEPK	Serine/arginine repetitive matrix protein 2	Srrm2	_RGS(ph)RSS(ph)IEPK_	2 Phospho (STY)	0.033689	0.034641	0.189666	0.130404	-0.157142	23.4032	23.9813	17.7952	Serine/arginine repetitive matrix protein 2	Srrm2	_RGS(ph)RS(ph)SIEPK_	2 Phospho (STY)	0.033689	0.038082	0.0543095	21.7266	0.643548	0.807112
RGSRSSIEPK	Serine/arginine repetitive matrix protein 2	Srrm2	_RGS(ph)RSSIEPK_	Phospho (STY)	0.033689	0.033689	0.189666	0.130404	-0.157142	23.4032	23.9813	17.7952	Serine/arginine repetitive matrix protein 2	Srrm2	_RGS(ph)RS(ph)SIEPK_	2 Phospho (STY)	0.033689	0.038082	0.0543095	21.7266	0.643548	0.807112
SATPPPAEPASLPQEPPK	Ras GTPase-activating protein-binding protein 2	G3bp2	_SAT(ph)PPPAEPASLPQEPPK_	Phospho (STY)	1.32e-09	1.32e-09	0.0298416	0.0133551	0.0827026	22.2574	20.4128	20.1082	Ras GTPase-activating protein-binding protein 2	G3bp2	_SAT(ph)PPPAEPASLPQEPPK_	Phospho (STY)	1.32e-09	1.32e-09	0.0419664	20.9261	0.642018	0.807112
SATPPPAEPASLPQEPPK	Ras GTPase-activating protein-binding protein 2	G3bp2	_S(ph)ATPPPAEPASLPQEPPK_	Phospho (STY)	1.32e-09	2.52e-08	0.0298416	0.0133551	0.0827026	22.2574	20.4128	20.1082	Ras GTPase-activating protein-binding protein 2	G3bp2	_SAT(ph)PPPAEPASLPQEPPK_	Phospho (STY)	1.32e-09	1.32e-09	0.0419664	20.9261	0.642018	0.807112
YQDEVFGGFVTEPQEESEEEVEEPEER	Ras GTPase-activating protein-binding protein 1	G3bp1	_YQDEVFGGFVTEPQEES(ph)EEEVEEPEER_	Phospho (STY)	5.28e-06	5.28e-06	0.223299	-0.151234	0.0918014	21.4354	23.3727	21.6393	Ras GTPase-activating protein-binding protein 1	G3bp1	_YQDEVFGGFVTEPQEES(ph)EEEVEEPEER_	Phospho (STY)	5.28e-06	5.28e-06	0.0546222	22.1491	0.645033	0.807753
DQPAPSSPMVK	Chromosome transmission fidelity protein 18 homolog	Chtf18	_DQPAPS(ph)SPM(ox)VK_	Oxidation (M),Phospho (STY)	1.04e-06	0.00017999	0.00690837	-0.326172	0.613626	14.9413	17.1125	17.6948	Chromosome transmission fidelity protein 18 homolog	Chtf18	_DQPAPS(ph)SPM(ox)VK_	Oxidation (M),Phospho (STY)	1.04e-06	0.00017999	0.0981207	16.5829	0.649029	0.80909
DQPAPSSPMVK	Chromosome transmission fidelity protein 18 homolog	Chtf18	_DQPAPSS(ph)PM(ox)VK_	Oxidation (M),Phospho (STY)	1.04e-06	1.04e-06	0.00690837	-0.326172	0.613626	14.9413	17.1125	17.6948	Chromosome transmission fidelity protein 18 homolog	Chtf18	_DQPAPS(ph)SPM(ox)VK_	Oxidation (M),Phospho (STY)	1.04e-06	0.00017999	0.0981207	16.5829	0.649029	0.80909
RTSPVQTR	FAS-associated factor 1	Faf1	_RTS(ph)PVQTR_	Phospho (STY)	0.0022621	0.0022621	0.0396999	-0.126344	-0.0438839	15.9884	16.3213	17.1004	FAS-associated factor 1	Faf1	_RTS(ph)PVQTR_	Phospho (STY)	0.0022621	0.0022621	-0.0435094	16.47	0.648127	0.80909
SQDSYPGSPSLSPR	Ran-binding protein 10	Ranbp10	_SQDSYPGSPS(ph)LSPR_	Phospho (STY)	0.0025041	0.024409	0.0661236	0.0832474	-0.328689	18.7242	18.8092	19.0368	Ran-binding protein 10	Ranbp10	_SQDSYPGSPS(ph)LSPR_	Phospho (STY)	0.0025041	0.024409	-0.0597725	18.8567	0.648036	0.80909
SQDSYPGSPSLSPR	Ran-binding protein 10	Ranbp10	_SQDSYPGSPSLS(ph)PR_	Phospho (STY)	0.0025041	0.0025041	0.0661236	0.0832474	-0.328689	18.7242	18.8092	19.0368	Ran-binding protein 10	Ranbp10	_SQDSYPGSPS(ph)LSPR_	Phospho (STY)	0.0025041	0.024409	-0.0597725	18.8567	0.648036	0.80909
ATTAQQSPQPVAGK	THUMP domain-containing protein 1	Thumpd1	_(ac)ATTAQQS(ph)PQPVAGK_	Acetyl (Protein N-term),Phospho (STY)	2.34e-22	2.34e-22	-0.121722	-0.128488	0.11023	22.9129	21.7373	21.8459	THUMP domain-containing protein 1	Thumpd1	_(ac)ATTAQQS(ph)PQPVAGK_	Acetyl (Protein N-term),Phospho (STY)	2.34e-22	2.34e-22	-0.04666	22.1654	0.657009	0.814285
SGLSPANDTGAK	Glycylpeptide N-tetradecanoyltransferase 1	Nmt1	_SGLS(ph)PANDTGAK_	Phospho (STY)	5.82e-05	5.82e-05	-0.0461314	-0.0616163	0.264116	25.1914	23.0734	21.527	Glycylpeptide N-tetradecanoyltransferase 1	Nmt1	_SGLS(ph)PANDTGAK_	Phospho (STY)	5.82e-05	5.82e-05	0.0521228	23.2639	0.655379	0.814285
SPAPSNPTLSPSTPAK	Myb-binding protein 1A	Mybbp1a	_SPAPSNPT(ph)LSPSTPAK_	Phospho (STY)	1.8e-10	0.028405	0.503451	-0.0160013	-0.892767	23.1994	21.2393	21.2619	Myb-binding protein 1A	Mybbp1a	_SPAPSNPT(ph)LSPSTPAK_	Phospho (STY)	1.8e-10	0.028405	-0.135106	21.9002	0.656698	0.814285
SPAPSNPTLSPSTPAK	Myb-binding protein 1A	Mybbp1a	_SPAPSNPTLS(ph)PSTPAK_	Phospho (STY)	1.8e-10	2.21e-10	0.503451	-0.0160013	-0.892767	23.1994	21.2393	21.2619	Myb-binding protein 1A	Mybbp1a	_SPAPSNPT(ph)LSPSTPAK_	Phospho (STY)	1.8e-10	0.028405	-0.135106	21.9002	0.656698	0.814285
TVTPASSAKTSPAK	Dihydropyrimidinase-related protein 2	Dpysl2	_TVTPASSAKTS(ph)PAK_	Phospho (STY)	4.93e-06	4.93e-06	0.118493	0.0961269	-0.419218	25.4738	21.6922	18.317	Dihydropyrimidinase-related protein 2	Dpysl2	_TVTPASSAKTS(ph)PAK_	Phospho (STY)	4.93e-06	4.93e-06	-0.0681994	21.8277	0.657125	0.814285
TVTPASSAKTSPAK	Dihydropyrimidinase-related protein 2	Dpysl2	_TVTPASS(ph)AKTSPAK_	Phospho (STY)	4.93e-06	0.00041781	0.118493	0.0961269	-0.419218	25.4738	21.6922	18.317	Dihydropyrimidinase-related protein 2	Dpysl2	_TVTPASSAKTS(ph)PAK_	Phospho (STY)	4.93e-06	4.93e-06	-0.0681994	21.8277	0.657125	0.814285
TVTPASSAKTSPAK	Dihydropyrimidinase-related protein 2	Dpysl2	_TVTPASSAKT(ph)SPAK_	Phospho (STY)	4.93e-06	0.041775	0.118493	0.0961269	-0.419218	25.4738	21.6922	18.317	Dihydropyrimidinase-related protein 2	Dpysl2	_TVTPASSAKTS(ph)PAK_	Phospho (STY)	4.93e-06	4.93e-06	-0.0681994	21.8277	0.657125	0.814285
GTSRPGTPSAEAASTSSTLR	General transcription factor IIF subunit 1	Gtf2f1	_GTSRPGT(ph)PSAEAASTSSTLR_	Phospho (STY)	8.99e-21	8.99e-21	-0.0977797	0.135404	0.0976108	27.105	27.0777	21.7313	General transcription factor IIF subunit 1	Gtf2f1	_GTSRPGT(ph)PSAEAASTSSTLR_	Phospho (STY)	8.99e-21	8.99e-21	0.0450782	25.3047	0.660887	0.815587
RTASPPPPPK	Serine/arginine repetitive matrix protein 1	Srrm1	_RTAS(ph)PPPPPK_	Phospho (STY)	0.0017866	0.0017866	-0.310576	-0.319676	0.382723	21.7054	23.717	18.4025	Serine/arginine repetitive matrix protein 1	Srrm1	_RTAS(ph)PPPPPK_	Phospho (STY)	0.0017866	0.0017866	-0.0825096	21.275	0.661127	0.815587
SANDSTVHSPFTKR	Ubiquitin-associated protein 2-like	Ubap2l	_SANDSTVHS(ph)PFTKR_	Phospho (STY)	0.0056287	0.0056287	-0.0965915	-0.22543	0.586501	25.0548	22.243	22.2336	Ubiquitin-associated protein 2-like	Ubap2l	_SANDSTVHS(ph)PFTKR_	Phospho (STY)	0.0056287	0.0056287	0.0881597	23.1771	0.660119	0.815587
SANDSTVHSPFTKR	Ubiquitin-associated protein 2-like	Ubap2l	_SANDST(ph)VHSPFTKR_	Phospho (STY)	0.0056287	0.015428	-0.0965915	-0.22543	0.586501	25.0548	22.243	22.2336	Ubiquitin-associated protein 2-like	Ubap2l	_SANDSTVHS(ph)PFTKR_	Phospho (STY)	0.0056287	0.0056287	0.0881597	23.1771	0.660119	0.815587
CAVPHSSPNLAEVK	Histone deacetylase 6	Hdac6	_CAVPHSS(ph)PNLAEVK_	Phospho (STY)	5.44e-10	5.44e-10	-0.163947	-0.262832	0.243182	23.4846	24.1843	18.594	Histone deacetylase 6	Hdac6	_CAVPHSS(ph)PNLAEVK_	Phospho (STY)	5.44e-10	5.44e-10	-0.0611992	22.0877	0.665861	0.818155
CAVPHSSPNLAEVK	Histone deacetylase 6	Hdac6	_CAVPHS(ph)SPNLAEVK_	Phospho (STY)	5.44e-10	0.00026652	-0.163947	-0.262832	0.243182	23.4846	24.1843	18.594	Histone deacetylase 6	Hdac6	_CAVPHSS(ph)PNLAEVK_	Phospho (STY)	5.44e-10	5.44e-10	-0.0611992	22.0877	0.665861	0.818155
PGPTPSGTNVGSSGRSPSKAVAAR	Protein transport protein Sec61 subunit beta	Sec61b	_PGPTPS(ph)GTNVGSSGRSPSKAVAAR_	Phospho (STY)	0.0034281	0.05119	0.815493	0.166587	-0.589442	26.8258	26.8834	23.7341	Protein transport protein Sec61 subunit beta	Sec61b	_PGPTPS(ph)GTNVGSSGRSPSKAVAAR_	Phospho (STY)	0.0034281	0.05119	0.13088	25.8144	0.66554	0.818155
PGPTPSGTNVGSSGRSPSKAVAAR	Protein transport protein Sec61 subunit beta	Sec61b	_PGPTPSGTNVGSSGRS(ph)PSKAVAAR_	Phospho (STY)	0.0034281	0.0034281	0.815493	0.166587	-0.589442	26.8258	26.8834	23.7341	Protein transport protein Sec61 subunit beta	Sec61b	_PGPTPS(ph)GTNVGSSGRSPSKAVAAR_	Phospho (STY)	0.0034281	0.05119	0.13088	25.8144	0.66554	0.818155
PGPTPSGTNVGSSGRSPSKAVAAR	Protein transport protein Sec61 subunit beta	Sec61b	_PGPTPSGTNVGSS(ph)GRSPSKAVAAR_	Phospho (STY)	0.0034281	0.024115	0.815493	0.166587	-0.589442	26.8258	26.8834	23.7341	Protein transport protein Sec61 subunit beta	Sec61b	_PGPTPS(ph)GTNVGSSGRSPSKAVAAR_	Phospho (STY)	0.0034281	0.05119	0.13088	25.8144	0.66554	0.818155
PGPTPSGTNVGSSGRSPSKAVAAR	Protein transport protein Sec61 subunit beta	Sec61b	_PGPTPSGTNVGS(ph)SGRSPSKAVAAR_	Phospho (STY)	0.0034281	0.012758	0.815493	0.166587	-0.589442	26.8258	26.8834	23.7341	Protein transport protein Sec61 subunit beta	Sec61b	_PGPTPS(ph)GTNVGSSGRSPSKAVAAR_	Phospho (STY)	0.0034281	0.05119	0.13088	25.8144	0.66554	0.818155
TELSPRPGAAGR	Translation initiation factor eIF-2B subunit delta	Eif2b4	_TELS(ph)PRPGAAGR_	Phospho (STY)	0.0027888	0.0027888	-0.0259406	0.168642	-0.316241	28.1352	27.4463	17.5537	Translation initiation factor eIF-2B subunit delta	Eif2b4	_TELS(ph)PRPGAAGR_	Phospho (STY)	0.0027888	0.0027888	-0.0578464	24.3784	0.666214	0.818155
TTSFKGASPSSK	BTB/POZ domain-containing adapter for CUL3-mediated RhoA degradation protein 3	Kctd10	_TTS(ph)FKGASPSSK_	Phospho (STY)	9.63e-06	9.63e-06	0.249627	-0.132562	0.0361868	19.0967	20.6868	20.265	BTB/POZ domain-containing adapter for CUL3-mediated RhoA degradation protein 3	Kctd10	_TTS(ph)FKGASPSSK_	Phospho (STY)	9.63e-06	9.63e-06	0.051084	20.0162	0.667156	0.818155
AGEQQLSEPEDMEMEAGDTDDPPR	Ubiquitin carboxyl-terminal hydrolase 7	Usp7	_AGEQQLS(ph)EPEDM(ox)EM(ox)EAGDTDDPPR_	2 Oxidation (M),Phospho (STY)	2.65e-09	2.65e-09	0.124725	0.0650208	-0.067455	20.9728	22.8815	21.3003	Ubiquitin carboxyl-terminal hydrolase 7	Usp7	_AGEQQLS(ph)EPEDM(ox)EM(ox)EAGDTDDPPR_	2 Oxidation (M),Phospho (STY)	2.65e-09	2.65e-09	0.0407636	21.7182	0.676144	0.820843
AYTHQVVTR	Cyclin-dependent kinase 7	Cdk7	_AYT(ph)HQVVTR_	Phospho (STY)	0.00011444	0.00011444	-0.228807	-0.0372511	0.483158	25.0456	25.6553	25.59	Cyclin-dependent kinase 7	Cdk7	_AYT(ph)HQVVTR_	Phospho (STY)	0.00011444	0.00011444	0.0723665	25.4303	0.68024	0.820843
ERAPSPASR	Serine/arginine repetitive matrix protein 2	Srrm2	_ERAPS(ph)PASR_	Phospho (STY)	0.024842	0.024842	-0.053329	-0.269078	0.578987	21.2849	20.9645	19.4531	Serine/arginine repetitive matrix protein 2	Srrm2	_ERAPS(ph)PASR_	Phospho (STY)	0.024842	0.024842	0.0855268	20.5675	0.671894	0.820843
ETAAAHQASSSPPIDAATAEPYGFR	Microtubule-associated protein 1B;MAP1 light chain LC1	Map1b	_ETAAAHQAS(ph)SSPPIDAATAEPYGFR_	Phospho (STY)	7.5e-09	7.5e-09	-0.071012	-0.0121989	0.221939	23.8749	23.1389	18.6922	Microtubule-associated protein 1B;MAP1 light chain LC1	Map1b	_ETAAAHQAS(ph)SSPPIDAATAEPYGFR_	Phospho (STY)	7.5e-09	7.5e-09	0.0462427	21.902	0.67235	0.820843
GKSPQLALR	UBX domain-containing protein 6	Ubxn6	_GKS(ph)PQLALR_	Phospho (STY)	0.0011861	0.0011861	-0.334844	-0.268765	0.375623	24.2846	22.4295	20.2541	UBX domain-containing protein 6	Ubxn6	_GKS(ph)PQLALR_	Phospho (STY)	0.0011861	0.0011861	-0.075995	22.3228	0.679931	0.820843
IEDVGSDEEDDSGKDKK	Heat shock protein HSP 90-beta	Hsp90ab1	_IEDVGS(ph)DEEDDSGKDKK_	Phospho (STY)	2.45e-52	2.45e-52	0.175684	0.00028851	-0.0489494	30.8374	29.8872	22.3079	Heat shock protein HSP 90-beta	Hsp90ab1	_IEDVGS(ph)DEEDDSGKDKK_	Phospho (STY)	2.45e-52	2.45e-52	0.0423411	27.6775	0.675715	0.820843
RNSLVLK	Myotubularin-related protein 10	Mtmr10	_RNS(ph)LVLK_	Phospho (STY)	0.0059966	0.0059966	-0.149665	-0.779001	0.568129	23.4976	21.4319	20.665	Myotubularin-related protein 10	Mtmr10	_RNS(ph)LVLK_	Phospho (STY)	0.0059966	0.0059966	-0.120179	21.8648	0.679666	0.820843
SRSPFASTR	E3 ubiquitin-protein ligase Praja-1	Pja1	_SRS(ph)PFASTR_	Phospho (STY)	0.00034806	0.00034806	-0.0128101	-0.0644045	-0.03623	23.1187	23.4809	20.4245	E3 ubiquitin-protein ligase Praja-1	Pja1	_SRS(ph)PFASTR_	Phospho (STY)	0.00034806	0.00034806	-0.0378149	22.3414	0.672509	0.820843
SYTPSKIR	Sorting nexin-3	Snx3	_SYT(ph)PSKIR_	Phospho (STY)	0.0053588	0.0053588	0.168385	0.0401209	-0.0813237	19.9689	21.6315	21.4413	Sorting nexin-3	Snx3	_SYT(ph)PSKIR_	Phospho (STY)	0.0053588	0.0053588	0.0423942	21.0139	0.67935	0.820843
VSGRTSPLMLDR	Serine/arginine repetitive matrix protein 2	Srrm2	_VSGRTS(ph)PLM(ox)LDR_	Oxidation (M),Phospho (STY)	0.00069202	0.00069202	-0.00836297	-0.0271603	-0.0761434	27.7469	27.4457	22.2377	Serine/arginine repetitive matrix protein 2	Srrm2	_VSGRTS(ph)PLM(ox)LDR_	Oxidation (M),Phospho (STY)	0.00069202	0.00069202	-0.0372222	25.8101	0.678991	0.820843
VSGRTSPLMLDR	Serine/arginine repetitive matrix protein 2	Srrm2	_VSGRT(ph)SPLM(ox)LDR_	Oxidation (M),Phospho (STY)	0.00069202	0.008484	-0.00836297	-0.0271603	-0.0761434	27.7469	27.4457	22.2377	Serine/arginine repetitive matrix protein 2	Srrm2	_VSGRTS(ph)PLM(ox)LDR_	Oxidation (M),Phospho (STY)	0.00069202	0.00069202	-0.0372222	25.8101	0.678991	0.820843
YGPSSVEDTTGSGAADAKDDDDIDLFGSDDEEESEEAKK	Elongation factor 1-beta	Eef1b	_YGPSSVEDTTGSGAADAKDDDDIDLFGS(ph)DDEEESEEAKK_	Phospho (STY)	1.66e-06	1.66e-06	0.0797024	0.00647756	0.0253123	30.0605	28.0281	24.0802	Elongation factor 1-beta	Eef1b	_YGPSSVEDTTGSGAADAKDDDDIDLFGS(ph)DDEEESEEAKK_	Phospho (STY)	1.66e-06	1.66e-06	0.0371641	27.3896	0.680138	0.820843
CSGPGLSPGMVR	Filamin-A	Flna	_CSGPGLS(ph)PGM(ox)VR_	Oxidation (M),Phospho (STY)	0.00040866	0.00040866	0.184852	-0.0970543	-0.242345	24.4338	19.7335	19.4939	Filamin-A	Flna	_CSGPGLS(ph)PGM(ox)VR_	Oxidation (M),Phospho (STY)	0.00040866	0.00040866	-0.051516	21.2204	0.682434	0.820951
SGTPPRPGSVTNMQADECTATPQR	Serine/arginine repetitive matrix protein 2	Srrm2	_S(ph)GTPPRPGSVT(ph)NM(ox)QADECTATPQR_	Oxidation (M),2 Phospho (STY)	4.08e-10	0.0003628	0.0506062	0.162468	-0.0878714	28.4099	25.8514	21.5112	Serine/arginine repetitive matrix protein 2	Srrm2	_S(ph)GTPPRPGSVT(ph)NM(ox)QADECTATPQR_	Oxidation (M),2 Phospho (STY)	4.08e-10	0.0003628	0.0417342	25.2575	0.684291	0.820951
SGTPPRPGSVTNMQADECTATPQR	Serine/arginine repetitive matrix protein 2	Srrm2	_S(ph)GTPPRPGS(ph)VTNM(ox)QADECTATPQR_	Oxidation (M),2 Phospho (STY)	4.08e-10	1.26e-05	0.0506062	0.162468	-0.0878714	28.4099	25.8514	21.5112	Serine/arginine repetitive matrix protein 2	Srrm2	_S(ph)GTPPRPGSVT(ph)NM(ox)QADECTATPQR_	Oxidation (M),2 Phospho (STY)	4.08e-10	0.0003628	0.0417342	25.2575	0.684291	0.820951
SGTPPRPGSVTNMQADECTATPQR	Serine/arginine repetitive matrix protein 2	Srrm2	_SGT(ph)PPRPGS(ph)VTNM(ox)QADECTATPQR_	Oxidation (M),2 Phospho (STY)	4.08e-10	0.0099959	0.0506062	0.162468	-0.0878714	28.4099	25.8514	21.5112	Serine/arginine repetitive matrix protein 2	Srrm2	_S(ph)GTPPRPGSVT(ph)NM(ox)QADECTATPQR_	Oxidation (M),2 Phospho (STY)	4.08e-10	0.0003628	0.0417342	25.2575	0.684291	0.820951
SGTPPRPGSVTNMQADECTATPQR	Serine/arginine repetitive matrix protein 2	Srrm2	_S(ph)GTPPRPGSVTNM(ox)QADECTATPQR_	Oxidation (M),Phospho (STY)	4.08e-10	4.08e-10	0.0506062	0.162468	-0.0878714	28.4099	25.8514	21.5112	Serine/arginine repetitive matrix protein 2	Srrm2	_S(ph)GTPPRPGSVT(ph)NM(ox)QADECTATPQR_	Oxidation (M),2 Phospho (STY)	4.08e-10	0.0003628	0.0417342	25.2575	0.684291	0.820951
TTPPTQKPPSPPMSGK	Abl interactor 2	Abi2	_TTPPTQKPPS(ph)PPM(ox)SGK_	Oxidation (M),Phospho (STY)	0.00018227	0.00018227	-0.146595	0.185232	0.101247	22.2275	23.6219	22.0738	Abl interactor 2	Abi2	_TTPPTQKPPS(ph)PPM(ox)SGK_	Oxidation (M),Phospho (STY)	0.00018227	0.00018227	0.0466279	22.6411	0.681549	0.820951
VIASPQAPASK	Coiled-coil domain-containing protein 86	Ccdc86	_VIAS(ph)PQAPASK_	Phospho (STY)	0.0012368	0.0012368	0.215616	-0.00682564	-0.0760674	24.5324	25.7445	24.3277	Coiled-coil domain-containing protein 86	Ccdc86	_VIAS(ph)PQAPASK_	Phospho (STY)	0.0012368	0.0012368	0.0442411	24.8682	0.68384	0.820951
ARSRTPPSAPSQSR	Serine/arginine repetitive matrix protein 2	Srrm2	_ARS(ph)RTPPS(ph)APSQSR_	2 Phospho (STY)	0.0036804	0.0036804	0.0615688	-0.0172564	0.0630887	27.5393	24.5417	22.6705	Serine/arginine repetitive matrix protein 2	Srrm2	_ARS(ph)RTPPS(ph)APSQSR_	2 Phospho (STY)	0.0036804	0.0036804	0.0358004	24.9171	0.693017	0.830212
ARSRTPPSAPSQSR	Serine/arginine repetitive matrix protein 2	Srrm2	_ARS(ph)RT(ph)PPSAPSQSR_	2 Phospho (STY)	0.0036804	0.042696	0.0615688	-0.0172564	0.0630887	27.5393	24.5417	22.6705	Serine/arginine repetitive matrix protein 2	Srrm2	_ARS(ph)RTPPS(ph)APSQSR_	2 Phospho (STY)	0.0036804	0.0036804	0.0358004	24.9171	0.693017	0.830212
ARSRTPPSAPSQSR	Serine/arginine repetitive matrix protein 2	Srrm2	_ARSRT(ph)PPS(ph)APSQSR_	2 Phospho (STY)	0.0036804	0.040544	0.0615688	-0.0172564	0.0630887	27.5393	24.5417	22.6705	Serine/arginine repetitive matrix protein 2	Srrm2	_ARS(ph)RTPPS(ph)APSQSR_	2 Phospho (STY)	0.0036804	0.0036804	0.0358004	24.9171	0.693017	0.830212
KFSPDVQR	Ubiquitin-conjugating enzyme E2 T	Ube2t	_KFS(ph)PDVQR_	Phospho (STY)	0.017472	0.017472	-0.266889	0.349026	0.100036	21.2635	21.6293	20.4074	Ubiquitin-conjugating enzyme E2 T	Ube2t	_KFS(ph)PDVQR_	Phospho (STY)	0.017472	0.017472	0.0607242	21.1	0.695461	0.830212
KLNSSSSSSNSSNEREDFDSTSSSSTPPQPR	Cullin-4B	Cul4b	_KLNSSSSSSNSSNEREDFDS(ph)TSSSSTPPQPR_	Phospho (STY)	0.00043409	0.0025626	-0.0191265	0.122871	-0.239958	23.5568	24.4067	17.8333	Cullin-4B	Cul4b	_KLNSSSSSSNSSNEREDFDS(ph)TSSSSTPPQPR_	Phospho (STY)	0.00043409	0.0025626	-0.0454043	21.9323	0.696016	0.830212
KLNSSSSSSNSSNEREDFDSTSSSSTPPQPR	Cullin-4B	Cul4b	_KLNSSSSSSNSSNEREDFDSTSSSST(ph)PPQPR_	Phospho (STY)	0.00043409	0.00043409	-0.0191265	0.122871	-0.239958	23.5568	24.4067	17.8333	Cullin-4B	Cul4b	_KLNSSSSSSNSSNEREDFDS(ph)TSSSSTPPQPR_	Phospho (STY)	0.00043409	0.0025626	-0.0454043	21.9323	0.696016	0.830212
KLNSSSSSSNSSNEREDFDSTSSSSTPPQPR	Cullin-4B	Cul4b	_KLNSSSSSSNSSNEREDFDSTSSS(ph)STPPQPR_	Phospho (STY)	0.00043409	0.0026223	-0.0191265	0.122871	-0.239958	23.5568	24.4067	17.8333	Cullin-4B	Cul4b	_KLNSSSSSSNSSNEREDFDS(ph)TSSSSTPPQPR_	Phospho (STY)	0.00043409	0.0025626	-0.0454043	21.9323	0.696016	0.830212
YHGHSMSDPGVSYR	Pyruvate dehydrogenase E1 component subunit alpha, somatic form, mitochondrial	Pdha1	_YHGHS(ph)M(ox)SDPGVSYR_	Oxidation (M),Phospho (STY)	0.003695	0.003695	0.673647	0.165301	-0.529635	23.0382	20.1612	15.0364	Pyruvate dehydrogenase E1 component subunit alpha, somatic form, mitochondrial	Pdha1	_YHGHS(ph)M(ox)SDPGVSYR_	Oxidation (M),Phospho (STY)	0.003695	0.003695	0.103104	19.4119	0.695583	0.830212
YHGHSMSDPGVSYR	Pyruvate dehydrogenase E1 component subunit alpha, somatic form, mitochondrial	Pdha1	_YHGHSM(ox)S(ph)DPGVSYR_	Oxidation (M),Phospho (STY)	0.003695	0.0070852	0.673647	0.165301	-0.529635	23.0382	20.1612	15.0364	Pyruvate dehydrogenase E1 component subunit alpha, somatic form, mitochondrial	Pdha1	_YHGHS(ph)M(ox)SDPGVSYR_	Oxidation (M),Phospho (STY)	0.003695	0.003695	0.103104	19.4119	0.695583	0.830212
YHGHSMSDPGVSYR	Pyruvate dehydrogenase E1 component subunit alpha, somatic form, mitochondrial	Pdha1	_YHGHS(ph)M(ox)SDPGVS(ph)YR_	Oxidation (M),2 Phospho (STY)	0.003695	0.032101	0.673647	0.165301	-0.529635	23.0382	20.1612	15.0364	Pyruvate dehydrogenase E1 component subunit alpha, somatic form, mitochondrial	Pdha1	_YHGHS(ph)M(ox)SDPGVSYR_	Oxidation (M),Phospho (STY)	0.003695	0.003695	0.103104	19.4119	0.695583	0.830212
RPASGDDLSAKK	DCN1-like protein 4	Dcun1d4	_RPAS(ph)GDDLSAKK_	Phospho (STY)	0.011035	0.011035	-0.431248	0.501617	0.175301	23.8865	21.4622	20.5541	DCN1-like protein 4	Dcun1d4	_RPAS(ph)GDDLSAKK_	Phospho (STY)	0.011035	0.011035	0.0818902	21.9676	0.701498	0.833298
TLPIRSPK	Telomere-associated protein RIF1	Rif1	_TLPIRS(ph)PK_	Phospho (STY)	0.0058255	0.0058255	0.476226	0.0892269	-0.345656	23.9558	21.9054	22.3736	Telomere-associated protein RIF1	Rif1	_TLPIRS(ph)PK_	Phospho (STY)	0.0058255	0.0058255	0.0732657	22.7449	0.700839	0.833298
TNKPSTPTTAVR	Spastin	Spast	_TNKPST(ph)PTTAVR_	Phospho (STY)	0.0020756	0.0020756	-0.213721	-0.33898	0.886979	19.9734	20.0741	18.6459	Spastin	Spast	_TNKPST(ph)PTTAVR_	Phospho (STY)	0.0020756	0.0020756	0.111426	19.5645	0.701619	0.833298
SDAAVDTSSEITTK	Prothymosin alpha;Thymosin alpha	Ptma	_(ac)S(ph)DAAVDTSSEITTK_	Acetyl (Protein N-term),Phospho (STY)	1.97e-42	2.28e-06	-0.53711	0.390778	0.420509	22.1354	22.5652	19.6402	Prothymosin alpha;Thymosin alpha	Ptma	_(ac)S(ph)DAAVDTSSEITTK_	Acetyl (Protein N-term),Phospho (STY)	1.97e-42	2.28e-06	0.0913923	21.4469	0.703914	0.834828
SDAAVDTSSEITTK	Prothymosin alpha;Thymosin alpha	Ptma	_(ac)SDAAVDT(ph)SSEITTK_	Acetyl (Protein N-term),Phospho (STY)	1.97e-42	0.0013882	-0.53711	0.390778	0.420509	22.1354	22.5652	19.6402	Prothymosin alpha;Thymosin alpha	Ptma	_(ac)S(ph)DAAVDTSSEITTK_	Acetyl (Protein N-term),Phospho (STY)	1.97e-42	2.28e-06	0.0913923	21.4469	0.703914	0.834828
SDQEAKPSTEDLGDKK	Small ubiquitin-related modifier 1	Sumo1	_(ac)S(ph)DQEAKPSTEDLGDKK_	Acetyl (Protein N-term),Phospho (STY)	1.48e-06	6.78e-06	-0.13405	0.181548	-0.183081	27.4688	24.9483	20.0236	Small ubiquitin-related modifier 1	Sumo1	_(ac)S(ph)DQEAKPSTEDLGDKK_	Acetyl (Protein N-term),Phospho (STY)	1.48e-06	6.78e-06	-0.0451942	24.1469	0.706962	0.83605
SDQEAKPSTEDLGDKK	Small ubiquitin-related modifier 1	Sumo1	_(ac)SDQEAKPST(ph)EDLGDKK_	Acetyl (Protein N-term),Phospho (STY)	1.48e-06	1.48e-06	-0.13405	0.181548	-0.183081	27.4688	24.9483	20.0236	Small ubiquitin-related modifier 1	Sumo1	_(ac)S(ph)DQEAKPSTEDLGDKK_	Acetyl (Protein N-term),Phospho (STY)	1.48e-06	6.78e-06	-0.0451942	24.1469	0.706962	0.83605
SDQEAKPSTEDLGDKK	Small ubiquitin-related modifier 1	Sumo1	_(ac)SDQEAKPS(ph)TEDLGDKK_	Acetyl (Protein N-term),Phospho (STY)	1.48e-06	0.00030983	-0.13405	0.181548	-0.183081	27.4688	24.9483	20.0236	Small ubiquitin-related modifier 1	Sumo1	_(ac)S(ph)DQEAKPSTEDLGDKK_	Acetyl (Protein N-term),Phospho (STY)	1.48e-06	6.78e-06	-0.0451942	24.1469	0.706962	0.83605
VRGWSPPPEVR	Acetyl-coenzyme A synthetase, cytoplasmic	Acss2	_VRGWS(ph)PPPEVR_	Phospho (STY)	0.026674	0.026674	-0.108627	0.00604663	0.230572	22.6511	21.7777	19.2014	Acetyl-coenzyme A synthetase, cytoplasmic	Acss2	_VRGWS(ph)PPPEVR_	Phospho (STY)	0.026674	0.026674	0.0426637	21.2101	0.706864	0.83605
LHVSTINLQK	Serine/threonine-protein kinase mTOR	Mtor	_LHVS(ph)TINLQK_	Phospho (STY)	0.0042154	0.0042154	-0.108954	0.249142	-0.303045	20.9723	20.1502	20.7484	Serine/threonine-protein kinase mTOR	Mtor	_LHVS(ph)TINLQK_	Phospho (STY)	0.0042154	0.0042154	-0.0542857	20.6236	0.708426	0.836588
SSSPVLVEEEPER	Phosphatase and actin regulator 4	Phactr4	_SSS(ph)PVLVEEEPER_	Phospho (STY)	0.002662	0.0036471	-0.104232	0.0385767	0.184344	19.3693	20.2414	19.7018	Phosphatase and actin regulator 4	Phactr4	_SSS(ph)PVLVEEEPER_	Phospho (STY)	0.002662	0.0036471	0.0395628	19.7709	0.710458	0.837795
SSSPVLVEEEPER	Phosphatase and actin regulator 4	Phactr4	_S(ph)SSPVLVEEEPER_	Phospho (STY)	0.002662	0.0036471	-0.104232	0.0385767	0.184344	19.3693	20.2414	19.7018	Phosphatase and actin regulator 4	Phactr4	_SSS(ph)PVLVEEEPER_	Phospho (STY)	0.002662	0.0036471	0.0395628	19.7709	0.710458	0.837795
SSSPVLVEEEPER	Phosphatase and actin regulator 4	Phactr4	_SS(ph)SPVLVEEEPER_	Phospho (STY)	0.002662	0.002662	-0.104232	0.0385767	0.184344	19.3693	20.2414	19.7018	Phosphatase and actin regulator 4	Phactr4	_SSS(ph)PVLVEEEPER_	Phospho (STY)	0.002662	0.0036471	0.0395628	19.7709	0.710458	0.837795
EGEGSLRPSSPQR	Probable ATP-dependent RNA helicase DDX59	Ddx59	_EGEGSLRPSS(ph)PQR_	Phospho (STY)	0.0061626	0.0061626	-0.101846	-0.260964	0.590913	26.3181	24.457	18.9907	Probable ATP-dependent RNA helicase DDX59	Ddx59	_EGEGSLRPSS(ph)PQR_	Phospho (STY)	0.0061626	0.0061626	0.0760344	23.2553	0.71192	0.838327
EGEGSLRPSSPQR	Probable ATP-dependent RNA helicase DDX59	Ddx59	_EGEGSLRPS(ph)SPQR_	Phospho (STY)	0.0061626	0.037425	-0.101846	-0.260964	0.590913	26.3181	24.457	18.9907	Probable ATP-dependent RNA helicase DDX59	Ddx59	_EGEGSLRPSS(ph)PQR_	Phospho (STY)	0.0061626	0.0061626	0.0760344	23.2553	0.71192	0.838327
ISDPLTSSPGR	DNA replication licensing factor MCM2	Mcm2	_ISDPLTSS(ph)PGR_	Phospho (STY)	1.97e-15	1.97e-15	-0.188858	-0.03623	0.107688	25.8801	23.1831	22.0896	DNA replication licensing factor MCM2	Mcm2	_ISDPLTSS(ph)PGR_	Phospho (STY)	1.97e-15	1.97e-15	-0.0391333	23.7176	0.715725	0.83906
ISDPLTSSPGR	DNA replication licensing factor MCM2	Mcm2	_ISDPLT(ph)SSPGR_	Phospho (STY)	1.97e-15	0.00036467	-0.188858	-0.03623	0.107688	25.8801	23.1831	22.0896	DNA replication licensing factor MCM2	Mcm2	_ISDPLTSS(ph)PGR_	Phospho (STY)	1.97e-15	1.97e-15	-0.0391333	23.7176	0.715725	0.83906
ISDPLTSSPGR	DNA replication licensing factor MCM2	Mcm2	_ISDPLTS(ph)SPGR_	Phospho (STY)	1.97e-15	0.025609	-0.188858	-0.03623	0.107688	25.8801	23.1831	22.0896	DNA replication licensing factor MCM2	Mcm2	_ISDPLTSS(ph)PGR_	Phospho (STY)	1.97e-15	1.97e-15	-0.0391333	23.7176	0.715725	0.83906
KQPPVSPGTALVGSQKEPSEVPTPK	High mobility group protein HMG-I/HMG-Y	Hmga1	_KQPPVS(ph)PGTALVGSQKEPSEVPTPK_	Phospho (STY)	3.02e-05	3.02e-05	0.218967	-0.0142227	-0.368681	22.0692	23.9487	21.8183	High mobility group protein HMG-I/HMG-Y	Hmga1	_KQPPVS(ph)PGTALVGSQKEPSEVPTPK_	Phospho (STY)	3.02e-05	3.02e-05	-0.0546457	22.6121	0.716122	0.83906
KQPPVSPGTALVGSQKEPSEVPTPK	High mobility group protein HMG-I/HMG-Y	Hmga1	_KQPPVSPGTALVGSQKEPS(ph)EVPTPK_	Phospho (STY)	3.02e-05	0.019045	0.218967	-0.0142227	-0.368681	22.0692	23.9487	21.8183	High mobility group protein HMG-I/HMG-Y	Hmga1	_KQPPVS(ph)PGTALVGSQKEPSEVPTPK_	Phospho (STY)	3.02e-05	3.02e-05	-0.0546457	22.6121	0.716122	0.83906
KQPPVSPGTALVGSQKEPSEVPTPK	High mobility group protein HMG-I/HMG-Y	Hmga1	_KQPPVSPGT(ph)ALVGSQKEPSEVPTPK_	Phospho (STY)	3.02e-05	0.0003723	0.218967	-0.0142227	-0.368681	22.0692	23.9487	21.8183	High mobility group protein HMG-I/HMG-Y	Hmga1	_KQPPVS(ph)PGTALVGSQKEPSEVPTPK_	Phospho (STY)	3.02e-05	3.02e-05	-0.0546457	22.6121	0.716122	0.83906
KQPPVSPGTALVGSQKEPSEVPTPK	High mobility group protein HMG-I/HMG-Y	Hmga1	_KQPPVSPGTALVGSQKEPSEVPT(ph)PK_	Phospho (STY)	3.02e-05	4.13e-05	0.218967	-0.0142227	-0.368681	22.0692	23.9487	21.8183	High mobility group protein HMG-I/HMG-Y	Hmga1	_KQPPVS(ph)PGTALVGSQKEPSEVPTPK_	Phospho (STY)	3.02e-05	3.02e-05	-0.0546457	22.6121	0.716122	0.83906
LKATVTPSPVKGK	Nuclear ubiquitous casein and cyclin-dependent kinase substrate 1	Nucks1	_LKATVT(ph)PS(ph)PVKGK_	2 Phospho (STY)	1.56e-21	0.00071987	-1.60047	0.723165	0.310573	25.7623	25.6029	22.1717	Nuclear ubiquitous casein and cyclin-dependent kinase substrate 1	Nucks1	_LKATVT(ph)PS(ph)PVKGK_	2 Phospho (STY)	1.56e-21	0.00071987	-0.18891	24.5123	0.714448	0.83906
LKATVTPSPVKGK	Nuclear ubiquitous casein and cyclin-dependent kinase substrate 1	Nucks1	_LKATVTPS(ph)PVKGK_	Phospho (STY)	1.56e-21	1.56e-21	-1.60047	0.723165	0.310573	25.7623	25.6029	22.1717	Nuclear ubiquitous casein and cyclin-dependent kinase substrate 1	Nucks1	_LKATVT(ph)PS(ph)PVKGK_	2 Phospho (STY)	1.56e-21	0.00071987	-0.18891	24.5123	0.714448	0.83906
RAPSPGSYK	Atrophin-1	Atn1	_RAPS(ph)PGSYK_	Phospho (STY)	0.0010885	0.0010885	-0.00342325	-0.0115589	0.116631	23.1036	22.5746	20.8835	Atrophin-1	Atn1	_RAPS(ph)PGSYK_	Phospho (STY)	0.0010885	0.0010885	0.0338829	22.1872	0.716592	0.83906
RAPSPGSYK	Atrophin-1	Atn1	_RAPSPGS(ph)YK_	Phospho (STY)	0.0010885	0.01258	-0.00342325	-0.0115589	0.116631	23.1036	22.5746	20.8835	Atrophin-1	Atn1	_RAPS(ph)PGSYK_	Phospho (STY)	0.0010885	0.0010885	0.0338829	22.1872	0.716592	0.83906
ATTTSPQTVATTTGKPSASKPGTGTTK	Zinc finger protein 280C	Znf280c	_ATTT(ph)SPQTVATTTGKPSASKPGTGTTK_	Phospho (STY)	0.0015987	0.0015987	0.633571	0.0457225	-0.433058	18.9299	21.3068	20.1886	Zinc finger protein 280C	Znf280c	_ATTT(ph)SPQTVATTTGKPSASKPGTGTTK_	Phospho (STY)	0.0015987	0.0015987	0.0820783	20.1418	0.728249	0.847311
CGSGPVHISGQHLVAVEEDAESEDEDEEDVK	Nucleophosmin	Npm1	_CGSGPVHISGQHLVAVEEDAES(ph)EDEDEEDVK_	Phospho (STY)	5.81e-11	5.81e-11	0.000432744	0.129349	-0.253859	22.7138	24.9679	22.3001	Nucleophosmin	Npm1	_CGSGPVHISGQHLVAVEEDAES(ph)EDEDEEDVK_	Phospho (STY)	5.81e-11	5.81e-11	-0.0413592	23.3273	0.728749	0.847311
KISPPSYAR	CLK4-associating serine/arginine rich protein	Clasrp	_KIS(ph)PPSYAR_	Phospho (STY)	0.010927	0.010927	0.0350608	0.19131	-0.113333	22.1113	25.4889	23.3908	CLK4-associating serine/arginine rich protein	Clasrp	_KIS(ph)PPSYAR_	Phospho (STY)	0.010927	0.010927	0.0376793	23.6637	0.727969	0.847311
RAASAAAATTSPAPR	Zinc finger protein 652	Znf652	_RAASAAAATTS(ph)PAPR_	Phospho (STY)	6.7e-05	6.7e-05	0.0297002	-0.103441	-0.0237244	20.3536	20.8992	16.7293	Zinc finger protein 652	Znf652	_RAASAAAATTS(ph)PAPR_	Phospho (STY)	6.7e-05	6.7e-05	-0.0324885	19.3274	0.72595	0.847311
RAASAAAATTSPAPR	Zinc finger protein 652	Znf652	_RAASAAAAT(ph)TSPAPR_	Phospho (STY)	6.7e-05	0.0014074	0.0297002	-0.103441	-0.0237244	20.3536	20.8992	16.7293	Zinc finger protein 652	Znf652	_RAASAAAATTS(ph)PAPR_	Phospho (STY)	6.7e-05	6.7e-05	-0.0324885	19.3274	0.72595	0.847311
SRNSPLLDR	Serine/threonine-protein kinase MARK2	Mark2	_SRNS(ph)PLLDR_	Phospho (STY)	3.41e-05	3.41e-05	-0.00153007	-0.170004	0.311736	25.9836	25.4409	23.2024	Serine/threonine-protein kinase MARK2	Mark2	_SRNS(ph)PLLDR_	Phospho (STY)	3.41e-05	3.41e-05	0.0467337	24.8756	0.726727	0.847311
TSPAKQQAPPVR	Dihydropyrimidinase-related protein 2	Dpysl2	_TS(ph)PAKQQAPPVR_	Phospho (STY)	0.023146	0.023146	0.0487942	-0.0242084	-0.122978	23.0274	21.81	20.3145	Dihydropyrimidinase-related protein 2	Dpysl2	_TS(ph)PAKQQAPPVR_	Phospho (STY)	0.023146	0.023146	-0.0327975	21.7173	0.730713	0.848405
APSTSTPEPTR	Protein enabled homolog	Enah	_APSTST(ph)PEPTR_	Phospho (STY)	0.00013774	0.00013774	-0.378588	-0.215563	0.401303	20.9245	14.1872	16.784	Protein enabled homolog	Enah	_APSTST(ph)PEPTR_	Phospho (STY)	0.00013774	0.00013774	-0.0642828	17.2986	0.735624	0.851722
SVTAFFNWLREAEDEESDHN	Eukaryotic translation initiation factor 4 gamma 1	Eif4g1	_SVTAFFNWLREAEDEES(ph)DHN_	Phospho (STY)	9.94e-17	9.94e-17	0.0909889	0.229957	-0.193833	25.7716	25.1009	22.1796	Eukaryotic translation initiation factor 4 gamma 1	Eif4g1	_SVTAFFNWLREAEDEES(ph)DHN_	Phospho (STY)	9.94e-17	9.94e-17	0.0423711	24.3507	0.734971	0.851722
SHSSNSSPIIK	Telomere-associated protein RIF1	Rif1	_SHSSNS(ph)SPIIK_	Phospho (STY)	0.0076402	0.0076402	-0.0191704	0.0268709	-0.100221	21.5728	19.4559	15.8281	Telomere-associated protein RIF1	Rif1	_SHSSNS(ph)SPIIK_	Phospho (STY)	0.0076402	0.0076402	-0.0308402	18.9523	0.738299	0.853626
AIPSGKPASPVLR	DNA polymerase alpha catalytic subunit	Pola1	_AIPSGKPAS(ph)PVLR_	Phospho (STY)	0.0034206	0.0034206	-0.116129	0.0179219	0.206893	24.7805	24.9631	23.214	DNA polymerase alpha catalytic subunit	Pola1	_AIPSGKPAS(ph)PVLR_	Phospho (STY)	0.0034206	0.0034206	0.0362287	24.3192	0.743321	0.853829
KEESEESEDDMGFGLFD	60S acidic ribosomal protein P1	Rplp1	_KEES(ph)EES(ph)EDDM(ox)GFGLFD_	Oxidation (M),2 Phospho (STY)	2.52e-24	2.56e-23	0.0676387	-0.00264255	0.0236102	25.4129	26.7842	25.7807	60S acidic ribosomal protein P1	Rplp1	_KEES(ph)EES(ph)EDDM(ox)GFGLFD_	Oxidation (M),2 Phospho (STY)	2.52e-24	2.56e-23	0.0295355	25.9926	0.741768	0.853829
KEESEESEDDMGFGLFD	60S acidic ribosomal protein P1	Rplp1	_KEES(ph)EESEDDM(ox)GFGLFD_	Oxidation (M),Phospho (STY)	2.52e-24	2.52e-24	0.0676387	-0.00264255	0.0236102	25.4129	26.7842	25.7807	60S acidic ribosomal protein P1	Rplp1	_KEES(ph)EES(ph)EDDM(ox)GFGLFD_	Oxidation (M),2 Phospho (STY)	2.52e-24	2.56e-23	0.0295355	25.9926	0.741768	0.853829
KETESEAEDDNLDDLER	Serine/arginine repetitive matrix protein 1	Srrm1	_KET(ph)ES(ph)EAEDDNLDDLER_	2 Phospho (STY)	7.71e-53	9.16e-16	0.124857	-0.344099	0.0840643	27.7879	25.0086	21.4624	Serine/arginine repetitive matrix protein 1	Srrm1	_KET(ph)ES(ph)EAEDDNLDDLER_	2 Phospho (STY)	7.71e-53	9.16e-16	-0.045059	24.753	0.744667	0.853829
KETESEAEDDNLDDLER	Serine/arginine repetitive matrix protein 1	Srrm1	_KET(ph)ESEAEDDNLDDLER_	Phospho (STY)	7.71e-53	7.71e-53	0.124857	-0.344099	0.0840643	27.7879	25.0086	21.4624	Serine/arginine repetitive matrix protein 1	Srrm1	_KET(ph)ES(ph)EAEDDNLDDLER_	2 Phospho (STY)	7.71e-53	9.16e-16	-0.045059	24.753	0.744667	0.853829
KETESEAEDDNLDDLER	Serine/arginine repetitive matrix protein 1	Srrm1	_KETES(ph)EAEDDNLDDLER_	Phospho (STY)	7.71e-53	6.75e-13	0.124857	-0.344099	0.0840643	27.7879	25.0086	21.4624	Serine/arginine repetitive matrix protein 1	Srrm1	_KET(ph)ES(ph)EAEDDNLDDLER_	2 Phospho (STY)	7.71e-53	9.16e-16	-0.045059	24.753	0.744667	0.853829
NSSSPPSPSSMNQRR		Irf2bp2	_NSSSPPS(ph)PSSM(ox)NQRR_	Oxidation (M),Phospho (STY)	0.0023766	0.0023766	0.145612	0.109294	-0.402702	19.3085	20.325	18.0951		Irf2bp2	_NSSSPPS(ph)PSSM(ox)NQRR_	Oxidation (M),Phospho (STY)	0.0023766	0.0023766	-0.0492655	19.2429	0.748362	0.853829
NSSSPPSPSSMNQRR		Irf2bp2	_NSSSPPSPSS(ph)M(ox)NQRR_	Oxidation (M),Phospho (STY)	0.0023766	0.042824	0.145612	0.109294	-0.402702	19.3085	20.325	18.0951		Irf2bp2	_NSSSPPS(ph)PSSM(ox)NQRR_	Oxidation (M),Phospho (STY)	0.0023766	0.0023766	-0.0492655	19.2429	0.748362	0.853829
NSSSPPSPSSMNQRR		Irf2bp2	_NS(ph)SSPPSPSSM(ox)NQRR_	Oxidation (M),Phospho (STY)	0.0023766	0.014022	0.145612	0.109294	-0.402702	19.3085	20.325	18.0951		Irf2bp2	_NSSSPPS(ph)PSSM(ox)NQRR_	Oxidation (M),Phospho (STY)	0.0023766	0.0023766	-0.0492655	19.2429	0.748362	0.853829
SATDGNTSTTPPTSAK	Cullin-4B	Cul4b	_SATDGNTSTT(ph)PPTSAK_	Phospho (STY)	3.38e-64	3.38e-64	0.0467006	0.133695	-0.0819649	25.2679	20.6418	22.8455	Cullin-4B	Cul4b	_SATDGNTSTT(ph)PPTSAK_	Phospho (STY)	3.38e-64	3.38e-64	0.0328102	22.9184	0.740312	0.853829
SATDGNTSTTPPTSAK	Cullin-4B	Cul4b	_SATDGNTST(ph)TPPTSAK_	Phospho (STY)	3.38e-64	5.25e-39	0.0467006	0.133695	-0.0819649	25.2679	20.6418	22.8455	Cullin-4B	Cul4b	_SATDGNTSTT(ph)PPTSAK_	Phospho (STY)	3.38e-64	3.38e-64	0.0328102	22.9184	0.740312	0.853829
SATDGNTSTTPPTSAK	Cullin-4B	Cul4b	_SATDGNTST(ph)TPPTS(ph)AK_	2 Phospho (STY)	3.38e-64	0.0037078	0.0467006	0.133695	-0.0819649	25.2679	20.6418	22.8455	Cullin-4B	Cul4b	_SATDGNTSTT(ph)PPTSAK_	Phospho (STY)	3.38e-64	3.38e-64	0.0328102	22.9184	0.740312	0.853829
SAVRPSPSPER	Serine/arginine repetitive matrix protein 2	Srrm2	_SAVRPS(ph)PS(ph)PER_	2 Phospho (STY)	0.0060281	0.008772	0.0450235	0.0024505	-0.141573	26.9193	25.2679	23.6429	Serine/arginine repetitive matrix protein 2	Srrm2	_SAVRPS(ph)PS(ph)PER_	2 Phospho (STY)	0.0060281	0.008772	-0.0313664	25.2767	0.746593	0.853829
SAVRPSPSPER	Serine/arginine repetitive matrix protein 2	Srrm2	_SAVRPSPS(ph)PER_	Phospho (STY)	0.0060281	0.0060281	0.0450235	0.0024505	-0.141573	26.9193	25.2679	23.6429	Serine/arginine repetitive matrix protein 2	Srrm2	_SAVRPS(ph)PS(ph)PER_	2 Phospho (STY)	0.0060281	0.008772	-0.0313664	25.2767	0.746593	0.853829
SAVRPSPSPER	Serine/arginine repetitive matrix protein 2	Srrm2	_SAVRPS(ph)PSPER_	Phospho (STY)	0.0060281	0.0071245	0.0450235	0.0024505	-0.141573	26.9193	25.2679	23.6429	Serine/arginine repetitive matrix protein 2	Srrm2	_SAVRPS(ph)PS(ph)PER_	2 Phospho (STY)	0.0060281	0.008772	-0.0313664	25.2767	0.746593	0.853829
SKSSSLTSSPEAAR	PACRG-like protein	Pacrgl	_SKSSSLTSS(ph)PEAAR_	Phospho (STY)	5.23e-06	5.23e-06	-0.463231	0.117296	0.179256	21.2585	21.0446	20.6264	PACRG-like protein	Pacrgl	_SKSSSLTSS(ph)PEAAR_	Phospho (STY)	5.23e-06	5.23e-06	-0.0555595	20.9765	0.743784	0.853829
SRTSVQTEDDQLIAGQSAR	Catenin alpha-1;Catenin alpha-2	Ctnna1;Ctnna2	_SRT(ph)SVQTEDDQLIAGQSAR_	Phospho (STY)	1.19e-15	1.19e-15	0.355016	-0.16288	-0.361528	26.8383	23.839	19.2917	Catenin alpha-1;Catenin alpha-2	Ctnna1;Ctnna2	_SRT(ph)SVQTEDDQLIAGQSAR_	Phospho (STY)	1.19e-15	1.19e-15	-0.0564639	23.323	0.747536	0.853829
TSEDTSSGSPPKKSPGGPK	Apoptosis inhibitor 5	Api5	_TSEDTSSGS(ph)PPKKSPGGPK_	Phospho (STY)	4.52e-16	4.52e-16	0.0775165	0.0576929	-0.046325	26.8035	28.3378	22.944	Apoptosis inhibitor 5	Api5	_TSEDTSSGS(ph)PPKKSPGGPK_	Phospho (STY)	4.52e-16	4.52e-16	0.0296281	26.0284	0.748774	0.853829
TSEDTSSGSPPKKSPGGPK	Apoptosis inhibitor 5	Api5	_TSEDTSS(ph)GSPPKKSPGGPK_	Phospho (STY)	4.52e-16	9.44e-13	0.0775165	0.0576929	-0.046325	26.8035	28.3378	22.944	Apoptosis inhibitor 5	Api5	_TSEDTSSGS(ph)PPKKSPGGPK_	Phospho (STY)	4.52e-16	4.52e-16	0.0296281	26.0284	0.748774	0.853829
TSEDTSSGSPPKKSPGGPK	Apoptosis inhibitor 5	Api5	_TSEDTS(ph)SGSPPKKSPGGPK_	Phospho (STY)	4.52e-16	6.54e-14	0.0775165	0.0576929	-0.046325	26.8035	28.3378	22.944	Apoptosis inhibitor 5	Api5	_TSEDTSSGS(ph)PPKKSPGGPK_	Phospho (STY)	4.52e-16	4.52e-16	0.0296281	26.0284	0.748774	0.853829
TSEDTSSGSPPKKSPGGPK	Apoptosis inhibitor 5	Api5	_T(ph)SEDTSSGSPPKKSPGGPK_	Phospho (STY)	4.52e-16	2.19e-05	0.0775165	0.0576929	-0.046325	26.8035	28.3378	22.944	Apoptosis inhibitor 5	Api5	_TSEDTSSGS(ph)PPKKSPGGPK_	Phospho (STY)	4.52e-16	4.52e-16	0.0296281	26.0284	0.748774	0.853829
TSEDTSSGSPPKKSPGGPK	Apoptosis inhibitor 5	Api5	_TSEDTSS(ph)GSPPKKS(ph)PGGPK_	2 Phospho (STY)	4.52e-16	0.040534	0.0775165	0.0576929	-0.046325	26.8035	28.3378	22.944	Apoptosis inhibitor 5	Api5	_TSEDTSSGS(ph)PPKKSPGGPK_	Phospho (STY)	4.52e-16	4.52e-16	0.0296281	26.0284	0.748774	0.853829
TVTGGGMAVTRTIPSLTLTSTPLR	Ubiquitin carboxyl-terminal hydrolase 37	Usp37	_TVT(ph)GGGM(ox)AVTRTIPS(ph)LT(ph)LTS(ph)TPLR_	Oxidation (M),4 Phospho (STY)	0.0609	0.0609	-0.105613	-0.141796	0.141825	25.902	25.302	17.4269	Ubiquitin carboxyl-terminal hydrolase 37	Usp37	_TVT(ph)GGGM(ox)AVTRTIPS(ph)LT(ph)LTS(ph)TPLR_	Oxidation (M),4 Phospho (STY)	0.0609	0.0609	-0.0351946	22.8769	0.74611	0.853829
RQPSPQPSPR	Serine/arginine repetitive matrix protein 2	Srrm2	_RQPS(ph)PQPSPR_	Phospho (STY)	0.00015361	0.00015361	-0.00935004	0.0497702	-0.130302	14.3142	22.7555	25.7093	Serine/arginine repetitive matrix protein 2	Srrm2	_RQPS(ph)PQPSPR_	Phospho (STY)	0.00015361	0.00015361	-0.0299607	20.9264	0.755071	0.859826
RQPSPQPSPR	Serine/arginine repetitive matrix protein 2	Srrm2	_RQPS(ph)PQPS(ph)PR_	2 Phospho (STY)	0.00015361	0.054659	-0.00935004	0.0497702	-0.130302	14.3142	22.7555	25.7093	Serine/arginine repetitive matrix protein 2	Srrm2	_RQPS(ph)PQPSPR_	Phospho (STY)	0.00015361	0.00015361	-0.0299607	20.9264	0.755071	0.859826
RAAPTTPPPPVK	NCK-interacting protein with SH3 domain	Nckipsd	_RAAPTT(ph)PPPPVK_	Phospho (STY)	0.0062537	0.0072257	-0.114082	-0.0617519	0.0848807	21.6923	22.1761	20.5491	NCK-interacting protein with SH3 domain	Nckipsd	_RAAPTT(ph)PPPPVK_	Phospho (STY)	0.0062537	0.0072257	-0.0303178	21.4725	0.756906	0.860734
RAAPTTPPPPVK	NCK-interacting protein with SH3 domain	Nckipsd	_RAAPT(ph)TPPPPVK_	Phospho (STY)	0.0062537	0.0062537	-0.114082	-0.0617519	0.0848807	21.6923	22.1761	20.5491	NCK-interacting protein with SH3 domain	Nckipsd	_RAAPTT(ph)PPPPVK_	Phospho (STY)	0.0062537	0.0072257	-0.0303178	21.4725	0.756906	0.860734
AAMHTYSSPTVATQSPK	Probable ATP-dependent RNA helicase DDX20	Ddx20	_AAM(ox)HTYSSPTVATQS(ph)PK_	Oxidation (M),Phospho (STY)	6.21e-58	6.21e-58	-0.0379175	-0.17397	0.114234	26.7895	26.4639	25.5847	Probable ATP-dependent RNA helicase DDX20	Ddx20	_AAM(ox)HTYSSPTVATQS(ph)PK_	Oxidation (M),Phospho (STY)	6.21e-58	6.21e-58	-0.0325513	26.2793	0.759342	0.862322
RKPSPSPPPPTATESR	SWI/SNF complex subunit SMARCC1	Smarcc1	_RKPS(ph)PS(ph)PPPPTATESR_	2 Phospho (STY)	1.38e-05	0.0098079	0.31545	-0.137346	-0.0571815	24.434	24.831	21.5209	SWI/SNF complex subunit SMARCC1	Smarcc1	_RKPS(ph)PS(ph)PPPPTATESR_	2 Phospho (STY)	1.38e-05	0.0098079	0.0403075	23.5953	0.761163	0.863207
RKPSPSPPPPTATESR	SWI/SNF complex subunit SMARCC1	Smarcc1	_RKPS(ph)PSPPPPT(ph)ATESR_	2 Phospho (STY)	1.38e-05	1.38e-05	0.31545	-0.137346	-0.0571815	24.434	24.831	21.5209	SWI/SNF complex subunit SMARCC1	Smarcc1	_RKPS(ph)PS(ph)PPPPTATESR_	2 Phospho (STY)	1.38e-05	0.0098079	0.0403075	23.5953	0.761163	0.863207
RKPSPSPPPPTATESR	SWI/SNF complex subunit SMARCC1	Smarcc1	_RKPS(ph)PSPPPPTAT(ph)ESR_	2 Phospho (STY)	1.38e-05	0.00062961	0.31545	-0.137346	-0.0571815	24.434	24.831	21.5209	SWI/SNF complex subunit SMARCC1	Smarcc1	_RKPS(ph)PS(ph)PPPPTATESR_	2 Phospho (STY)	1.38e-05	0.0098079	0.0403075	23.5953	0.761163	0.863207
RKPSPSPPPPTATESR	SWI/SNF complex subunit SMARCC1	Smarcc1	_RKPS(ph)PSPPPPTATESR_	Phospho (STY)	1.38e-05	3.13e-05	0.31545	-0.137346	-0.0571815	24.434	24.831	21.5209	SWI/SNF complex subunit SMARCC1	Smarcc1	_RKPS(ph)PS(ph)PPPPTATESR_	2 Phospho (STY)	1.38e-05	0.0098079	0.0403075	23.5953	0.761163	0.863207
RKPSPSPPPPTATESR	SWI/SNF complex subunit SMARCC1	Smarcc1	_RKPSPS(ph)PPPPTATESR_	Phospho (STY)	1.38e-05	0.0023556	0.31545	-0.137346	-0.0571815	24.434	24.831	21.5209	SWI/SNF complex subunit SMARCC1	Smarcc1	_RKPS(ph)PS(ph)PPPPTATESR_	2 Phospho (STY)	1.38e-05	0.0098079	0.0403075	23.5953	0.761163	0.863207
ASSPPDRIDIFGR	Arginine and glutamate-rich protein 1	Arglu1	_ASS(ph)PPDRIDIFGR_	Phospho (STY)	0.0087189	0.0087189	-0.259565	0.0360461	0.3639	27.6664	25.7753	16.0443	Arginine and glutamate-rich protein 1	Arglu1	_ASS(ph)PPDRIDIFGR_	Phospho (STY)	0.0087189	0.0087189	0.0467938	23.162	0.763056	0.864172
NSGATADAGSISPR	DNA repair protein complementing XP-G cells homolog	Ercc5	_NSGATADAGSIS(ph)PR_	Phospho (STY)	9.42e-05	9.42e-05	0.00604663	0.0352016	-0.125919	17.1151	19.7094	18.5919	DNA repair protein complementing XP-G cells homolog	Ercc5	_NSGATADAGSIS(ph)PR_	Phospho (STY)	9.42e-05	9.42e-05	-0.0282236	18.4722	0.766546	0.86694
SRTPPSAPSQSR	Serine/arginine repetitive matrix protein 2	Srrm2	_S(ph)RTPPS(ph)APSQSR_	2 Phospho (STY)	4.31e-06	0.0027545	0.00216242	0.0274372	-0.111851	28.0097	27.8334	27.3964	Serine/arginine repetitive matrix protein 2	Srrm2	_S(ph)RTPPS(ph)APSQSR_	2 Phospho (STY)	4.31e-06	0.0027545	-0.0274171	27.7465	0.769094	0.868637
SRTPPSAPSQSR	Serine/arginine repetitive matrix protein 2	Srrm2	_SRT(ph)PPSAPSQSR_	Phospho (STY)	4.31e-06	1.74e-05	0.00216242	0.0274372	-0.111851	28.0097	27.8334	27.3964	Serine/arginine repetitive matrix protein 2	Srrm2	_S(ph)RTPPS(ph)APSQSR_	2 Phospho (STY)	4.31e-06	0.0027545	-0.0274171	27.7465	0.769094	0.868637
SRTPPSAPSQSR	Serine/arginine repetitive matrix protein 2	Srrm2	_S(ph)RTPPSAPSQSR_	Phospho (STY)	4.31e-06	4.31e-06	0.00216242	0.0274372	-0.111851	28.0097	27.8334	27.3964	Serine/arginine repetitive matrix protein 2	Srrm2	_S(ph)RTPPS(ph)APSQSR_	2 Phospho (STY)	4.31e-06	0.0027545	-0.0274171	27.7465	0.769094	0.868637
[truncated: 2,080 more rows]
