# Supplementary material for: Negative feedback via RSK modulates Erk‐dependent progression from naïve pluripotency
Source: EMBO Rep. 2018 Jun 12;19(8):e45642. doi: 10.15252/embr.201745642 (PMC6073214; doi:10.15252/embr.201745642)
Supplement: Supplementary file 3 — Dataset EV2 [file EMBR-19-e45642-s003.xlsx]

## Sheet: Dataset EV2
Dataset EV2: Phosphopeptides detected in N1 fraction.
Sequence	Protein.names	Gene.names	Modified.sequence	Modifications	PEP_peptides	PEP_msms	logFC_Rep1	logFC_Rep2	logFC_Rep3	AvgLog2Int_Rep1	AvgLog2Int_Rep2	AvgLog2Int_Rep3	Protein.names	Gene.names	Modified.sequence	Modifications	PEP_peptides	PEP_msms	logFC	AveExpr	P.Value	adj.P.Val
RVSAALAR	Undifferentiated embryonic cell transcription factor 1	Utf1	_RVS(ph)AALAR_	Phospho (STY)	9.42e-06	9.42e-06	1.93746	2.47949	1.94009	25.9725	25.1581	24.2158	Undifferentiated embryonic cell transcription factor 1	Utf1	_RVS(ph)AALAR_	Phospho (STY)	9.42e-06	9.42e-06	2.11901	25.1154	2.83e-05	0.0229166
SRTPSASHEEQQE	Small glutamine-rich tetratricopeptide repeat-containing protein alpha	Sgta	_SRT(ph)PSASHEEQQE_	Phospho (STY)	1.57e-35	1.27e-25	1.47752	1.60488	1.39753	22.5697	24.3437	22.3374	Small glutamine-rich tetratricopeptide repeat-containing protein alpha	Sgta	_SRT(ph)PSASHEEQQE_	Phospho (STY)	1.57e-35	1.27e-25	1.49331	23.0836	1.95e-05	0.0229166
SRTPSASHEEQQE	Small glutamine-rich tetratricopeptide repeat-containing protein alpha	Sgta	_SRTPS(ph)ASHEEQQE_	Phospho (STY)	1.57e-35	1.57e-35	1.47752	1.60488	1.39753	22.5697	24.3437	22.3374	Small glutamine-rich tetratricopeptide repeat-containing protein alpha	Sgta	_SRT(ph)PSASHEEQQE_	Phospho (STY)	1.57e-35	1.27e-25	1.49331	23.0836	1.95e-05	0.0229166
SRTPSASHEEQQE	Small glutamine-rich tetratricopeptide repeat-containing protein alpha	Sgta	_S(ph)RTPSASHEEQQE_	Phospho (STY)	1.57e-35	0.0065846	1.47752	1.60488	1.39753	22.5697	24.3437	22.3374	Small glutamine-rich tetratricopeptide repeat-containing protein alpha	Sgta	_SRT(ph)PSASHEEQQE_	Phospho (STY)	1.57e-35	1.27e-25	1.49331	23.0836	1.95e-05	0.0229166
ALDESLAEPHLEDR	Protein PML	Pml	_ALDES(ph)LAEPHLEDR_	Phospho (STY)	3.47e-21	3.47e-21	0.886433	0.774249	0.980318	24.8043	25.9067	23.8348	Protein PML	Pml	_ALDES(ph)LAEPHLEDR_	Phospho (STY)	3.47e-21	3.47e-21	0.880333	24.8486	0.000241953	0.0414588
ATSPPHLDGTSNPESTVPEKK	Protein PML	Pml	_ATS(ph)PPHLDGTSNPESTVPEKK_	Phospho (STY)	4.54e-09	3.84e-06	0.745108	0.818769	0.689478	28.5632	28.7588	27.8077	Protein PML	Pml	_ATS(ph)PPHLDGTSNPESTVPEKK_	Phospho (STY)	4.54e-09	3.84e-06	0.751118	28.3766	0.000396629	0.0414588
ATSPPHLDGTSNPESTVPEKK	Protein PML	Pml	_AT(ph)SPPHLDGTSNPESTVPEKK_	Phospho (STY)	4.54e-09	4.54e-09	0.745108	0.818769	0.689478	28.5632	28.7588	27.8077	Protein PML	Pml	_ATS(ph)PPHLDGTSNPESTVPEKK_	Phospho (STY)	4.54e-09	3.84e-06	0.751118	28.3766	0.000396629	0.0414588
ATSPPHLDGTSNPESTVPEKK	Protein PML	Pml	_ATSPPHLDGT(ph)SNPESTVPEKK_	Phospho (STY)	4.54e-09	0.00059329	0.745108	0.818769	0.689478	28.5632	28.7588	27.8077	Protein PML	Pml	_ATS(ph)PPHLDGTSNPESTVPEKK_	Phospho (STY)	4.54e-09	3.84e-06	0.751118	28.3766	0.000396629	0.0414588
EALIAIDKSYMNPGDQSPADSSK	Transcription factor AP-2 gamma	Tfap2c	_EALIAIDKSYM(ox)NPGDQS(ph)PADSSK_	Oxidation (M),Phospho (STY)	8.53e-46	8.53e-46	-0.891268	-0.956571	-0.959065	21.7759	25.4791	21.1108	Transcription factor AP-2 gamma	Tfap2c	_EALIAIDKSYM(ox)NPGDQS(ph)PADSSK_	Oxidation (M),Phospho (STY)	8.53e-46	8.53e-46	-0.935635	22.7886	0.000125757	0.0414588
GQTTGKGPPQSPVFEGVYNNSR	Ataxin-2-like protein	Atxn2l	_GQTTGKGPPQS(ph)PVFEGVYNNSR_	Phospho (STY)	1.4e-11	1.4e-11	0.850719	1.35507	1.11063	24.9152	23.749	21.9201	Ataxin-2-like protein	Atxn2l	_GQTTGKGPPQS(ph)PVFEGVYNNSR_	Phospho (STY)	1.4e-11	1.4e-11	1.10547	23.5281	0.000342573	0.0414588
IGSDPLAYEPK	Sodium/hydrogen exchanger 1	Slc9a1	_IGS(ph)DPLAYEPK_	Phospho (STY)	1.43e-07	1.43e-07	1.36435	1.37033	0.902575	24.5842	22.187	20.3365	Sodium/hydrogen exchanger 1	Slc9a1	_IGS(ph)DPLAYEPK_	Phospho (STY)	1.43e-07	1.43e-07	1.21242	22.3692	0.000261531	0.0414588
ITHSPDSVK	Probable JmjC domain-containing histone demethylation protein 2C	Jmjd1c	_ITHS(ph)PDSVK_	Phospho (STY)	3.49e-08	3.49e-08	1.13317	1.66257	1.33199	21.5196	22.5981	20.8868	Probable JmjC domain-containing histone demethylation protein 2C	Jmjd1c	_ITHS(ph)PDSVK_	Phospho (STY)	3.49e-08	3.49e-08	1.37591	21.6682	0.000142579	0.0414588
KFSEEPEVAANFTK	Nucleolar protein 56	Nop56	_KFS(ph)EEPEVAANFTK_	Phospho (STY)	5.96e-48	5.96e-48	1.04733	1.50203	0.936365	25.3253	25.7706	23.9946	Nucleolar protein 56	Nop56	_KFS(ph)EEPEVAANFTK_	Phospho (STY)	5.96e-48	5.96e-48	1.16191	25.0302	0.00043533	0.0414588
NLTFNSSAVFTDICSYPEYFVFTGVLAMVTCAVFLR	Adenylate cyclase type 8	Adcy8	_NLTFNS(ph)S(ph)AVFT(ph)DICSY(ph)PEYFVFTGVLAM(ox)VT(ph)CAVFLR_	Oxidation (M),5 Phospho (STY)	0.045286	0.06026	-3.50978	-2.13157	-2.25044	27.443	23.4385	29.2551	Adenylate cyclase type 8	Adcy8	_NLTFNS(ph)S(ph)AVFT(ph)DICSY(ph)PEYFVFTGVLAM(ox)VT(ph)CAVFLR_	Oxidation (M),5 Phospho (STY)	0.045286	0.06026	-2.6306	26.7122	0.000312876	0.0414588
NLTFNSSAVFTDICSYPEYFVFTGVLAMVTCAVFLR	Adenylate cyclase type 8	Adcy8	_NLTFNS(ph)S(ph)AVFT(ph)DICSY(ph)PEYFVFT(ph)GVLAM(ox)VTCAVFLR_	Oxidation (M),5 Phospho (STY)	0.045286	0.045286	-3.50978	-2.13157	-2.25044	27.443	23.4385	29.2551	Adenylate cyclase type 8	Adcy8	_NLTFNS(ph)S(ph)AVFT(ph)DICSY(ph)PEYFVFTGVLAM(ox)VT(ph)CAVFLR_	Oxidation (M),5 Phospho (STY)	0.045286	0.06026	-2.6306	26.7122	0.000312876	0.0414588
NLTFNSSAVFTDICSYPEYFVFTGVLAMVTCAVFLR	Adenylate cyclase type 8	Adcy8	_NLT(ph)FNS(ph)SAVFT(ph)DICSY(ph)PEYFVFT(ph)GVLAM(ox)VTCAVFLR_	Oxidation (M),5 Phospho (STY)	0.045286	0.071237	-3.50978	-2.13157	-2.25044	27.443	23.4385	29.2551	Adenylate cyclase type 8	Adcy8	_NLTFNS(ph)S(ph)AVFT(ph)DICSY(ph)PEYFVFTGVLAM(ox)VT(ph)CAVFLR_	Oxidation (M),5 Phospho (STY)	0.045286	0.06026	-2.6306	26.7122	0.000312876	0.0414588
NLTFNSSAVFTDICSYPEYFVFTGVLAMVTCAVFLR	Adenylate cyclase type 8	Adcy8	_NLT(ph)FNS(ph)S(ph)AVFTDICSY(ph)PEYFVFT(ph)GVLAM(ox)VTCAVFLR_	Oxidation (M),5 Phospho (STY)	0.045286	0.057408	-3.50978	-2.13157	-2.25044	27.443	23.4385	29.2551	Adenylate cyclase type 8	Adcy8	_NLTFNS(ph)S(ph)AVFT(ph)DICSY(ph)PEYFVFTGVLAM(ox)VT(ph)CAVFLR_	Oxidation (M),5 Phospho (STY)	0.045286	0.06026	-2.6306	26.7122	0.000312876	0.0414588
RNSSSPPSPSSMNQR		Irf2bp2	_RNSSSPPS(ph)PSSM(ox)NQR_	Oxidation (M),Phospho (STY)	1.6e-19	0.010136	0.713784	0.84141	0.779974	19.1283	20.0687	17.7085		Irf2bp2	_RNSSSPPS(ph)PSSM(ox)NQR_	Oxidation (M),Phospho (STY)	1.6e-19	0.010136	0.778389	18.9685	0.00033406	0.0414588
RNSSSPPSPSSMNQR		Irf2bp2	_RNS(ph)SSPPS(ph)PSSM(ox)NQR_	Oxidation (M),2 Phospho (STY)	1.6e-19	0.059591	0.713784	0.84141	0.779974	19.1283	20.0687	17.7085		Irf2bp2	_RNSSSPPS(ph)PSSM(ox)NQR_	Oxidation (M),Phospho (STY)	1.6e-19	0.010136	0.778389	18.9685	0.00033406	0.0414588
RNSSSPPSPSSMNQR		Irf2bp2	_RNSSS(ph)PPS(ph)PSSM(ox)NQR_	Oxidation (M),2 Phospho (STY)	1.6e-19	1.6e-19	0.713784	0.84141	0.779974	19.1283	20.0687	17.7085		Irf2bp2	_RNSSSPPS(ph)PSSM(ox)NQR_	Oxidation (M),Phospho (STY)	1.6e-19	0.010136	0.778389	18.9685	0.00033406	0.0414588
SASSDTSEELNSQDSPKR	Na(+)/H(+) exchange regulatory cofactor NHE-RF1	Slc9a3r1	_SAS(ph)SDTSEELNSQDSPKR_	Phospho (STY)	1.21e-21	1.21e-21	1.10829	1.58933	1.01814	23.136	21.9087	20.8366	Na(+)/H(+) exchange regulatory cofactor NHE-RF1	Slc9a3r1	_SAS(ph)SDTSEELNSQDSPKR_	Phospho (STY)	1.21e-21	1.21e-21	1.23859	21.9604	0.000347232	0.0414588
SRLTSQDYEVR	Chromodomain-helicase-DNA-binding protein 8	Chd8	_SRLTS(ph)QDYEVR_	Phospho (STY)	0.00013202	0.00013202	1.64339	2.70726	2.01628	22.6978	21.7626	21.6905	Chromodomain-helicase-DNA-binding protein 8	Chd8	_SRLTS(ph)QDYEVR_	Phospho (STY)	0.00013202	0.00013202	2.12231	22.0503	0.000203004	0.0414588
SSSPTAGPSTEGAEGPEEK	Lysine-specific demethylase 2B	Kdm2b	_S(ph)SSPTAGPSTEGAEGPEEK_	Phospho (STY)	1.2e-40	1.78e-10	0.705403	0.864414	0.827087	26.0028	21.7437	20.0173	Lysine-specific demethylase 2B	Kdm2b	_S(ph)SSPTAGPSTEGAEGPEEK_	Phospho (STY)	1.2e-40	1.78e-10	0.798968	22.5879	0.00033109	0.0414588
SSSPTAGPSTEGAEGPEEK	Lysine-specific demethylase 2B	Kdm2b	_SSS(ph)PTAGPSTEGAEGPEEK_	Phospho (STY)	1.2e-40	1.2e-40	0.705403	0.864414	0.827087	26.0028	21.7437	20.0173	Lysine-specific demethylase 2B	Kdm2b	_S(ph)SSPTAGPSTEGAEGPEEK_	Phospho (STY)	1.2e-40	1.78e-10	0.798968	22.5879	0.00033109	0.0414588
SSSSPEVVKPK	Probable JmjC domain-containing histone demethylation protein 2C	Jmjd1c	_S(ph)SSSPEVVKPK_	Phospho (STY)	0.00018939	0.062116	0.78442	1.26849	1.18758	22.0789	24.0352	19.3699	Probable JmjC domain-containing histone demethylation protein 2C	Jmjd1c	_S(ph)SSSPEVVKPK_	Phospho (STY)	0.00018939	0.062116	1.08016	21.828	0.000409755	0.0414588
SSSSPEVVKPK	Probable JmjC domain-containing histone demethylation protein 2C	Jmjd1c	_SSS(ph)SPEVVKPK_	Phospho (STY)	0.00018939	0.00018939	0.78442	1.26849	1.18758	22.0789	24.0352	19.3699	Probable JmjC domain-containing histone demethylation protein 2C	Jmjd1c	_S(ph)SSSPEVVKPK_	Phospho (STY)	0.00018939	0.062116	1.08016	21.828	0.000409755	0.0414588
SSSSPEVVKPK	Probable JmjC domain-containing histone demethylation protein 2C	Jmjd1c	_SSSS(ph)PEVVKPK_	Phospho (STY)	0.00018939	0.00075774	0.78442	1.26849	1.18758	22.0789	24.0352	19.3699	Probable JmjC domain-containing histone demethylation protein 2C	Jmjd1c	_S(ph)SSSPEVVKPK_	Phospho (STY)	0.00018939	0.062116	1.08016	21.828	0.000409755	0.0414588
VASDTEDTDRITSK	Arginine-glutamic acid dipeptide repeats protein	Rere	_VAS(ph)DTEDTDRITSK_	Phospho (STY)	0.001772	0.001772	0.806035	0.867343	1.14828	21.7202	23.1418	20.0318	Arginine-glutamic acid dipeptide repeats protein	Rere	_VAS(ph)DTEDTDRITSK_	Phospho (STY)	0.001772	0.001772	0.940554	21.6313	0.000361332	0.0414588
YIASVQGSAPSPR	E3 SUMO-protein ligase RanBP2;Putative peptidyl-prolyl cis-trans isomerase	Ranbp2	_YIASVQGSAPS(ph)PR_	Phospho (STY)	1.16e-26	1.16e-26	-0.749208	-0.903927	-0.860504	24.461	23.6526	21.3553	E3 SUMO-protein ligase RanBP2;Putative peptidyl-prolyl cis-trans isomerase	Ranbp2	_YIASVQGSAPS(ph)PR_	Phospho (STY)	1.16e-26	1.16e-26	-0.83788	23.1563	0.000259368	0.0414588
GLLYDSSEEDEERPAR	DNA replication licensing factor MCM2	Mcm2	_GLLYDS(ph)S(ph)EEDEERPAR_	2 Phospho (STY)	3.39e-14	1.77e-07	0.679694	0.9634	0.781905	25.5075	26.9704	24.0615	DNA replication licensing factor MCM2	Mcm2	_GLLYDS(ph)S(ph)EEDEERPAR_	2 Phospho (STY)	3.39e-14	1.77e-07	0.808333	25.5131	0.000505886	0.0431068
GLLYDSSEEDEERPAR	DNA replication licensing factor MCM2	Mcm2	_GLLYDS(ph)SEEDEERPAR_	Phospho (STY)	3.39e-14	3.39e-14	0.679694	0.9634	0.781905	25.5075	26.9704	24.0615	DNA replication licensing factor MCM2	Mcm2	_GLLYDS(ph)S(ph)EEDEERPAR_	2 Phospho (STY)	3.39e-14	1.77e-07	0.808333	25.5131	0.000505886	0.0431068
GLLYDSSEEDEERPAR	DNA replication licensing factor MCM2	Mcm2	_GLLYDSS(ph)EEDEERPAR_	Phospho (STY)	3.39e-14	0.085621	0.679694	0.9634	0.781905	25.5075	26.9704	24.0615	DNA replication licensing factor MCM2	Mcm2	_GLLYDS(ph)S(ph)EEDEERPAR_	2 Phospho (STY)	3.39e-14	1.77e-07	0.808333	25.5131	0.000505886	0.0431068
VMSRPPPSASPPK	Lysine-specific demethylase 2B	Kdm2b	_VM(ox)SRPPPS(ph)ASPPK_	Oxidation (M),Phospho (STY)	7.91e-09	0.0027319	0.681494	0.688583	0.816067	26.1796	24.9522	23.027	Lysine-specific demethylase 2B	Kdm2b	_VM(ox)SRPPPS(ph)ASPPK_	Oxidation (M),Phospho (STY)	7.91e-09	0.0027319	0.728715	24.7196	0.000485215	0.0431068
VMSRPPPSASPPK	Lysine-specific demethylase 2B	Kdm2b	_VM(ox)SRPPPSAS(ph)PPK_	Oxidation (M),Phospho (STY)	7.91e-09	7.91e-09	0.681494	0.688583	0.816067	26.1796	24.9522	23.027	Lysine-specific demethylase 2B	Kdm2b	_VM(ox)SRPPPS(ph)ASPPK_	Oxidation (M),Phospho (STY)	7.91e-09	0.0027319	0.728715	24.7196	0.000485215	0.0431068
ASLKPSDSPR	Zinc finger protein 532	Znf532	_ASLKPSDS(ph)PR_	Phospho (STY)	0.0022132	0.0022132	0.846072	0.927441	0.588229	20.042	21.7457	21.899	Zinc finger protein 532	Znf532	_ASLKPSDS(ph)PR_	Phospho (STY)	0.0022132	0.0022132	0.787247	21.2289	0.000780015	0.0462483
ATSPPHLDGTSNPESTVPEK	Protein PML	Pml	_AT(ph)SPPHLDGTSNPESTVPEK_	Phospho (STY)	4.54e-08	4.54e-08	0.813935	0.804301	0.562865	23.6037	24.9686	22.4111	Protein PML	Pml	_AT(ph)SPPHLDGTSNPESTVPEK_	Phospho (STY)	4.54e-08	4.54e-08	0.727034	23.6611	0.000813031	0.0462483
GRSSLSALAPAPAPVEQEAELPLAAENDEPAPALR	Undifferentiated embryonic cell transcription factor 1	Utf1	_GRS(ph)SLSALAPAPAPVEQEAELPLAAENDEPAPALR_	Phospho (STY)	3.37e-17	3.37e-17	1.61838	2.38383	1.16356	26.9644	26.8693	23.2115	Undifferentiated embryonic cell transcription factor 1	Utf1	_GRS(ph)SLSALAPAPAPVEQEAELPLAAENDEPAPALR_	Phospho (STY)	3.37e-17	3.37e-17	1.72192	25.6817	0.000912329	0.0462483
GRSSLSALAPAPAPVEQEAELPLAAENDEPAPALR	Undifferentiated embryonic cell transcription factor 1	Utf1	_GRSS(ph)LSALAPAPAPVEQEAELPLAAENDEPAPALR_	Phospho (STY)	3.37e-17	1.58e-11	1.61838	2.38383	1.16356	26.9644	26.8693	23.2115	Undifferentiated embryonic cell transcription factor 1	Utf1	_GRS(ph)SLSALAPAPAPVEQEAELPLAAENDEPAPALR_	Phospho (STY)	3.37e-17	3.37e-17	1.72192	25.6817	0.000912329	0.0462483
ISDPLTSSPGR	DNA replication licensing factor MCM2	Mcm2	_ISDPLTSS(ph)PGR_	Phospho (STY)	7.09e-24	7.09e-24	0.80587	0.80925	1.2472	26.329	24.9131	22.6051	DNA replication licensing factor MCM2	Mcm2	_ISDPLTSS(ph)PGR_	Phospho (STY)	7.09e-24	7.09e-24	0.954106	24.6157	0.000688469	0.0462483
ISDPLTSSPGR	DNA replication licensing factor MCM2	Mcm2	_ISDPLTS(ph)SPGR_	Phospho (STY)	7.09e-24	9.93e-05	0.80587	0.80925	1.2472	26.329	24.9131	22.6051	DNA replication licensing factor MCM2	Mcm2	_ISDPLTSS(ph)PGR_	Phospho (STY)	7.09e-24	7.09e-24	0.954106	24.6157	0.000688469	0.0462483
ITVHSSPPLTK	Probable JmjC domain-containing histone demethylation protein 2C	Jmjd1c	_ITVHS(ph)SPPLTK_	Phospho (STY)	3.45e-07	6.96e-05	0.641639	1.02475	1.03823	21.0705	21.0504	22.0063	Probable JmjC domain-containing histone demethylation protein 2C	Jmjd1c	_ITVHS(ph)SPPLTK_	Phospho (STY)	3.45e-07	6.96e-05	0.901536	21.3757	0.000671818	0.0462483
ITVHSSPPLTK	Probable JmjC domain-containing histone demethylation protein 2C	Jmjd1c	_ITVHSS(ph)PPLTK_	Phospho (STY)	3.45e-07	3.45e-07	0.641639	1.02475	1.03823	21.0705	21.0504	22.0063	Probable JmjC domain-containing histone demethylation protein 2C	Jmjd1c	_ITVHS(ph)SPPLTK_	Phospho (STY)	3.45e-07	6.96e-05	0.901536	21.3757	0.000671818	0.0462483
LRDSQGQPSGPFDNQIR	Undifferentiated embryonic cell transcription factor 1	Utf1	_LRDS(ph)QGQPSGPFDNQIR_	Phospho (STY)	0.00055005	0.00055005	1.54072	2.05276	1.07717	22.9741	21.5412	20.2593	Undifferentiated embryonic cell transcription factor 1	Utf1	_LRDS(ph)QGQPSGPFDNQIR_	Phospho (STY)	0.00055005	0.00055005	1.55689	21.5915	0.000582637	0.0462483
MYFIQHGVAGVITKSSKEMKLTDGSYFGEICLLTK	Potassium/sodium hyperpolarization-activated cyclic nucleotide-gated channel 1	Hcn1	_M(ox)Y(ph)FIQHGVAGVIT(ph)KSS(ph)KEMKLTDGS(ph)YFGEICLLTK_	Oxidation (M),4 Phospho (STY)	0.053211	0.053211	-3.22688	-1.56439	-3.30972	23.2178	21.8687	21.2552	Potassium/sodium hyperpolarization-activated cyclic nucleotide-gated channel 1	Hcn1	_M(ox)Y(ph)FIQHGVAGVIT(ph)KSS(ph)KEMKLTDGS(ph)YFGEICLLTK_	Oxidation (M),4 Phospho (STY)	0.053211	0.053211	-2.70033	22.1139	0.00082981	0.0462483
MYFIQHGVAGVITKSSKEMKLTDGSYFGEICLLTK	Potassium/sodium hyperpolarization-activated cyclic nucleotide-gated channel 1	Hcn1	_M(ox)Y(ph)FIQHGVAGVIT(ph)KSS(ph)KEMKLTDGSYFGEICLLT(ph)K_	Oxidation (M),4 Phospho (STY)	0.053211	0.07235	-3.22688	-1.56439	-3.30972	23.2178	21.8687	21.2552	Potassium/sodium hyperpolarization-activated cyclic nucleotide-gated channel 1	Hcn1	_M(ox)Y(ph)FIQHGVAGVIT(ph)KSS(ph)KEMKLTDGS(ph)YFGEICLLTK_	Oxidation (M),4 Phospho (STY)	0.053211	0.053211	-2.70033	22.1139	0.00082981	0.0462483
RLSPVEK	Transcription factor ETV6	Etv6	_RLS(ph)PVEK_	Phospho (STY)	0.0029144	0.0029144	0.821302	1.21586	1.57546	21.3217	23.0172	21.4263	Transcription factor ETV6	Etv6	_RLS(ph)PVEK_	Phospho (STY)	0.0029144	0.0029144	1.20421	21.9217	0.00075838	0.0462483
SGFGGMSSPVIRDAEVTR	Nuclear pore complex protein Nup107	Nup107	_SGFGGM(ox)S(ph)SPVIRDAEVTR_	Oxidation (M),Phospho (STY)	0.00024421	0.0069118	-0.693131	-1.0654	-0.786622	23.2531	24.1216	21.5259	Nuclear pore complex protein Nup107	Nup107	_SGFGGM(ox)S(ph)SPVIRDAEVTR_	Oxidation (M),Phospho (STY)	0.00024421	0.0069118	-0.848384	22.9669	0.000650174	0.0462483
SGFGGMSSPVIRDAEVTR	Nuclear pore complex protein Nup107	Nup107	_SGFGGM(ox)SS(ph)PVIRDAEVTR_	Oxidation (M),Phospho (STY)	0.00024421	0.00024421	-0.693131	-1.0654	-0.786622	23.2531	24.1216	21.5259	Nuclear pore complex protein Nup107	Nup107	_SGFGGM(ox)S(ph)SPVIRDAEVTR_	Oxidation (M),Phospho (STY)	0.00024421	0.0069118	-0.848384	22.9669	0.000650174	0.0462483
SSFFGDRGSGSR	ATP-dependent RNA helicase DDX3X	Ddx3x	_SSFFGDRGS(ph)GSR_	Phospho (STY)	0.056476	0.056476	0.87633	0.774755	1.3514	20.7974	21.5511	20.9453	ATP-dependent RNA helicase DDX3X	Ddx3x	_SSFFGDRGS(ph)GSR_	Phospho (STY)	0.056476	0.056476	1.00083	21.0979	0.000934176	0.0462483
SSPNVANQPPSPGGKGPYTSGTAAK	Afadin	Mllt4	_SSPNVANQPPS(ph)PGGKGPYTSGTAAK_	Phospho (STY)	1.92e-07	1.92e-07	0.686523	0.680234	0.994797	24.8326	25.3809	23.8063	Afadin	Mllt4	_SSPNVANQPPS(ph)PGGKGPYTSGTAAK_	Phospho (STY)	1.92e-07	1.92e-07	0.787185	24.6733	0.000801002	0.0462483
TFSYDEIHGQDSGAEDSIAK	Chromosome-associated kinesin KIF4	Kif4	_TFS(ph)YDEIHGQDSGAEDSIAK_	Phospho (STY)	0.00014082	0.00014082	0.583038	0.9489	0.945158	23.8966	24.5474	21.6548	Chromosome-associated kinesin KIF4	Kif4	_TFS(ph)YDEIHGQDSGAEDSIAK_	Phospho (STY)	0.00014082	0.00014082	0.825699	23.3663	0.000865474	0.0462483
VEEEQEADEEDVSEEEAEDREGASK	Thioredoxin-related transmembrane protein 1	Tmx1	_VEEEQEADEEDVS(ph)EEEAEDREGASK_	Phospho (STY)	1.66e-10	1.66e-10	-0.705029	-0.642167	-0.549958	21.3236	25.6202	21.4172	Thioredoxin-related transmembrane protein 1	Tmx1	_VEEEQEADEEDVS(ph)EEEAEDREGASK_	Phospho (STY)	1.66e-10	1.66e-10	-0.632385	22.787	0.000942677	0.0462483
VSGSPSSGFR	Neurofilament medium polypeptide	Nefm	_VSGS(ph)PSSGFR_	Phospho (STY)	3.34e-05	3.34e-05	0.80587	0.932364	1.39276	22.2907	21.0176	21.2161	Neurofilament medium polypeptide	Nefm	_VSGS(ph)PSSGFR_	Phospho (STY)	3.34e-05	3.34e-05	1.04366	21.5081	0.000779442	0.0462483
AEPGSPKAPVSPDSAQR			_(ac)AEPGS(ph)PKAPVS(ph)PDSAQR_	Acetyl (Protein N-term),2 Phospho (STY)	1.35e-51	2.93e-21	2.1476	2.40376	1.08311	26.2167	25.1419	23.9562			_(ac)AEPGS(ph)PKAPVS(ph)PDSAQR_	Acetyl (Protein N-term),2 Phospho (STY)	1.35e-51	2.93e-21	1.87816	25.1049	0.00102831	0.0475447
AEPGSPKAPVSPDSAQR			_(ac)AEPGS(ph)PKAPVSPDSAQR_	Acetyl (Protein N-term),Phospho (STY)	1.35e-51	1.35e-51	2.1476	2.40376	1.08311	26.2167	25.1419	23.9562			_(ac)AEPGS(ph)PKAPVS(ph)PDSAQR_	Acetyl (Protein N-term),2 Phospho (STY)	1.35e-51	2.93e-21	1.87816	25.1049	0.00102831	0.0475447
MESTEENEDRLATSSPEQSWPSTFK	Protein PML	Pml	_M(ox)ESTEENEDRLATS(ph)S(ph)PEQSWPSTFK_	Oxidation (M),2 Phospho (STY)	6.29e-15	9.9e-06	0.620586	0.775093	0.555227	24.7948	26.1459	24.578	Protein PML	Pml	_M(ox)ESTEENEDRLATS(ph)S(ph)PEQSWPSTFK_	Oxidation (M),2 Phospho (STY)	6.29e-15	9.9e-06	0.650302	25.1729	0.0010572	0.0475447
MESTEENEDRLATSSPEQSWPSTFK	Protein PML	Pml	_M(ox)ESTEENEDRLATS(ph)SPEQSWPSTFK_	Oxidation (M),Phospho (STY)	6.29e-15	5.15e-14	0.620586	0.775093	0.555227	24.7948	26.1459	24.578	Protein PML	Pml	_M(ox)ESTEENEDRLATS(ph)S(ph)PEQSWPSTFK_	Oxidation (M),2 Phospho (STY)	6.29e-15	9.9e-06	0.650302	25.1729	0.0010572	0.0475447
MESTEENEDRLATSSPEQSWPSTFK	Protein PML	Pml	_M(ox)ESTEENEDRLATSS(ph)PEQSWPSTFK_	Oxidation (M),Phospho (STY)	6.29e-15	6.29e-15	0.620586	0.775093	0.555227	24.7948	26.1459	24.578	Protein PML	Pml	_M(ox)ESTEENEDRLATS(ph)S(ph)PEQSWPSTFK_	Oxidation (M),2 Phospho (STY)	6.29e-15	9.9e-06	0.650302	25.1729	0.0010572	0.0475447
YLEIDSDEESRGELLSLR	Protein SDA1 homolog	Sdad1	_YLEIDS(ph)DEESRGELLSLR_	Phospho (STY)	0.00045641	0.00045641	0.629566	0.578407	0.580531	22.2197	24.1497	22.9761	Protein SDA1 homolog	Sdad1	_YLEIDS(ph)DEESRGELLSLR_	Phospho (STY)	0.00045641	0.00045641	0.596168	23.1152	0.000998518	0.0475447
ALNAETPKSSPLPAK	7SK snRNA methylphosphate capping enzyme	Mepce	_ALNAETPKSS(ph)PLPAK_	Phospho (STY)	1.19e-61	1.19e-61	0.543199	0.884559	1.10178	23.4856	24.94	23.8421	7SK snRNA methylphosphate capping enzyme	Mepce	_ALNAETPKSS(ph)PLPAK_	Phospho (STY)	1.19e-61	1.19e-61	0.843181	24.0892	0.00157612	0.0482796
ALNAETPKSSPLPAK	7SK snRNA methylphosphate capping enzyme	Mepce	_ALNAETPKS(ph)SPLPAK_	Phospho (STY)	1.19e-61	0.00033592	0.543199	0.884559	1.10178	23.4856	24.94	23.8421	7SK snRNA methylphosphate capping enzyme	Mepce	_ALNAETPKSS(ph)PLPAK_	Phospho (STY)	1.19e-61	1.19e-61	0.843181	24.0892	0.00157612	0.0482796
APTAALSPEPQDSK	Scaffold attachment factor B1;Scaffold attachment factor B2	Safb;Safb2	_APTAALS(ph)PEPQDSK_	Phospho (STY)	2.75e-28	2.75e-28	0.609282	0.492417	0.672018	25.6081	22.7538	20.0465	Scaffold attachment factor B1;Scaffold attachment factor B2	Safb;Safb2	_APTAALS(ph)PEPQDSK_	Phospho (STY)	2.75e-28	2.75e-28	0.591239	22.8028	0.00138752	0.0482796
ASNASTPTKGNTETGASVSQTNHVK	Cyclin-dependent kinase 13	Cdk13	_ASNASTPT(ph)KGNTETGASVSQTNHVK_	Phospho (STY)	8.25e-33	3.07e-32	0.534161	0.571628	0.584289	23.2534	24.2391	22.3405	Cyclin-dependent kinase 13	Cdk13	_ASNASTPT(ph)KGNTETGASVSQTNHVK_	Phospho (STY)	8.25e-33	3.07e-32	0.56336	23.2777	0.00128067	0.0482796
ASNASTPTKGNTETGASVSQTNHVK	Cyclin-dependent kinase 13	Cdk13	_ASNAS(ph)TPTKGNTETGASVSQTNHVK_	Phospho (STY)	8.25e-33	5.26e-27	0.534161	0.571628	0.584289	23.2534	24.2391	22.3405	Cyclin-dependent kinase 13	Cdk13	_ASNASTPT(ph)KGNTETGASVSQTNHVK_	Phospho (STY)	8.25e-33	3.07e-32	0.56336	23.2777	0.00128067	0.0482796
ASNASTPTKGNTETGASVSQTNHVK	Cyclin-dependent kinase 13	Cdk13	_ASNAST(ph)PTKGNTETGASVSQTNHVK_	Phospho (STY)	8.25e-33	8.25e-33	0.534161	0.571628	0.584289	23.2534	24.2391	22.3405	Cyclin-dependent kinase 13	Cdk13	_ASNASTPT(ph)KGNTETGASVSQTNHVK_	Phospho (STY)	8.25e-33	3.07e-32	0.56336	23.2777	0.00128067	0.0482796
CAVPHSSPNLAEVK	Histone deacetylase 6	Hdac6	_CAVPHS(ph)SPNLAEVK_	Phospho (STY)	9.24e-13	9.24e-13	-0.503568	-0.595402	-0.732428	21.5693	23.5199	19.6486	Histone deacetylase 6	Hdac6	_CAVPHS(ph)SPNLAEVK_	Phospho (STY)	9.24e-13	9.24e-13	-0.610466	21.5793	0.00142989	0.0482796
CAVPHSSPNLAEVK	Histone deacetylase 6	Hdac6	_CAVPHSS(ph)PNLAEVK_	Phospho (STY)	9.24e-13	6.13e-05	-0.503568	-0.595402	-0.732428	21.5693	23.5199	19.6486	Histone deacetylase 6	Hdac6	_CAVPHS(ph)SPNLAEVK_	Phospho (STY)	9.24e-13	9.24e-13	-0.610466	21.5793	0.00142989	0.0482796
ESVSPEDSEKKR	Replication factor C subunit 1	Rfc1	_ESVS(ph)PEDSEKKR_	Phospho (STY)	0.050341	0.050341	0.496616	0.582171	0.579566	21.5141	20.161	23.3962	Replication factor C subunit 1	Rfc1	_ESVS(ph)PEDSEKKR_	Phospho (STY)	0.050341	0.050341	0.552784	21.6904	0.00149379	0.0482796
GTPVRGSITR	KH domain-containing, RNA-binding, signal transduction-associated protein 1	Khdrbs1	_GTPVRGS(ph)ITR_	Phospho (STY)	0.0036983	0.0036983	0.91173	1.75984	2.22246	23.2561	24.8725	22.8757	KH domain-containing, RNA-binding, signal transduction-associated protein 1	Khdrbs1	_GTPVRGS(ph)ITR_	Phospho (STY)	0.0036983	0.0036983	1.63134	23.6681	0.00156936	0.0482796
KLSVGGDSDPPLKR	Zinc finger CCCH domain-containing protein 11A	Zc3h11a	_KLS(ph)VGGDSDPPLKR_	Phospho (STY)	0.0021084	0.0021084	0.717824	1.04907	0.585347	24.3836	28.0306	25.3771	Zinc finger CCCH domain-containing protein 11A	Zc3h11a	_KLS(ph)VGGDSDPPLKR_	Phospho (STY)	0.0021084	0.0021084	0.784082	25.9304	0.00144693	0.0482796
KQQQEPTCEPSPK	High mobility group protein HMGI-C	Hmga2	_KQQQEPTCEPS(ph)PK_	Phospho (STY)	1.27e-18	1.27e-18	0.535157	0.533563	0.681584	24.626	20.1351	18.3215	High mobility group protein HMGI-C	Hmga2	_KQQQEPTCEPS(ph)PK_	Phospho (STY)	1.27e-18	1.27e-18	0.583435	21.0276	0.00141521	0.0482796
LDSSEMDHSENEDYTMSSPLPGKK	Sister chromatid cohesion protein PDS5 homolog B	Pds5b	_LDSSEM(ox)DHS(ph)ENEDYTM(ox)SSPLPGKK_	2 Oxidation (M),Phospho (STY)	8.17e-12	8.17e-12	-0.565097	-0.546583	-0.763881	23.64	22.8568	21.7206	Sister chromatid cohesion protein PDS5 homolog B	Pds5b	_LDSSEM(ox)DHS(ph)ENEDYTM(ox)SSPLPGKK_	2 Oxidation (M),Phospho (STY)	8.17e-12	8.17e-12	-0.625187	22.7391	0.0013398	0.0482796
LEEAQQVDKPQSPPKK	Protein Jumonji	Jarid2	_LEEAQQVDKPQS(ph)PPKK_	Phospho (STY)	0.010283	0.010283	0.503552	0.685088	0.640343	23.9433	21.693	20.3646	Protein Jumonji	Jarid2	_LEEAQQVDKPQS(ph)PPKK_	Phospho (STY)	0.010283	0.010283	0.609661	22.0003	0.00123724	0.0482796
LRSSVPGVR	Vimentin	Vim	_LRSS(ph)VPGVR_	Phospho (STY)	0.011274	0.011274	0.818687	0.497025	0.758218	24.1816	25.3886	21.0939	Vimentin	Vim	_LRSS(ph)VPGVR_	Phospho (STY)	0.011274	0.011274	0.69131	23.5547	0.00132613	0.0482796
LRSSVPGVR	Vimentin	Vim	_LRS(ph)SVPGVR_	Phospho (STY)	0.011274	0.058341	0.818687	0.497025	0.758218	24.1816	25.3886	21.0939	Vimentin	Vim	_LRSS(ph)VPGVR_	Phospho (STY)	0.011274	0.011274	0.69131	23.5547	0.00132613	0.0482796
LTLLKNSPMK	Replication factor C subunit 1	Rfc1	_LTLLKNS(ph)PM(ox)K_	Oxidation (M),Phospho (STY)	1.49e-06	1.49e-06	0.545474	0.550704	0.808673	25.6633	24.486	24.1794	Replication factor C subunit 1	Rfc1	_LTLLKNS(ph)PM(ox)K_	Oxidation (M),Phospho (STY)	1.49e-06	1.49e-06	0.63495	24.7762	0.00161031	0.0482796
MERYLPVSK	Scm-like with four MBT domains protein 2	Sfmbt2	_(ac)M(ox)ERYLPVS(ph)K_	Acetyl (Protein N-term),Oxidation (M),Phospho (STY)	0.018912	0.018912	5.43239	2.95554	2.55171	25.1138	22.4522	20.5195	Scm-like with four MBT domains protein 2	Sfmbt2	_(ac)M(ox)ERYLPVS(ph)K_	Acetyl (Protein N-term),Oxidation (M),Phospho (STY)	0.018912	0.018912	3.64655	22.6952	0.00158636	0.0482796
NASGVVNSSPR	Macoilin	Tmem57	_NASGVVNSS(ph)PR_	Phospho (STY)	1.31e-12	1.31e-12	0.680864	0.942083	0.534161	21.3327	18.1701	19.8522	Macoilin	Tmem57	_NASGVVNSS(ph)PR_	Phospho (STY)	1.31e-12	1.31e-12	0.719036	19.785	0.00156	0.0482796
RISDPLTSSPGR	DNA replication licensing factor MCM2	Mcm2	_RISDPLTSS(ph)PGR_	Phospho (STY)	6.69e-08	6.69e-08	0.562767	0.863701	1.07121	24.6139	25.4023	23.0633	DNA replication licensing factor MCM2	Mcm2	_RISDPLTSS(ph)PGR_	Phospho (STY)	6.69e-08	6.69e-08	0.832561	24.3598	0.00130117	0.0482796
RISDPLTSSPGR	DNA replication licensing factor MCM2	Mcm2	_RISDPLTS(ph)SPGR_	Phospho (STY)	6.69e-08	0.005856	0.562767	0.863701	1.07121	24.6139	25.4023	23.0633	DNA replication licensing factor MCM2	Mcm2	_RISDPLTSS(ph)PGR_	Phospho (STY)	6.69e-08	6.69e-08	0.832561	24.3598	0.00130117	0.0482796
RISDPLTSSPGR	DNA replication licensing factor MCM2	Mcm2	_RISDPLT(ph)SSPGR_	Phospho (STY)	6.69e-08	0.02906	0.562767	0.863701	1.07121	24.6139	25.4023	23.0633	DNA replication licensing factor MCM2	Mcm2	_RISDPLTSS(ph)PGR_	Phospho (STY)	6.69e-08	6.69e-08	0.832561	24.3598	0.00130117	0.0482796
RISDPLTSSPGR	DNA replication licensing factor MCM2	Mcm2	_RIS(ph)DPLTSSPGR_	Phospho (STY)	6.69e-08	0.046788	0.562767	0.863701	1.07121	24.6139	25.4023	23.0633	DNA replication licensing factor MCM2	Mcm2	_RISDPLTSS(ph)PGR_	Phospho (STY)	6.69e-08	6.69e-08	0.832561	24.3598	0.00130117	0.0482796
SILVSPTGLSR	Ribosomal RNA processing protein 1 homolog B	Rrp1b	_SILVS(ph)PTGLSR_	Phospho (STY)	2.24e-05	2.24e-05	0.511974	0.662023	0.652509	22.5297	21.2616	19.0871	Ribosomal RNA processing protein 1 homolog B	Rrp1b	_SILVS(ph)PTGLSR_	Phospho (STY)	2.24e-05	2.24e-05	0.608836	20.9595	0.00116142	0.0482796
SSTPLPTVSSSAENTR	Lamina-associated polypeptide 2, isoforms beta/delta/epsilon/gamma;Lamina-associated polypeptide 2, isoforms alpha/zeta	Tmpo	_S(ph)STPLPTVSSSAENTR_	Phospho (STY)	1.29e-64	1.29e-64	-0.746519	-0.845832	-0.521494	29.0393	26.4136	24.6841	Lamina-associated polypeptide 2, isoforms beta/delta/epsilon/gamma;Lamina-associated polypeptide 2, isoforms alpha/zeta	Tmpo	_S(ph)STPLPTVSSSAENTR_	Phospho (STY)	1.29e-64	1.29e-64	-0.704615	26.7123	0.00116442	0.0482796
SSTPLPTVSSSAENTR	Lamina-associated polypeptide 2, isoforms beta/delta/epsilon/gamma;Lamina-associated polypeptide 2, isoforms alpha/zeta	Tmpo	_SST(ph)PLPTVSSSAENTR_	Phospho (STY)	1.29e-64	6.77e-39	-0.746519	-0.845832	-0.521494	29.0393	26.4136	24.6841	Lamina-associated polypeptide 2, isoforms beta/delta/epsilon/gamma;Lamina-associated polypeptide 2, isoforms alpha/zeta	Tmpo	_S(ph)STPLPTVSSSAENTR_	Phospho (STY)	1.29e-64	1.29e-64	-0.704615	26.7123	0.00116442	0.0482796
SSTPLPTVSSSAENTR	Lamina-associated polypeptide 2, isoforms beta/delta/epsilon/gamma;Lamina-associated polypeptide 2, isoforms alpha/zeta	Tmpo	_SSTPLPT(ph)VSSSAENTR_	Phospho (STY)	1.29e-64	2.3e-05	-0.746519	-0.845832	-0.521494	29.0393	26.4136	24.6841	Lamina-associated polypeptide 2, isoforms beta/delta/epsilon/gamma;Lamina-associated polypeptide 2, isoforms alpha/zeta	Tmpo	_S(ph)STPLPTVSSSAENTR_	Phospho (STY)	1.29e-64	1.29e-64	-0.704615	26.7123	0.00116442	0.0482796
TRLASESANDDNEDS	Hepatoma-derived growth factor-related protein 2	Hdgfrp2	_TRLAS(ph)ES(ph)ANDDNEDS_	2 Phospho (STY)	4.7e-29	1.3e-20	0.677892	0.605874	0.520146	25.0467	24.6861	22.558	Hepatoma-derived growth factor-related protein 2	Hdgfrp2	_TRLAS(ph)ES(ph)ANDDNEDS_	2 Phospho (STY)	4.7e-29	1.3e-20	0.601304	24.0969	0.001191	0.0482796
TRLASESANDDNEDS	Hepatoma-derived growth factor-related protein 2	Hdgfrp2	_TRLAS(ph)ESANDDNEDS_	Phospho (STY)	4.7e-29	4.7e-29	0.677892	0.605874	0.520146	25.0467	24.6861	22.558	Hepatoma-derived growth factor-related protein 2	Hdgfrp2	_TRLAS(ph)ES(ph)ANDDNEDS_	2 Phospho (STY)	4.7e-29	1.3e-20	0.601304	24.0969	0.001191	0.0482796
RASSSASTPWSSPASVDFMEEVTPK	DNA (cytosine-5)-methyltransferase 3B	Dnmt3b	_RASSS(ph)ASTPWSSPASVDFM(ox)EEVTPK_	Oxidation (M),Phospho (STY)	7.06e-06	7.06e-06	0.889941	0.993928	0.49293	23.6	22.993	21.8396	DNA (cytosine-5)-methyltransferase 3B	Dnmt3b	_RASSS(ph)ASTPWSSPASVDFM(ox)EEVTPK_	Oxidation (M),Phospho (STY)	7.06e-06	7.06e-06	0.792266	22.8109	0.00176578	0.0497154
RASSSASTPWSSPASVDFMEEVTPK	DNA (cytosine-5)-methyltransferase 3B	Dnmt3b	_RAS(ph)SSASTPWSSPASVDFM(ox)EEVTPK_	Oxidation (M),Phospho (STY)	7.06e-06	8.03e-05	0.889941	0.993928	0.49293	23.6	22.993	21.8396	DNA (cytosine-5)-methyltransferase 3B	Dnmt3b	_RASSS(ph)ASTPWSSPASVDFM(ox)EEVTPK_	Oxidation (M),Phospho (STY)	7.06e-06	7.06e-06	0.792266	22.8109	0.00176578	0.0497154
RDSEAGSSTPTTSTR	Transcription activator BRG1	Smarca4	_RDSEAGS(ph)STPTTSTR_	Phospho (STY)	0.014401	0.014401	-0.464126	-0.617875	-0.729292	15.4488	20.7856	15.8956	Transcription activator BRG1	Smarca4	_RDSEAGS(ph)STPTTSTR_	Phospho (STY)	0.014401	0.014401	-0.603764	17.3766	0.00173581	0.0497154
SGAQASSTPLSPTR	Prelamin-A/C;Lamin-A/C	Lmna	_SGAQASSTPLS(ph)PTR_	Phospho (STY)	0.00012702	0.00012702	0.621431	1.0899	0.647084	23.07	20.8585	19.8743	Prelamin-A/C;Lamin-A/C	Lmna	_SGAQASSTPLS(ph)PTR_	Phospho (STY)	0.00012702	0.00012702	0.78614	21.2676	0.00181001	0.0497154
SGTSSPQSPVFR	Actin filament-associated protein 1	Afap1	_SGTSSPQS(ph)PVFR_	Phospho (STY)	7.29e-08	7.29e-08	0.49917	0.955313	0.764346	20.1041	21.7646	20.8583	Actin filament-associated protein 1	Afap1	_SGTSSPQS(ph)PVFR_	Phospho (STY)	7.29e-08	7.29e-08	0.73961	20.909	0.00170776	0.0497154
VQTTPSKPGGDR	Cell division cycle protein 20 homolog	Cdc20	_VQTT(ph)PSKPGGDR_	Phospho (STY)	4.77e-07	4.77e-07	0.617393	0.481919	0.523261	20.1086	20.1431	17.6204	Cell division cycle protein 20 homolog	Cdc20	_VQTT(ph)PSKPGGDR_	Phospho (STY)	4.77e-07	4.77e-07	0.540857	19.2907	0.00181174	0.0497154
LVEPHSPSPSSK	Zinc finger protein 609	Znf609	_LVEPHS(ph)PSPSSK_	Phospho (STY)	1.61e-33	1.61e-33	0.521553	0.49416	0.53047	24.0215	24.6849	22.2039	Zinc finger protein 609	Znf609	_LVEPHS(ph)PSPSSK_	Phospho (STY)	1.61e-33	1.61e-33	0.515394	23.6367	0.00187898	0.0507013
LVEPHSPSPSSK	Zinc finger protein 609	Znf609	_LVEPHSPS(ph)PSSK_	Phospho (STY)	1.61e-33	9.27e-12	0.521553	0.49416	0.53047	24.0215	24.6849	22.2039	Zinc finger protein 609	Znf609	_LVEPHS(ph)PSPSSK_	Phospho (STY)	1.61e-33	1.61e-33	0.515394	23.6367	0.00187898	0.0507013
APTAALSPEPQDSKEDVKK	Scaffold attachment factor B1;Scaffold attachment factor B2	Safb;Safb2	_APTAALS(ph)PEPQDSKEDVKK_	Phospho (STY)	2.23e-21	2.23e-21	0.493135	0.488309	0.630405	30.1456	27.2969	26.2823	Scaffold attachment factor B1;Scaffold attachment factor B2	Safb;Safb2	_APTAALS(ph)PEPQDSKEDVKK_	Phospho (STY)	2.23e-21	2.23e-21	0.537283	27.9083	0.00198765	0.0509508
APTAALSPEPQDSKEDVKK	Scaffold attachment factor B1;Scaffold attachment factor B2	Safb;Safb2	_APTAALSPEPQDS(ph)KEDVKK_	Phospho (STY)	2.23e-21	1.2e-14	0.493135	0.488309	0.630405	30.1456	27.2969	26.2823	Scaffold attachment factor B1;Scaffold attachment factor B2	Safb;Safb2	_APTAALS(ph)PEPQDSKEDVKK_	Phospho (STY)	2.23e-21	2.23e-21	0.537283	27.9083	0.00198765	0.0509508
ISDPLTSSPGRSSR	DNA replication licensing factor MCM2	Mcm2	_ISDPLTS(ph)SPGRSSR_	Phospho (STY)	0.00012679	0.00012679	0.554343	0.652877	1.02347	19.7503	22.9577	21.5017	DNA replication licensing factor MCM2	Mcm2	_ISDPLTS(ph)SPGRSSR_	Phospho (STY)	0.00012679	0.00012679	0.743563	21.4032	0.00198735	0.0509508
ISDPLTSSPGRSSR	DNA replication licensing factor MCM2	Mcm2	_ISDPLTSS(ph)PGRSSR_	Phospho (STY)	0.00012679	0.0019059	0.554343	0.652877	1.02347	19.7503	22.9577	21.5017	DNA replication licensing factor MCM2	Mcm2	_ISDPLTS(ph)SPGRSSR_	Phospho (STY)	0.00012679	0.00012679	0.743563	21.4032	0.00198735	0.0509508
KVEEEQEADEEDVSEEEAEDREGASK	Thioredoxin-related transmembrane protein 1	Tmx1	_KVEEEQEADEEDVS(ph)EEEAEDREGASK_	Phospho (STY)	2.01e-10	2.01e-10	-0.477804	-0.520521	-0.660657	26.6269	25.132	23.2849	Thioredoxin-related transmembrane protein 1	Tmx1	_KVEEEQEADEEDVS(ph)EEEAEDREGASK_	Phospho (STY)	2.01e-10	2.01e-10	-0.552994	25.0146	0.00192547	0.0509508
TASDSDEQQWPEEKR	Sister chromatid cohesion protein PDS5 homolog B	Pds5b	_T(ph)ASDSDEQQWPEEKR_	Phospho (STY)	2.14e-09	0.01864	0.459432	0.533563	0.649478	23.8161	25.0184	21.946	Sister chromatid cohesion protein PDS5 homolog B	Pds5b	_T(ph)ASDSDEQQWPEEKR_	Phospho (STY)	2.14e-09	0.01864	0.547491	23.5935	0.00201411	0.0509508
TASDSDEQQWPEEKR	Sister chromatid cohesion protein PDS5 homolog B	Pds5b	_TAS(ph)DSDEQQWPEEKR_	Phospho (STY)	2.14e-09	2.14e-09	0.459432	0.533563	0.649478	23.8161	25.0184	21.946	Sister chromatid cohesion protein PDS5 homolog B	Pds5b	_T(ph)ASDSDEQQWPEEKR_	Phospho (STY)	2.14e-09	0.01864	0.547491	23.5935	0.00201411	0.0509508
EGSPAPLEPEPGASQPK	Forkhead box protein K2	Foxk2	_EGS(ph)PAPLEPEPGASQPK_	Phospho (STY)	0.018108	0.018108	-0.662346	-0.671003	-0.419855	23.4566	21.8329	20.6702	Forkhead box protein K2	Foxk2	_EGS(ph)PAPLEPEPGASQPK_	Phospho (STY)	0.018108	0.018108	-0.584401	21.9866	0.00217	0.0540497
SSSSVLSSLTPAK	Metastasis-associated protein MTA1	Mta1	_SSSSVLSSLT(ph)PAK_	Phospho (STY)	0.00035344	0.00035344	-0.459437	-0.551733	-0.743038	21.4814	20.8592	18.0653	Metastasis-associated protein MTA1	Mta1	_SSSSVLSSLT(ph)PAK_	Phospho (STY)	0.00035344	0.00035344	-0.584736	20.1353	0.00220341	0.0540503
SAGDVPVTTSDAFATSGGMAEPGSPK	Undifferentiated embryonic cell transcription factor 1	Utf1	_SAGDVPVTTSDAFATSGGM(ox)AEPGS(ph)PK_	Oxidation (M),Phospho (STY)	3.27e-26	3.27e-26	1.34403	1.7398	0.674641	22.2319	22.4486	21.1898	Undifferentiated embryonic cell transcription factor 1	Utf1	_SAGDVPVTTSDAFATSGGM(ox)AEPGS(ph)PK_	Oxidation (M),Phospho (STY)	3.27e-26	3.27e-26	1.25283	21.9568	0.00224153	0.0541648
SAGDVPVTTSDAFATSGGMAEPGSPK	Undifferentiated embryonic cell transcription factor 1	Utf1	_SAGDVPVTTSDAFATSGGMAEPGS(ph)PK_	Phospho (STY)	3.27e-26	3.28e-14	1.34403	1.7398	0.674641	22.2319	22.4486	21.1898	Undifferentiated embryonic cell transcription factor 1	Utf1	_SAGDVPVTTSDAFATSGGM(ox)AEPGS(ph)PK_	Oxidation (M),Phospho (STY)	3.27e-26	3.27e-26	1.25283	21.9568	0.00224153	0.0541648
KSTSSSPAPTQTLPNSITQR	Treacle protein	Tcof1	_KSTSSS(ph)PAPTQTLPNSITQR_	Phospho (STY)	7.38e-24	7.38e-24	0.470719	0.466027	0.561693	25.9224	25.1679	22.1993	Treacle protein	Tcof1	_KSTSSS(ph)PAPTQTLPNSITQR_	Phospho (STY)	7.38e-24	7.38e-24	0.499479	24.4299	0.00238883	0.0548656
KSTSSSPAPTQTLPNSITQR	Treacle protein	Tcof1	_KST(ph)SSSPAPTQTLPNSITQR_	Phospho (STY)	7.38e-24	0.0058918	0.470719	0.466027	0.561693	25.9224	25.1679	22.1993	Treacle protein	Tcof1	_KSTSSS(ph)PAPTQTLPNSITQR_	Phospho (STY)	7.38e-24	7.38e-24	0.499479	24.4299	0.00238883	0.0548656
KSTSSSPAPTQTLPNSITQR	Treacle protein	Tcof1	_KS(ph)TSSSPAPTQTLPNSITQR_	Phospho (STY)	7.38e-24	0.00087978	0.470719	0.466027	0.561693	25.9224	25.1679	22.1993	Treacle protein	Tcof1	_KSTSSS(ph)PAPTQTLPNSITQR_	Phospho (STY)	7.38e-24	7.38e-24	0.499479	24.4299	0.00238883	0.0548656
KSTSSSPAPTQTLPNSITQR	Treacle protein	Tcof1	_KSTSSSPAPT(ph)QTLPNSITQR_	Phospho (STY)	7.38e-24	0.058275	0.470719	0.466027	0.561693	25.9224	25.1679	22.1993	Treacle protein	Tcof1	_KSTSSS(ph)PAPTQTLPNSITQR_	Phospho (STY)	7.38e-24	7.38e-24	0.499479	24.4299	0.00238883	0.0548656
KSTSSSPAPTQTLPNSITQR	Treacle protein	Tcof1	_KSTS(ph)SSPAPTQTLPNSITQR_	Phospho (STY)	7.38e-24	0.0014705	0.470719	0.466027	0.561693	25.9224	25.1679	22.1993	Treacle protein	Tcof1	_KSTSSS(ph)PAPTQTLPNSITQR_	Phospho (STY)	7.38e-24	7.38e-24	0.499479	24.4299	0.00238883	0.0548656
QASTDAGTAGALTPQHVR	Yorkie homolog	Yap1	_QAS(ph)TDAGTAGALTPQHVR_	Phospho (STY)	0.00041678	0.00041678	0.508124	0.485427	0.462995	21.9077	23.3999	21.3508	Yorkie homolog	Yap1	_QAS(ph)TDAGTAGALTPQHVR_	Phospho (STY)	0.00041678	0.00041678	0.485515	22.2195	0.00245784	0.0548656
SCSHQTSAPSLK	Ras-related GTP-binding protein C	Rragc	_SCSHQTS(ph)APSLK_	Phospho (STY)	6.49e-09	3.81e-05	0.47228	0.729792	0.993348	22.9507	19.6641	17.2515	Ras-related GTP-binding protein C	Rragc	_SCSHQTS(ph)APSLK_	Phospho (STY)	6.49e-09	3.81e-05	0.731807	19.9554	0.00241456	0.0548656
SCSHQTSAPSLK	Ras-related GTP-binding protein C	Rragc	_SCSHQT(ph)SAPSLK_	Phospho (STY)	6.49e-09	6.49e-09	0.47228	0.729792	0.993348	22.9507	19.6641	17.2515	Ras-related GTP-binding protein C	Rragc	_SCSHQTS(ph)APSLK_	Phospho (STY)	6.49e-09	3.81e-05	0.731807	19.9554	0.00241456	0.0548656
SLEQCSSPLLTR	MAP3K12-binding inhibitory protein 1	Mbip	_SLEQCS(ph)SPLLTR_	Phospho (STY)	0.0007779	0.0007779	-0.636863	-0.406082	-0.633099	21.7233	20.3034	18.4301	MAP3K12-binding inhibitory protein 1	Mbip	_SLEQCS(ph)SPLLTR_	Phospho (STY)	0.0007779	0.0007779	-0.558681	20.1522	0.00242324	0.0548656
SLEQCSSPLLTR	MAP3K12-binding inhibitory protein 1	Mbip	_SLEQCSS(ph)PLLTR_	Phospho (STY)	0.0007779	0.0075238	-0.636863	-0.406082	-0.633099	21.7233	20.3034	18.4301	MAP3K12-binding inhibitory protein 1	Mbip	_SLEQCS(ph)SPLLTR_	Phospho (STY)	0.0007779	0.0007779	-0.558681	20.1522	0.00242324	0.0548656
SWESSSPVDRPELEAASPTTR	Nuclear-interacting partner of ALK	Zc3hc1	_SWESSS(ph)PVDRPELEAASPTTR_	Phospho (STY)	1.14e-09	1.42e-06	0.561399	0.459117	0.477677	24.5657	25.7907	22.5637	Nuclear-interacting partner of ALK	Zc3hc1	_SWESSS(ph)PVDRPELEAASPTTR_	Phospho (STY)	1.14e-09	1.42e-06	0.499398	24.3067	0.00239621	0.0548656
SWESSSPVDRPELEAASPTTR	Nuclear-interacting partner of ALK	Zc3hc1	_SWESSSPVDRPELEAASPT(ph)TR_	Phospho (STY)	1.14e-09	6.7e-09	0.561399	0.459117	0.477677	24.5657	25.7907	22.5637	Nuclear-interacting partner of ALK	Zc3hc1	_SWESSS(ph)PVDRPELEAASPTTR_	Phospho (STY)	1.14e-09	1.42e-06	0.499398	24.3067	0.00239621	0.0548656
SWESSSPVDRPELEAASPTTR	Nuclear-interacting partner of ALK	Zc3hc1	_SWESSSPVDRPELEAAS(ph)PTTR_	Phospho (STY)	1.14e-09	1.14e-09	0.561399	0.459117	0.477677	24.5657	25.7907	22.5637	Nuclear-interacting partner of ALK	Zc3hc1	_SWESSS(ph)PVDRPELEAASPTTR_	Phospho (STY)	1.14e-09	1.42e-06	0.499398	24.3067	0.00239621	0.0548656
SWESSSPVDRPELEAASPTTR	Nuclear-interacting partner of ALK	Zc3hc1	_SWESS(ph)SPVDRPELEAASPTTR_	Phospho (STY)	1.14e-09	0.0070073	0.561399	0.459117	0.477677	24.5657	25.7907	22.5637	Nuclear-interacting partner of ALK	Zc3hc1	_SWESSS(ph)PVDRPELEAASPTTR_	Phospho (STY)	1.14e-09	1.42e-06	0.499398	24.3067	0.00239621	0.0548656
TGSVGIGNLQR	Plakophilin-4	Pkp4	_TGS(ph)VGIGNLQR_	Phospho (STY)	0.00016653	0.00016653	0.545375	0.585443	0.417596	21.2197	20.353	19.0413	Plakophilin-4	Pkp4	_TGS(ph)VGIGNLQR_	Phospho (STY)	0.00016653	0.00016653	0.516138	20.2047	0.00247387	0.0548656
LATLFGDVEDLTDDEVATSK	Protein MCM10 homolog	Mcm10	_LATLFGDVEDLT(ph)DDEVATSK_	Phospho (STY)	9.31e-98	9.31e-98	0.710437	0.788853	0.409798	25.0344	22.9932	20.7006	Protein MCM10 homolog	Mcm10	_LATLFGDVEDLT(ph)DDEVATSK_	Phospho (STY)	9.31e-98	9.31e-98	0.636363	22.9094	0.00251272	0.0549742
SRSGEGEVSGLLR	Transcription intermediary factor 1-beta	Trim28	_SRS(ph)GEGEVSGLLR_	Phospho (STY)	7.72e-13	7.72e-13	0.814263	1.0446	0.459956	26.5896	26.8616	24.4151	Transcription intermediary factor 1-beta	Trim28	_SRS(ph)GEGEVSGLLR_	Phospho (STY)	7.72e-13	7.72e-13	0.772941	25.9554	0.00260765	0.0562905
SRSGEGEVSGLLR	Transcription intermediary factor 1-beta	Trim28	_S(ph)RSGEGEVSGLLR_	Phospho (STY)	7.72e-13	1.23e-09	0.814263	1.0446	0.459956	26.5896	26.8616	24.4151	Transcription intermediary factor 1-beta	Trim28	_SRS(ph)GEGEVSGLLR_	Phospho (STY)	7.72e-13	7.72e-13	0.772941	25.9554	0.00260765	0.0562905
ERTEADLPKPTSPK	SH3 domain-binding protein 1	Sh3bp1	_ERTEADLPKPT(ph)SPK_	Phospho (STY)	9.42e-06	1.43e-05	-0.566186	-0.436979	-0.47331	24.4957	25.6681	23.8028	SH3 domain-binding protein 1	Sh3bp1	_ERTEADLPKPT(ph)SPK_	Phospho (STY)	9.42e-06	1.43e-05	-0.492158	24.6555	0.0027014	0.0575469
ERTEADLPKPTSPK	SH3 domain-binding protein 1	Sh3bp1	_ERTEADLPKPTS(ph)PK_	Phospho (STY)	9.42e-06	9.42e-06	-0.566186	-0.436979	-0.47331	24.4957	25.6681	23.8028	SH3 domain-binding protein 1	Sh3bp1	_ERTEADLPKPT(ph)SPK_	Phospho (STY)	9.42e-06	1.43e-05	-0.492158	24.6555	0.0027014	0.0575469
APTAALSPEPQDSKEDVK	Scaffold attachment factor B1;Scaffold attachment factor B2	Safb;Safb2	_APTAALS(ph)PEPQDSKEDVK_	Phospho (STY)	1.43e-95	1.43e-95	0.491904	0.460166	0.461214	28.8801	29.7466	27.1291	Scaffold attachment factor B1;Scaffold attachment factor B2	Safb;Safb2	_APTAALS(ph)PEPQDSKEDVK_	Phospho (STY)	1.43e-95	1.43e-95	0.471095	28.5853	0.00278149	0.0584835
GGPGGAGGAGFPREPSPAQAGPGAAK	Transcription factor MafA	Mafa	_GGPGGAGGAGFPREPS(ph)PAQAGPGAAK_	Phospho (STY)	8.84e-08	8.84e-08	-0.503527	-0.952155	-0.569736	22.9297	23.0541	20.8857	Transcription factor MafA	Mafa	_GGPGGAGGAGFPREPS(ph)PAQAGPGAAK_	Phospho (STY)	8.84e-08	8.84e-08	-0.675139	22.2899	0.00288519	0.0588026
KAESEEERDDLSALASVLPTK	Polyhomeotic-like protein 1	Phc1	_KAES(ph)EEERDDLSALASVLPTK_	Phospho (STY)	0.00050963	0.00050963	0.436482	0.525969	0.460271	21.2107	21.6805	20.1906	Polyhomeotic-like protein 1	Phc1	_KAES(ph)EEERDDLSALASVLPTK_	Phospho (STY)	0.00050963	0.00050963	0.47424	21.0273	0.00290562	0.0588026
VDNARVSPEVGSADVASIAQK	WASH complex subunit FAM21	Fam21	_VDNARVS(ph)PEVGSADVASIAQK_	Phospho (STY)	2.09e-12	2.09e-12	0.482745	0.442439	0.482332	24.4036	24.7738	22.1944	WASH complex subunit FAM21	Fam21	_VDNARVS(ph)PEVGSADVASIAQK_	Phospho (STY)	2.09e-12	2.09e-12	0.469172	23.7906	0.00285543	0.0588026
LNSPPSTIYK	Fibronectin type III domain-containing protein 3B	Fndc3b	_LNS(ph)PPSTIYK_	Phospho (STY)	5.03e-05	5.03e-05	-0.541051	-1.41173	-1.01552	20.6708	21.1502	18.2061	Fibronectin type III domain-containing protein 3B	Fndc3b	_LNS(ph)PPSTIYK_	Phospho (STY)	5.03e-05	5.03e-05	-0.989435	20.009	0.00296262	0.0592158
RLPAFSPPSPASPDAELR	Undifferentiated embryonic cell transcription factor 1	Utf1	_RLPAFSPPS(ph)PAS(ph)PDAELR_	2 Phospho (STY)	7.46e-112	2.89e-79	1.24914	1.89033	0.695014	30.1646	29.3108	27.1463	Undifferentiated embryonic cell transcription factor 1	Utf1	_RLPAFSPPS(ph)PAS(ph)PDAELR_	2 Phospho (STY)	7.46e-112	2.89e-79	1.27816	28.8739	0.00304358	0.0600921
RLPAFSPPSPASPDAELR	Undifferentiated embryonic cell transcription factor 1	Utf1	_RLPAFSPPS(ph)PASPDAELR_	Phospho (STY)	7.46e-112	7.46e-112	1.24914	1.89033	0.695014	30.1646	29.3108	27.1463	Undifferentiated embryonic cell transcription factor 1	Utf1	_RLPAFSPPS(ph)PAS(ph)PDAELR_	2 Phospho (STY)	7.46e-112	2.89e-79	1.27816	28.8739	0.00304358	0.0600921
RLPAFSPPSPASPDAELR	Undifferentiated embryonic cell transcription factor 1	Utf1	_RLPAFSPPSPAS(ph)PDAELR_	Phospho (STY)	7.46e-112	1.5e-52	1.24914	1.89033	0.695014	30.1646	29.3108	27.1463	Undifferentiated embryonic cell transcription factor 1	Utf1	_RLPAFSPPS(ph)PAS(ph)PDAELR_	2 Phospho (STY)	7.46e-112	2.89e-79	1.27816	28.8739	0.00304358	0.0600921
RLPAFSPPSPASPDAELR	Undifferentiated embryonic cell transcription factor 1	Utf1	_RLPAFS(ph)PPSPASPDAELR_	Phospho (STY)	7.46e-112	1.05e-21	1.24914	1.89033	0.695014	30.1646	29.3108	27.1463	Undifferentiated embryonic cell transcription factor 1	Utf1	_RLPAFSPPS(ph)PAS(ph)PDAELR_	2 Phospho (STY)	7.46e-112	2.89e-79	1.27816	28.8739	0.00304358	0.0600921
AITPPQQPYK	Cyclin-dependent kinase 12	Cdk12	_AIT(ph)PPQQPYK_	Phospho (STY)	0.0052674	0.0052674	0.391218	0.584193	0.742955	23.7369	22.6946	21.5115	Cyclin-dependent kinase 12	Cdk12	_AIT(ph)PPQQPYK_	Phospho (STY)	0.0052674	0.0052674	0.572788	22.6477	0.00318138	0.0609209
AMGSGGAGSEQEDTVLFR	Survival motor neuron protein	Smn1	_(ac)AM(ox)GSGGAGS(ph)EQEDTVLFR_	Acetyl (Protein N-term),Oxidation (M),Phospho (STY)	0.041786	0.041786	0.57947	0.503858	1.00288	22.0446	22.2678	20.0292	Survival motor neuron protein	Smn1	_(ac)AM(ox)GSGGAGS(ph)EQEDTVLFR_	Acetyl (Protein N-term),Oxidation (M),Phospho (STY)	0.041786	0.041786	0.695403	21.4472	0.00325737	0.0609209
AMGSGGAGSEQEDTVLFR	Survival motor neuron protein	Smn1	_(ac)AM(ox)GS(ph)GGAGSEQEDTVLFR_	Acetyl (Protein N-term),Oxidation (M),Phospho (STY)	0.041786	0.067094	0.57947	0.503858	1.00288	22.0446	22.2678	20.0292	Survival motor neuron protein	Smn1	_(ac)AM(ox)GSGGAGS(ph)EQEDTVLFR_	Acetyl (Protein N-term),Oxidation (M),Phospho (STY)	0.041786	0.041786	0.695403	21.4472	0.00325737	0.0609209
KPPPPASPGSSDSSAR	Microtubule-associated protein 1S;MAP1S heavy chain;MAP1S light chain	Map1s	_KPPPPAS(ph)PGSSDSSAR_	Phospho (STY)	7.96e-11	7.96e-11	0.469782	0.935611	1.25936	21.0764	21.5189	19.3929	Microtubule-associated protein 1S;MAP1S heavy chain;MAP1S light chain	Map1s	_KPPPPAS(ph)PGSSDSSAR_	Phospho (STY)	7.96e-11	7.96e-11	0.888252	20.6627	0.00346184	0.0609209
LASPSGSTSSGLEVVAPEVTSAPVSGPGILDDSATICR	Transcription intermediary factor 1-beta	Trim28	_LAS(ph)PSGSTSSGLEVVAPEVTSAPVSGPGILDDSATICR_	Phospho (STY)	0.0018892	0.0047504	0.486045	0.687329	0.414352	22.0025	26.5107	21.6741	Transcription intermediary factor 1-beta	Trim28	_LAS(ph)PSGSTSSGLEVVAPEVTSAPVSGPGILDDSATICR_	Phospho (STY)	0.0018892	0.0047504	0.529242	23.3958	0.00330886	0.0609209
LASPSGSTSSGLEVVAPEVTSAPVSGPGILDDSATICR	Transcription intermediary factor 1-beta	Trim28	_LASPS(ph)GSTSSGLEVVAPEVTSAPVSGPGILDDSATICR_	Phospho (STY)	0.0018892	0.0018892	0.486045	0.687329	0.414352	22.0025	26.5107	21.6741	Transcription intermediary factor 1-beta	Trim28	_LAS(ph)PSGSTSSGLEVVAPEVTSAPVSGPGILDDSATICR_	Phospho (STY)	0.0018892	0.0047504	0.529242	23.3958	0.00330886	0.0609209
RSDSPEIPFQAATGSSDGLDSSSSGNSFVGLR	Tumor suppressor p53-binding protein 1	Tp53bp1	_RSDS(ph)PEIPFQAATGSSDGLDSSSSGNSFVGLR_	Phospho (STY)	3.64e-37	3.64e-37	-0.461402	-0.40152	-0.587143	26.1236	26.3204	22.9603	Tumor suppressor p53-binding protein 1	Tp53bp1	_RSDS(ph)PEIPFQAATGSSDGLDSSSSGNSFVGLR_	Phospho (STY)	3.64e-37	3.64e-37	-0.483355	25.1348	0.00343801	0.0609209
RSDSPEIPFQAATGSSDGLDSSSSGNSFVGLR	Tumor suppressor p53-binding protein 1	Tp53bp1	_RS(ph)DSPEIPFQAATGSSDGLDSSSSGNSFVGLR_	Phospho (STY)	3.64e-37	1.62e-16	-0.461402	-0.40152	-0.587143	26.1236	26.3204	22.9603	Tumor suppressor p53-binding protein 1	Tp53bp1	_RSDS(ph)PEIPFQAATGSSDGLDSSSSGNSFVGLR_	Phospho (STY)	3.64e-37	3.64e-37	-0.483355	25.1348	0.00343801	0.0609209
SGTPTSPVEGKDGQTTLPR	Ribosomal RNA processing protein 1 homolog B	Rrp1b	_SGTPTS(ph)PVEGKDGQTTLPR_	Phospho (STY)	1.47e-21	3.34e-15	0.490057	0.687956	0.412836	25.6491	25.6095	23.0761	Ribosomal RNA processing protein 1 homolog B	Rrp1b	_SGTPTS(ph)PVEGKDGQTTLPR_	Phospho (STY)	1.47e-21	3.34e-15	0.530283	24.7782	0.00329143	0.0609209
SGTPTSPVEGKDGQTTLPR	Ribosomal RNA processing protein 1 homolog B	Rrp1b	_SGTPT(ph)SPVEGKDGQTTLPR_	Phospho (STY)	1.47e-21	1.47e-21	0.490057	0.687956	0.412836	25.6491	25.6095	23.0761	Ribosomal RNA processing protein 1 homolog B	Rrp1b	_SGTPTS(ph)PVEGKDGQTTLPR_	Phospho (STY)	1.47e-21	3.34e-15	0.530283	24.7782	0.00329143	0.0609209
SNTSSVQSVSPEKK	Uncharacterized protein C12orf35 homolog	Kiaa1551	_SNTS(ph)SVQSVSPEKK_	Phospho (STY)	1.25e-20	1.29e-09	0.3744	0.729183	0.657457	25.3427	25.6687	24.578	Uncharacterized protein C12orf35 homolog	Kiaa1551	_SNTS(ph)SVQSVSPEKK_	Phospho (STY)	1.25e-20	1.29e-09	0.587013	25.1965	0.00317557	0.0609209
SNTSSVQSVSPEKK	Uncharacterized protein C12orf35 homolog	Kiaa1551	_SNTSSVQS(ph)VSPEKK_	Phospho (STY)	1.25e-20	4.49e-11	0.3744	0.729183	0.657457	25.3427	25.6687	24.578	Uncharacterized protein C12orf35 homolog	Kiaa1551	_SNTS(ph)SVQSVSPEKK_	Phospho (STY)	1.25e-20	1.29e-09	0.587013	25.1965	0.00317557	0.0609209
SNTSSVQSVSPEKK	Uncharacterized protein C12orf35 homolog	Kiaa1551	_SNTSSVQSVS(ph)PEKK_	Phospho (STY)	1.25e-20	1.25e-20	0.3744	0.729183	0.657457	25.3427	25.6687	24.578	Uncharacterized protein C12orf35 homolog	Kiaa1551	_SNTS(ph)SVQSVSPEKK_	Phospho (STY)	1.25e-20	1.29e-09	0.587013	25.1965	0.00317557	0.0609209
TTNDSAASESPPPKR	DNA (cytosine-5)-methyltransferase 3B	Dnmt3b	_TTNDSAASES(ph)PPPKR_	Phospho (STY)	6.81e-29	6.81e-29	1.03443	1.10293	0.42374	23.3596	21.6191	21.6315	DNA (cytosine-5)-methyltransferase 3B	Dnmt3b	_TTNDSAASES(ph)PPPKR_	Phospho (STY)	6.81e-29	6.81e-29	0.853698	22.2034	0.00339966	0.0609209
TTNDSAASESPPPKR	DNA (cytosine-5)-methyltransferase 3B	Dnmt3b	_TTNDSAAS(ph)ESPPPKR_	Phospho (STY)	6.81e-29	1.38e-21	1.03443	1.10293	0.42374	23.3596	21.6191	21.6315	DNA (cytosine-5)-methyltransferase 3B	Dnmt3b	_TTNDSAASES(ph)PPPKR_	Phospho (STY)	6.81e-29	6.81e-29	0.853698	22.2034	0.00339966	0.0609209
TTNDSAASESPPPKR	DNA (cytosine-5)-methyltransferase 3B	Dnmt3b	_TTNDS(ph)AASESPPPKR_	Phospho (STY)	6.81e-29	0.0042059	1.03443	1.10293	0.42374	23.3596	21.6191	21.6315	DNA (cytosine-5)-methyltransferase 3B	Dnmt3b	_TTNDSAASES(ph)PPPKR_	Phospho (STY)	6.81e-29	6.81e-29	0.853698	22.2034	0.00339966	0.0609209
VSSPVLETVQQR	Serine/arginine repetitive matrix protein 2	Srrm2	_VS(ph)SPVLETVQQR_	Phospho (STY)	9.98e-15	9.98e-15	-1.21441	-3.55989	-3.92242	25.0925	23.9846	21.8409	Serine/arginine repetitive matrix protein 2	Srrm2	_VS(ph)SPVLETVQQR_	Phospho (STY)	9.98e-15	9.98e-15	-2.89891	23.6393	0.00336083	0.0609209
VSSPVLETVQQR	Serine/arginine repetitive matrix protein 2	Srrm2	_VSS(ph)PVLETVQQR_	Phospho (STY)	9.98e-15	1.32e-13	-1.21441	-3.55989	-3.92242	25.0925	23.9846	21.8409	Serine/arginine repetitive matrix protein 2	Srrm2	_VS(ph)SPVLETVQQR_	Phospho (STY)	9.98e-15	9.98e-15	-2.89891	23.6393	0.00336083	0.0609209
WTKPSSFSDSER	LEM domain-containing protein 2	Lemd2	_WTKPSSFS(ph)DSER_	Phospho (STY)	1.1e-07	1.1e-07	-0.397087	-0.572523	-0.783191	25.5861	23.6978	23.7692	LEM domain-containing protein 2	Lemd2	_WTKPSSFS(ph)DSER_	Phospho (STY)	1.1e-07	1.1e-07	-0.584267	24.351	0.0034144	0.0609209
WTKPSSFSDSER	LEM domain-containing protein 2	Lemd2	_WTKPSS(ph)FSDSER_	Phospho (STY)	1.1e-07	3.06e-05	-0.397087	-0.572523	-0.783191	25.5861	23.6978	23.7692	LEM domain-containing protein 2	Lemd2	_WTKPSSFS(ph)DSER_	Phospho (STY)	1.1e-07	1.1e-07	-0.584267	24.351	0.0034144	0.0609209
WTKPSSFSDSER	LEM domain-containing protein 2	Lemd2	_WTKPS(ph)SFSDSER_	Phospho (STY)	1.1e-07	2.6e-05	-0.397087	-0.572523	-0.783191	25.5861	23.6978	23.7692	LEM domain-containing protein 2	Lemd2	_WTKPSSFS(ph)DSER_	Phospho (STY)	1.1e-07	1.1e-07	-0.584267	24.351	0.0034144	0.0609209
WTKPSSFSDSER	LEM domain-containing protein 2	Lemd2	_WTKPSSFSDS(ph)ER_	Phospho (STY)	1.1e-07	0.0064751	-0.397087	-0.572523	-0.783191	25.5861	23.6978	23.7692	LEM domain-containing protein 2	Lemd2	_WTKPSSFS(ph)DSER_	Phospho (STY)	1.1e-07	1.1e-07	-0.584267	24.351	0.0034144	0.0609209
SPVQSAESSPTASK	Testis-expressed sequence 2 protein	Tex2	_SPVQSAESS(ph)PTASK_	Phospho (STY)	5.04e-38	5.04e-38	-0.435866	-0.702304	-0.452511	24.9766	22.8998	19.9039	Testis-expressed sequence 2 protein	Tex2	_SPVQSAESS(ph)PTASK_	Phospho (STY)	5.04e-38	5.04e-38	-0.530227	22.5935	0.00350231	0.0609703
DVLALPIFKQEEPQLSPENGAR	Transcription factor CP2-like protein 1	Tcfcp2l1	_DVLALPIFKQEEPQLS(ph)PENGAR_	Phospho (STY)	1.55e-16	1.55e-16	-0.776404	-0.36238	-0.721492	26.1982	26.9637	22.37	Transcription factor CP2-like protein 1	Tcfcp2l1	_DVLALPIFKQEEPQLS(ph)PENGAR_	Phospho (STY)	1.55e-16	1.55e-16	-0.620092	25.1773	0.00354023	0.0609748
GLSPSYLGGPR	Death-inducer obliterator 1	Dido1	_GLS(ph)PSYLGGPR_	Phospho (STY)	0.00077503	0.00077503	0.393526	0.819259	0.585924	21.3529	19.9402	18.302	Death-inducer obliterator 1	Dido1	_GLS(ph)PSYLGGPR_	Phospho (STY)	0.00077503	0.00077503	0.59957	19.8651	0.00366955	0.0612475
RGSLEMSSDGEPLSR	Zinc finger protein AEBP2	Aebp2	_RGS(ph)LEM(ox)SSDGEPLSR_	Oxidation (M),Phospho (STY)	5.69e-14	5.69e-14	0.483674	0.385155	0.5144	24.5949	24.5577	22.9484	Zinc finger protein AEBP2	Aebp2	_RGS(ph)LEM(ox)SSDGEPLSR_	Oxidation (M),Phospho (STY)	5.69e-14	5.69e-14	0.461076	24.0337	0.00359403	0.0612475
SAGDVPVTTSDAFATSGGMAEPGSPKAPVSPDSAQR	Undifferentiated embryonic cell transcription factor 1	Utf1	_SAGDVPVTTSDAFATSGGM(ox)AEPGS(ph)PKAPVSPDS(ph)AQR_	Oxidation (M),2 Phospho (STY)	2.96e-24	2.31e-17	1.46069	1.80904	0.582845	29.9279	29.3986	26.8578	Undifferentiated embryonic cell transcription factor 1	Utf1	_SAGDVPVTTSDAFATSGGM(ox)AEPGS(ph)PKAPVSPDS(ph)AQR_	Oxidation (M),2 Phospho (STY)	2.96e-24	2.31e-17	1.28419	28.7281	0.00366512	0.0612475
SAGDVPVTTSDAFATSGGMAEPGSPKAPVSPDSAQR	Undifferentiated embryonic cell transcription factor 1	Utf1	_SAGDVPVTTSDAFATSGGM(ox)AEPGS(ph)PKAPVS(ph)PDSAQR_	Oxidation (M),2 Phospho (STY)	2.96e-24	8.56e-17	1.46069	1.80904	0.582845	29.9279	29.3986	26.8578	Undifferentiated embryonic cell transcription factor 1	Utf1	_SAGDVPVTTSDAFATSGGM(ox)AEPGS(ph)PKAPVSPDS(ph)AQR_	Oxidation (M),2 Phospho (STY)	2.96e-24	2.31e-17	1.28419	28.7281	0.00366512	0.0612475
SAGDVPVTTSDAFATSGGMAEPGSPKAPVSPDSAQR	Undifferentiated embryonic cell transcription factor 1	Utf1	_SAGDVPVTTSDAFATSGGMAEPGS(ph)PKAPVS(ph)PDSAQR_	2 Phospho (STY)	2.96e-24	8.04e-24	1.46069	1.80904	0.582845	29.9279	29.3986	26.8578	Undifferentiated embryonic cell transcription factor 1	Utf1	_SAGDVPVTTSDAFATSGGM(ox)AEPGS(ph)PKAPVSPDS(ph)AQR_	Oxidation (M),2 Phospho (STY)	2.96e-24	2.31e-17	1.28419	28.7281	0.00366512	0.0612475
SAGDVPVTTSDAFATSGGMAEPGSPKAPVSPDSAQR	Undifferentiated embryonic cell transcription factor 1	Utf1	_SAGDVPVTTSDAFATSGGM(ox)AEPGS(ph)PKAPVSPDSAQR_	Oxidation (M),Phospho (STY)	2.96e-24	3.9e-17	1.46069	1.80904	0.582845	29.9279	29.3986	26.8578	Undifferentiated embryonic cell transcription factor 1	Utf1	_SAGDVPVTTSDAFATSGGM(ox)AEPGS(ph)PKAPVSPDS(ph)AQR_	Oxidation (M),2 Phospho (STY)	2.96e-24	2.31e-17	1.28419	28.7281	0.00366512	0.0612475
SAGDVPVTTSDAFATSGGMAEPGSPKAPVSPDSAQR	Undifferentiated embryonic cell transcription factor 1	Utf1	_SAGDVPVTTSDAFATSGGM(ox)AEPGSPKAPVSPDS(ph)AQR_	Oxidation (M),Phospho (STY)	2.96e-24	5.09e-08	1.46069	1.80904	0.582845	29.9279	29.3986	26.8578	Undifferentiated embryonic cell transcription factor 1	Utf1	_SAGDVPVTTSDAFATSGGM(ox)AEPGS(ph)PKAPVSPDS(ph)AQR_	Oxidation (M),2 Phospho (STY)	2.96e-24	2.31e-17	1.28419	28.7281	0.00366512	0.0612475
SAGDVPVTTSDAFATSGGMAEPGSPKAPVSPDSAQR	Undifferentiated embryonic cell transcription factor 1	Utf1	_SAGDVPVTTSDAFATSGGMAEPGS(ph)PKAPVSPDSAQR_	Phospho (STY)	2.96e-24	2.96e-24	1.46069	1.80904	0.582845	29.9279	29.3986	26.8578	Undifferentiated embryonic cell transcription factor 1	Utf1	_SAGDVPVTTSDAFATSGGM(ox)AEPGS(ph)PKAPVSPDS(ph)AQR_	Oxidation (M),2 Phospho (STY)	2.96e-24	2.31e-17	1.28419	28.7281	0.00366512	0.0612475
ARTPLTAAQQK	Protein capicua homolog	Cic	_ART(ph)PLTAAQQK_	Phospho (STY)	0.069513	0.069513	-0.684619	-0.608892	-0.345308	20.4859	20.4823	20.6411	Protein capicua homolog	Cic	_ART(ph)PLTAAQQK_	Phospho (STY)	0.069513	0.069513	-0.546273	20.5365	0.00396525	0.0631903
GLKKDAPTSPASVASSSSTPSSK	Transducin-like enhancer protein 3	Tle3	_GLKKDAPTS(ph)PASVASSSSTPSSK_	Phospho (STY)	1.51e-07	2.53e-07	0.366812	0.585924	0.49416	20.8168	21.2742	20.1911	Transducin-like enhancer protein 3	Tle3	_GLKKDAPTS(ph)PASVASSSSTPSSK_	Phospho (STY)	1.51e-07	2.53e-07	0.482298	20.7607	0.00385399	0.0631903
GLKKDAPTSPASVASSSSTPSSK	Transducin-like enhancer protein 3	Tle3	_GLKKDAPT(ph)SPASVASSSSTPSSK_	Phospho (STY)	1.51e-07	1.51e-07	0.366812	0.585924	0.49416	20.8168	21.2742	20.1911	Transducin-like enhancer protein 3	Tle3	_GLKKDAPTS(ph)PASVASSSSTPSSK_	Phospho (STY)	1.51e-07	2.53e-07	0.482298	20.7607	0.00385399	0.0631903
IESPKLER	Heat shock protein 105 kDa	Hsph1	_IES(ph)PKLER_	Phospho (STY)	0.0010906	0.0010906	0.397474	0.532866	0.801241	25.4584	26.2168	23.924	Heat shock protein 105 kDa	Hsph1	_IES(ph)PKLER_	Phospho (STY)	0.0010906	0.0010906	0.577194	25.1997	0.00402014	0.0631903
MALSSSHSSEGRSPPSSGK	Protein ECT2	Ect2	_M(ox)ALSSSHSSEGRS(ph)PPSSGK_	Oxidation (M),Phospho (STY)	0.0012508	0.0012508	0.418892	1.16298	0.914105	22.9013	19.0458	19.6809	Protein ECT2	Ect2	_M(ox)ALSSSHSSEGRS(ph)PPSSGK_	Oxidation (M),Phospho (STY)	0.0012508	0.0012508	0.831993	20.5427	0.00394949	0.0631903
MALSSSHSSEGRSPPSSGK	Protein ECT2	Ect2	_M(ox)ALSSSHSSEGRSPPS(ph)SGK_	Oxidation (M),Phospho (STY)	0.0012508	0.023	0.418892	1.16298	0.914105	22.9013	19.0458	19.6809	Protein ECT2	Ect2	_M(ox)ALSSSHSSEGRS(ph)PPSSGK_	Oxidation (M),Phospho (STY)	0.0012508	0.0012508	0.831993	20.5427	0.00394949	0.0631903
NYPNSPPRVLSQK	N-acetyltransferase ESCO2	Esco2	_NYPNS(ph)PPRVLSQK_	Phospho (STY)	2.7e-06	2.7e-06	0.857503	0.855352	0.36042	22.9349	21.9288	20.727	N-acetyltransferase ESCO2	Esco2	_NYPNS(ph)PPRVLSQK_	Phospho (STY)	2.7e-06	2.7e-06	0.691092	21.8636	0.00391992	0.0631903
SRTGSESSQTGASATSGR	Eukaryotic translation initiation factor 4B	Eif4b	_SRT(ph)GSESS(ph)QTGASATSGR_	2 Phospho (STY)	3.59e-52	3.42e-09	0.361207	0.762646	0.881743	20.8436	22.9656	19.7253	Eukaryotic translation initiation factor 4B	Eif4b	_SRT(ph)GSESS(ph)QTGASATSGR_	2 Phospho (STY)	3.59e-52	3.42e-09	0.668532	21.1782	0.00398994	0.0631903
SRTGSESSQTGASATSGR	Eukaryotic translation initiation factor 4B	Eif4b	_SRTGS(ph)ESS(ph)QTGASATSGR_	2 Phospho (STY)	3.59e-52	8.3e-15	0.361207	0.762646	0.881743	20.8436	22.9656	19.7253	Eukaryotic translation initiation factor 4B	Eif4b	_SRT(ph)GSESS(ph)QTGASATSGR_	2 Phospho (STY)	3.59e-52	3.42e-09	0.668532	21.1782	0.00398994	0.0631903
SRTGSESSQTGASATSGR	Eukaryotic translation initiation factor 4B	Eif4b	_SRTGSES(ph)S(ph)QTGASATSGR_	2 Phospho (STY)	3.59e-52	0.0015981	0.361207	0.762646	0.881743	20.8436	22.9656	19.7253	Eukaryotic translation initiation factor 4B	Eif4b	_SRT(ph)GSESS(ph)QTGASATSGR_	2 Phospho (STY)	3.59e-52	3.42e-09	0.668532	21.1782	0.00398994	0.0631903
SRTGSESSQTGASATSGR	Eukaryotic translation initiation factor 4B	Eif4b	_SRTGS(ph)ESSQTGASATSGR_	Phospho (STY)	3.59e-52	3.59e-52	0.361207	0.762646	0.881743	20.8436	22.9656	19.7253	Eukaryotic translation initiation factor 4B	Eif4b	_SRT(ph)GSESS(ph)QTGASATSGR_	2 Phospho (STY)	3.59e-52	3.42e-09	0.668532	21.1782	0.00398994	0.0631903
SRTGSESSQTGASATSGR	Eukaryotic translation initiation factor 4B	Eif4b	_SRTGSESS(ph)QTGASATSGR_	Phospho (STY)	3.59e-52	4.39e-10	0.361207	0.762646	0.881743	20.8436	22.9656	19.7253	Eukaryotic translation initiation factor 4B	Eif4b	_SRT(ph)GSESS(ph)QTGASATSGR_	2 Phospho (STY)	3.59e-52	3.42e-09	0.668532	21.1782	0.00398994	0.0631903
SRTGSESSQTGASATSGR	Eukaryotic translation initiation factor 4B	Eif4b	_SRTGSES(ph)SQTGASATSGR_	Phospho (STY)	3.59e-52	3.64e-40	0.361207	0.762646	0.881743	20.8436	22.9656	19.7253	Eukaryotic translation initiation factor 4B	Eif4b	_SRT(ph)GSESS(ph)QTGASATSGR_	2 Phospho (STY)	3.59e-52	3.42e-09	0.668532	21.1782	0.00398994	0.0631903
SRTGSESSQTGASATSGR	Eukaryotic translation initiation factor 4B	Eif4b	_SRT(ph)GSESSQTGASATSGR_	Phospho (STY)	3.59e-52	0.052084	0.361207	0.762646	0.881743	20.8436	22.9656	19.7253	Eukaryotic translation initiation factor 4B	Eif4b	_SRT(ph)GSESS(ph)QTGASATSGR_	2 Phospho (STY)	3.59e-52	3.42e-09	0.668532	21.1782	0.00398994	0.0631903
SRTGSESSQTGASATSGR	Eukaryotic translation initiation factor 4B	Eif4b	_S(ph)RTGSESSQTGASATSGR_	Phospho (STY)	3.59e-52	0.0046728	0.361207	0.762646	0.881743	20.8436	22.9656	19.7253	Eukaryotic translation initiation factor 4B	Eif4b	_SRT(ph)GSESS(ph)QTGASATSGR_	2 Phospho (STY)	3.59e-52	3.42e-09	0.668532	21.1782	0.00398994	0.0631903
LGPVSPAPSQPNSQIR	Death-inducer obliterator 1	Dido1	_LGPVS(ph)PAPSQPNSQIR_	Phospho (STY)	1.35e-09	1.35e-09	0.474773	0.78785	1.23683	23.4104	21.6199	19.5664	Death-inducer obliterator 1	Dido1	_LGPVS(ph)PAPSQPNSQIR_	Phospho (STY)	1.35e-09	1.35e-09	0.833151	21.5322	0.00406503	0.0632085
RGTGQSDDSDIWDDTALIK	Survival motor neuron protein	Smn1	_RGT(ph)GQSDDS(ph)DIWDDTALIK_	2 Phospho (STY)	5.39e-07	0.016907	0.360308	0.499272	0.508124	25.3306	23.4212	21.9133	Survival motor neuron protein	Smn1	_RGT(ph)GQSDDS(ph)DIWDDTALIK_	2 Phospho (STY)	5.39e-07	0.016907	0.455901	23.555	0.00409938	0.0632085
RGTGQSDDSDIWDDTALIK	Survival motor neuron protein	Smn1	_RGT(ph)GQS(ph)DDSDIWDDTALIK_	2 Phospho (STY)	5.39e-07	0.012908	0.360308	0.499272	0.508124	25.3306	23.4212	21.9133	Survival motor neuron protein	Smn1	_RGT(ph)GQSDDS(ph)DIWDDTALIK_	2 Phospho (STY)	5.39e-07	0.016907	0.455901	23.555	0.00409938	0.0632085
RGTGQSDDSDIWDDTALIK	Survival motor neuron protein	Smn1	_RGTGQS(ph)DDS(ph)DIWDDTALIK_	2 Phospho (STY)	5.39e-07	1.04e-05	0.360308	0.499272	0.508124	25.3306	23.4212	21.9133	Survival motor neuron protein	Smn1	_RGT(ph)GQSDDS(ph)DIWDDTALIK_	2 Phospho (STY)	5.39e-07	0.016907	0.455901	23.555	0.00409938	0.0632085
RGTGQSDDSDIWDDTALIK	Survival motor neuron protein	Smn1	_RGTGQSDDS(ph)DIWDDTALIK_	Phospho (STY)	5.39e-07	0.00061961	0.360308	0.499272	0.508124	25.3306	23.4212	21.9133	Survival motor neuron protein	Smn1	_RGT(ph)GQSDDS(ph)DIWDDTALIK_	2 Phospho (STY)	5.39e-07	0.016907	0.455901	23.555	0.00409938	0.0632085
RGTGQSDDSDIWDDTALIK	Survival motor neuron protein	Smn1	_RGTGQS(ph)DDSDIWDDTALIK_	Phospho (STY)	5.39e-07	5.39e-07	0.360308	0.499272	0.508124	25.3306	23.4212	21.9133	Survival motor neuron protein	Smn1	_RGT(ph)GQSDDS(ph)DIWDDTALIK_	2 Phospho (STY)	5.39e-07	0.016907	0.455901	23.555	0.00409938	0.0632085
PTAVDSVAIPSAPVLSLLAASAATSDAASSSLK	SET-binding protein	Setbp1	_PTAVDSVAIPS(ph)APVLS(ph)LLAASAATS(ph)DAASS(ph)SLK_	4 Phospho (STY)	0.066071	0.066071	0.654802	0.540523	0.347325	23.244	24.5069	20.7706	SET-binding protein	Setbp1	_PTAVDSVAIPS(ph)APVLS(ph)LLAASAATS(ph)DAASS(ph)SLK_	4 Phospho (STY)	0.066071	0.066071	0.514217	22.8405	0.00420444	0.0642169
AMGSGGAGSEQEDTVLFRR	Survival motor neuron protein	Smn1	_(ac)AM(ox)GSGGAGS(ph)EQEDTVLFRR_	Acetyl (Protein N-term),Oxidation (M),Phospho (STY)	3.9e-07	3.9e-07	0.40414	0.488618	0.792689	24.383	21.7943	19.6829	Survival motor neuron protein	Smn1	_(ac)AM(ox)GSGGAGS(ph)EQEDTVLFRR_	Acetyl (Protein N-term),Oxidation (M),Phospho (STY)	3.9e-07	3.9e-07	0.561816	21.9534	0.00445972	0.0674793
AAMHTYSSPTVATQSPK	Probable ATP-dependent RNA helicase DDX20	Ddx20	_AAM(ox)HTYSSPTVATQS(ph)PK_	Oxidation (M),Phospho (STY)	1.02e-64	1.02e-64	0.343465	0.568616	0.778377	25.605	25.6832	24.8486	Probable ATP-dependent RNA helicase DDX20	Ddx20	_AAM(ox)HTYSSPTVATQS(ph)PK_	Oxidation (M),Phospho (STY)	1.02e-64	1.02e-64	0.563486	25.3789	0.0049617	0.0675342
FVQEHSSSPGTR	Bloom syndrome protein homolog	Blm	_FVQEHSSS(ph)PGTR_	Phospho (STY)	0.016154	0.016154	0.666757	0.820077	0.34153	21.0347	22.7753	21.5502	Bloom syndrome protein homolog	Blm	_FVQEHSSS(ph)PGTR_	Phospho (STY)	0.016154	0.016154	0.609455	21.7868	0.00455766	0.0675342
GPTSTSVDSIDGTPVRDER	Regulation of nuclear pre-mRNA domain-containing protein 2	Rprd2	_GPTSTSVDSIDGT(ph)PVRDER_	Phospho (STY)	0.012987	0.012987	-0.331845	-0.589746	-0.511218	23.7977	23.9394	21.4114	Regulation of nuclear pre-mRNA domain-containing protein 2	Rprd2	_GPTSTSVDSIDGT(ph)PVRDER_	Phospho (STY)	0.012987	0.012987	-0.477603	23.0495	0.0047458	0.0675342
GRTASDSDEQQWPEEK	Sister chromatid cohesion protein PDS5 homolog B	Pds5b	_GRTAS(ph)DSDEQQWPEEK_	Phospho (STY)	1.13e-20	1.13e-20	0.429643	0.573181	0.369383	20.1795	23.13	20.2848	Sister chromatid cohesion protein PDS5 homolog B	Pds5b	_GRTAS(ph)DSDEQQWPEEK_	Phospho (STY)	1.13e-20	1.13e-20	0.457402	21.1981	0.0046451	0.0675342
ISKVEGTEIVKPSPK	E3 ubiquitin-protein ligase RBBP6	Rbbp6	_ISKVEGTEIVKPS(ph)PK_	Phospho (STY)	1.45e-05	1.45e-05	0.395063	0.420078	0.424492	25.2521	24.5041	22.058	E3 ubiquitin-protein ligase RBBP6	Rbbp6	_ISKVEGTEIVKPS(ph)PK_	Phospho (STY)	1.45e-05	1.45e-05	0.413211	23.9381	0.00485143	0.0675342
ISNTPELTR	Breast cancer type 1 susceptibility protein homolog	Brca1	_ISNT(ph)PELTR_	Phospho (STY)	2.19e-10	2.19e-10	-0.470969	-0.686638	-0.362993	24.0832	22.8303	20.9311	Breast cancer type 1 susceptibility protein homolog	Brca1	_ISNT(ph)PELTR_	Phospho (STY)	2.19e-10	2.19e-10	-0.506866	22.6149	0.00483951	0.0675342
LGYLVSPPQQIR	E3 ubiquitin-protein ligase RBBP6	Rbbp6	_LGYLVS(ph)PPQQIR_	Phospho (STY)	0.0018936	0.0018936	0.548437	0.325847	0.538935	21.278	20.9543	18.1537	E3 ubiquitin-protein ligase RBBP6	Rbbp6	_LGYLVS(ph)PPQQIR_	Phospho (STY)	0.0018936	0.0018936	0.471073	20.1287	0.00478716	0.0675342
LSKEQNTPPKSPQ	La-related protein 4B	Larp4b	_LSKEQNT(ph)PPKS(ph)PQ_	2 Phospho (STY)	5.42e-18	1.16e-11	0.323543	0.817951	0.790689	22.9279	24.9701	22.6552	La-related protein 4B	Larp4b	_LSKEQNT(ph)PPKS(ph)PQ_	2 Phospho (STY)	5.42e-18	1.16e-11	0.644061	23.5177	0.00489214	0.0675342
LSKEQNTPPKSPQ	La-related protein 4B	Larp4b	_LSKEQNTPPKS(ph)PQ_	Phospho (STY)	5.42e-18	5.42e-18	0.323543	0.817951	0.790689	22.9279	24.9701	22.6552	La-related protein 4B	Larp4b	_LSKEQNT(ph)PPKS(ph)PQ_	2 Phospho (STY)	5.42e-18	1.16e-11	0.644061	23.5177	0.00489214	0.0675342
NLQPLMRSPISR	E3 ubiquitin-protein ligase RBBP6	Rbbp6	_NLQPLM(ox)RS(ph)PISR_	Oxidation (M),Phospho (STY)	0.00019785	0.00019785	0.333538	0.610606	0.52296	22.8244	23.6086	20.6444	E3 ubiquitin-protein ligase RBBP6	Rbbp6	_NLQPLM(ox)RS(ph)PISR_	Oxidation (M),Phospho (STY)	0.00019785	0.00019785	0.489034	22.3592	0.00463269	0.0675342
RSSLAIEDGKSSGLGTPR	Pleckstrin homology domain-containing family G member 3	Plekhg3	_RSS(ph)LAIEDGKSSGLGTPR_	Phospho (STY)	0.001824	0.001824	-0.339747	-0.860426	-0.951764	20.3872	21.2804	18.255	Pleckstrin homology domain-containing family G member 3	Plekhg3	_RSS(ph)LAIEDGKSSGLGTPR_	Phospho (STY)	0.001824	0.001824	-0.717312	19.9742	0.0049176	0.0675342
TASLVTR	Serine/threonine-protein kinase TAO1	Taok1	_TAS(ph)LVTR_	Phospho (STY)	0.0029377	0.0029377	0.5065	0.523662	1.06667	22.0168	21.4402	19.312	Serine/threonine-protein kinase TAO1	Taok1	_TAS(ph)LVTR_	Phospho (STY)	0.0029377	0.0029377	0.698946	20.923	0.00496391	0.0675342
TVSEPSLSGLHPNK	Methylcytosine dioxygenase TET2	Tet2	_TVS(ph)EPSLSGLHPNK_	Phospho (STY)	2.96e-05	2.96e-05	0.403486	0.54962	0.379066	22.8859	23.0944	21.9388	Methylcytosine dioxygenase TET2	Tet2	_TVS(ph)EPSLSGLHPNK_	Phospho (STY)	2.96e-05	2.96e-05	0.444057	22.6397	0.00484657	0.0675342
DAPFFRESPVGR	Periphilin-1	Pphln1	_DAPFFRES(ph)PVGR_	Phospho (STY)	0.0016978	0.0016978	-0.350118	-0.893009	-0.636795	23.6871	25.1972	18.461	Periphilin-1	Pphln1	_DAPFFRES(ph)PVGR_	Phospho (STY)	0.0016978	0.0016978	-0.626641	22.4484	0.00518529	0.06938
GTAYWYPPGSAARSPPYEGK	AT-hook DNA-binding motif-containing protein 1	Ahdc1	_GTAYWYPPGS(ph)AARSPPYEGK_	Phospho (STY)	0.028378	0.028378	0.595122	0.570269	0.310573	23.7195	23.423	21.1197	AT-hook DNA-binding motif-containing protein 1	Ahdc1	_GTAYWYPPGS(ph)AARSPPYEGK_	Phospho (STY)	0.028378	0.028378	0.491988	22.7541	0.00515676	0.06938
STQTAPSSAPSTGQKSPR	Nuclear pore complex protein Nup214	Nup214	_STQTAPSSAPS(ph)TGQKSPR_	Phospho (STY)	5.04e-30	4.88e-10	0.402831	0.371169	0.461424	27.3126	26.6663	25.2058	Nuclear pore complex protein Nup214	Nup214	_STQTAPSSAPS(ph)TGQKSPR_	Phospho (STY)	5.04e-30	4.88e-10	0.411808	26.3949	0.0052821	0.0700961
STQTAPSSAPSTGQKSPR	Nuclear pore complex protein Nup214	Nup214	_STQTAPSSAPSTGQKS(ph)PR_	Phospho (STY)	5.04e-30	5.04e-30	0.402831	0.371169	0.461424	27.3126	26.6663	25.2058	Nuclear pore complex protein Nup214	Nup214	_STQTAPSSAPS(ph)TGQKSPR_	Phospho (STY)	5.04e-30	4.88e-10	0.411808	26.3949	0.0052821	0.0700961
FQVTHFSWYWLWYTTK	p53-induced protein with a death domain	Pidd	_FQVTHFSWY(ph)WLWY(ph)T(ph)TK_	3 Phospho (STY)	0.062376	0.062376	-0.322397	-0.490193	-0.597583	19.2147	23.0917	19.9958	p53-induced protein with a death domain	Pidd	_FQVTHFSWY(ph)WLWY(ph)T(ph)TK_	3 Phospho (STY)	0.062376	0.062376	-0.470058	20.7674	0.00533983	0.070286
AASSGPRSPLDQR	Chromodomain-helicase-DNA-binding protein 1	Chd1	_AASSGPRS(ph)PLDQR_	Phospho (STY)	8.08e-05	8.08e-05	0.343351	0.524465	0.408386	24.7593	25.1913	24.2954	Chromodomain-helicase-DNA-binding protein 1	Chd1	_AASSGPRS(ph)PLDQR_	Phospho (STY)	8.08e-05	8.08e-05	0.425401	24.7486	0.00577778	0.0719556
AASSGPRSPLDQR	Chromodomain-helicase-DNA-binding protein 1	Chd1	_AASS(ph)GPRSPLDQR_	Phospho (STY)	8.08e-05	0.023294	0.343351	0.524465	0.408386	24.7593	25.1913	24.2954	Chromodomain-helicase-DNA-binding protein 1	Chd1	_AASSGPRS(ph)PLDQR_	Phospho (STY)	8.08e-05	8.08e-05	0.425401	24.7486	0.00577778	0.0719556
HLEEVNSDDEYGGSQPTFK	DBF4-type zinc finger-containing protein 2 homolog	Zdbf2	_HLEEVNS(ph)DDEYGGSQPTFK_	Phospho (STY)	2.97e-22	2.97e-22	0.52717	1.1111	0.498966	23.6073	24.7025	21.9863	DBF4-type zinc finger-containing protein 2 homolog	Zdbf2	_HLEEVNS(ph)DDEYGGSQPTFK_	Phospho (STY)	2.97e-22	2.97e-22	0.712411	23.4321	0.0057592	0.0719556
HLSGSSSPPPR	Pleckstrin homology domain-containing family A member 7	Plekha7	_HLS(ph)GSS(ph)SPPPR_	2 Phospho (STY)	1.57e-07	1.57e-07	0.563451	0.431463	0.337882	22.9195	22.9558	21.763	Pleckstrin homology domain-containing family A member 7	Plekha7	_HLS(ph)GSS(ph)SPPPR_	2 Phospho (STY)	1.57e-07	1.57e-07	0.444265	22.5461	0.00557249	0.0719556
HLSGSSSPPPR	Pleckstrin homology domain-containing family A member 7	Plekha7	_HLS(ph)GS(ph)SSPPPR_	2 Phospho (STY)	1.57e-07	0.0018647	0.563451	0.431463	0.337882	22.9195	22.9558	21.763	Pleckstrin homology domain-containing family A member 7	Plekha7	_HLS(ph)GSS(ph)SPPPR_	2 Phospho (STY)	1.57e-07	1.57e-07	0.444265	22.5461	0.00557249	0.0719556
HLSGSSSPPPR	Pleckstrin homology domain-containing family A member 7	Plekha7	_HLS(ph)GSSS(ph)PPPR_	2 Phospho (STY)	1.57e-07	0.00072614	0.563451	0.431463	0.337882	22.9195	22.9558	21.763	Pleckstrin homology domain-containing family A member 7	Plekha7	_HLS(ph)GSS(ph)SPPPR_	2 Phospho (STY)	1.57e-07	1.57e-07	0.444265	22.5461	0.00557249	0.0719556
HLSGSSSPPPR	Pleckstrin homology domain-containing family A member 7	Plekha7	_HLS(ph)GSSSPPPR_	Phospho (STY)	1.57e-07	0.0010091	0.563451	0.431463	0.337882	22.9195	22.9558	21.763	Pleckstrin homology domain-containing family A member 7	Plekha7	_HLS(ph)GSS(ph)SPPPR_	2 Phospho (STY)	1.57e-07	1.57e-07	0.444265	22.5461	0.00557249	0.0719556
HLSGSSSPPPR	Pleckstrin homology domain-containing family A member 7	Plekha7	_HLSGS(ph)SSPPPR_	Phospho (STY)	1.57e-07	0.00015272	0.563451	0.431463	0.337882	22.9195	22.9558	21.763	Pleckstrin homology domain-containing family A member 7	Plekha7	_HLS(ph)GSS(ph)SPPPR_	2 Phospho (STY)	1.57e-07	1.57e-07	0.444265	22.5461	0.00557249	0.0719556
HLSGSSSPPPR	Pleckstrin homology domain-containing family A member 7	Plekha7	_HLSGSS(ph)SPPPR_	Phospho (STY)	1.57e-07	7.83e-05	0.563451	0.431463	0.337882	22.9195	22.9558	21.763	Pleckstrin homology domain-containing family A member 7	Plekha7	_HLS(ph)GSS(ph)SPPPR_	2 Phospho (STY)	1.57e-07	1.57e-07	0.444265	22.5461	0.00557249	0.0719556
ISESPEPGQR	Transcription regulator protein BACH1	Bach1	_ISES(ph)PEPGQR_	Phospho (STY)	5.16e-11	5.16e-11	-0.432961	-0.880471	-0.449966	23.5509	23.7254	21.0938	Transcription regulator protein BACH1	Bach1	_ISES(ph)PEPGQR_	Phospho (STY)	5.16e-11	5.16e-11	-0.587799	22.7901	0.00576114	0.0719556
MHSMISSVDVK	Histone deacetylase 9	Hdac9	_(ac)M(ox)HSM(ox)ISS(ph)VDVK_	Acetyl (Protein N-term),2 Oxidation (M),Phospho (STY)	0.0046404	0.0046404	0.310224	0.531369	0.510658	24.7166	22.8186	21.6153	Histone deacetylase 9	Hdac9	_(ac)M(ox)HSM(ox)ISS(ph)VDVK_	Acetyl (Protein N-term),2 Oxidation (M),Phospho (STY)	0.0046404	0.0046404	0.45075	23.0502	0.00559485	0.0719556
SGFGGMSSPVIR	Nuclear pore complex protein Nup107	Nup107	_SGFGGM(ox)S(ph)SPVIR_	Oxidation (M),Phospho (STY)	6.22e-06	6.22e-06	-0.505799	-1.08192	-0.506476	22.9511	21.2574	18.7372	Nuclear pore complex protein Nup107	Nup107	_SGFGGM(ox)S(ph)SPVIR_	Oxidation (M),Phospho (STY)	6.22e-06	6.22e-06	-0.698065	20.9819	0.00561476	0.0719556
SGFGGMSSPVIR	Nuclear pore complex protein Nup107	Nup107	_SGFGGM(ox)SS(ph)PVIR_	Oxidation (M),Phospho (STY)	6.22e-06	0.00082852	-0.505799	-1.08192	-0.506476	22.9511	21.2574	18.7372	Nuclear pore complex protein Nup107	Nup107	_SGFGGM(ox)S(ph)SPVIR_	Oxidation (M),Phospho (STY)	6.22e-06	6.22e-06	-0.698065	20.9819	0.00561476	0.0719556
STQSENQHQGAQDTSDLMSPSKR	Integrator complex subunit 10	Ints10	_STQSENQHQGAQDTSDLM(ox)S(ph)PSKR_	Oxidation (M),Phospho (STY)	8.82e-16	8.82e-16	0.362666	0.432532	0.405012	24.2527	24.8631	22.1893	Integrator complex subunit 10	Ints10	_STQSENQHQGAQDTSDLM(ox)S(ph)PSKR_	Oxidation (M),Phospho (STY)	8.82e-16	8.82e-16	0.40007	23.7683	0.00576574	0.0719556
AEDGAAPSPSSETPK	Myristoylated alanine-rich C-kinase substrate	Marcks	_AEDGAAPSPSSET(ph)PK_	Phospho (STY)	0.015723	0.015723	0.430285	0.444561	0.884168	23.9146	20.7769	18.1227	Myristoylated alanine-rich C-kinase substrate	Marcks	_AEDGAAPSPSSET(ph)PK_	Phospho (STY)	0.015723	0.015723	0.586338	20.938	0.00605451	0.0735151
NTPAVFSPK	Apoptosis facilitator Bcl-2-like protein 14	Bcl2l14	_NTPAVFS(ph)PK_	Phospho (STY)	0.01604	0.01604	-0.395264	-0.359064	-0.4369	19.6171	22.5123	18.4524	Apoptosis facilitator Bcl-2-like protein 14	Bcl2l14	_NTPAVFS(ph)PK_	Phospho (STY)	0.01604	0.01604	-0.397076	20.1939	0.00601045	0.0735151
RLEEAQQVDKPQSPPK	Protein Jumonji	Jarid2	_RLEEAQQVDKPQS(ph)PPK_	Phospho (STY)	0.0015866	0.0015866	0.400975	0.612966	0.352871	22.5372	23.1228	20.949	Protein Jumonji	Jarid2	_RLEEAQQVDKPQS(ph)PPK_	Phospho (STY)	0.0015866	0.0015866	0.455604	22.203	0.00606251	0.0735151
VAGGSGSESPLLK	Phosphatidylserine synthase 2	Ptdss2	_VAGGSGSES(ph)PLLK_	Phospho (STY)	2.2e-09	2.2e-09	-0.477683	-0.523152	-0.30627	24.9749	24.4144	22.1054	Phosphatidylserine synthase 2	Ptdss2	_VAGGSGSES(ph)PLLK_	Phospho (STY)	2.2e-09	2.2e-09	-0.435702	23.8316	0.00608464	0.0735151
VAGGSGSESPLLK	Phosphatidylserine synthase 2	Ptdss2	_VAGGSGS(ph)ESPLLK_	Phospho (STY)	2.2e-09	7.02e-09	-0.477683	-0.523152	-0.30627	24.9749	24.4144	22.1054	Phosphatidylserine synthase 2	Ptdss2	_VAGGSGSES(ph)PLLK_	Phospho (STY)	2.2e-09	2.2e-09	-0.435702	23.8316	0.00608464	0.0735151
KPESSSDEEEESENQKQK	PH-interacting protein	Phip	_KPES(ph)S(ph)S(ph)DEEEESENQKQK_	3 Phospho (STY)	1.03e-05	1.03e-05	-0.383416	-0.357881	-0.449631	17.3283	18.8457	16.889	PH-interacting protein	Phip	_KPES(ph)S(ph)S(ph)DEEEESENQKQK_	3 Phospho (STY)	1.03e-05	1.03e-05	-0.396976	17.6877	0.0061821	0.0735942
SRSLGSSPVK	Uncharacterized protein C12orf35 homolog	Kiaa1551	_SRS(ph)LGS(ph)SPVK_	2 Phospho (STY)	0.0001631	0.00073294	0.364124	0.693855	1.06406	23.6071	23.0581	21.31	Uncharacterized protein C12orf35 homolog	Kiaa1551	_SRS(ph)LGS(ph)SPVK_	2 Phospho (STY)	0.0001631	0.00073294	0.707345	22.6584	0.00616058	0.0735942
SRSLGSSPVK	Uncharacterized protein C12orf35 homolog	Kiaa1551	_SRS(ph)LGSS(ph)PVK_	2 Phospho (STY)	0.0001631	0.0001631	0.364124	0.693855	1.06406	23.6071	23.0581	21.31	Uncharacterized protein C12orf35 homolog	Kiaa1551	_SRS(ph)LGS(ph)SPVK_	2 Phospho (STY)	0.0001631	0.00073294	0.707345	22.6584	0.00616058	0.0735942
SSSVLSLEGSDKGLAR	Pleckstrin homology domain-containing family G member 3	Plekhg3	_SSSVLS(ph)LEGSDKGLAR_	Phospho (STY)	9.65e-10	9.65e-10	-0.341976	-0.40442	-0.4369	22.786	22.8199	21.7589	Pleckstrin homology domain-containing family G member 3	Plekhg3	_SSSVLS(ph)LEGSDKGLAR_	Phospho (STY)	9.65e-10	9.65e-10	-0.394432	22.4549	0.00636772	0.0752506
SSSVLSLEGSDKGLAR	Pleckstrin homology domain-containing family G member 3	Plekhg3	_SSSVLSLEGS(ph)DKGLAR_	Phospho (STY)	9.65e-10	0.077874	-0.341976	-0.40442	-0.4369	22.786	22.8199	21.7589	Pleckstrin homology domain-containing family G member 3	Plekhg3	_SSSVLS(ph)LEGSDKGLAR_	Phospho (STY)	9.65e-10	9.65e-10	-0.394432	22.4549	0.00636772	0.0752506
AGGASPAASSTTQPPAQHR	Interferon regulatory factor 2-binding protein 1	Irf2bp1	_AGGAS(ph)PAASSTTQPPAQHR_	Phospho (STY)	1.37e-15	1.37e-15	0.378512	0.41186	0.368712	24.2188	24.8133	23.7688	Interferon regulatory factor 2-binding protein 1	Irf2bp1	_AGGAS(ph)PAASSTTQPPAQHR_	Phospho (STY)	1.37e-15	1.37e-15	0.386361	24.2669	0.00647476	0.075626
SMGTGDSAGVEVPSSPLRR	Nuclear-interacting partner of ALK	Zc3hc1	_SM(ox)GTGDSAGVEVPSS(ph)PLRR_	Oxidation (M),Phospho (STY)	1.8e-07	1.8e-07	0.728487	0.493647	0.319965	27.4079	27.4013	25.3595	Nuclear-interacting partner of ALK	Zc3hc1	_SM(ox)GTGDSAGVEVPSS(ph)PLRR_	Oxidation (M),Phospho (STY)	1.8e-07	1.8e-07	0.514033	26.7229	0.0064929	0.075626
SMGTGDSAGVEVPSSPLRR	Nuclear-interacting partner of ALK	Zc3hc1	_SM(ox)GTGDSAGVEVPS(ph)SPLRR_	Oxidation (M),Phospho (STY)	1.8e-07	3.24e-05	0.728487	0.493647	0.319965	27.4079	27.4013	25.3595	Nuclear-interacting partner of ALK	Zc3hc1	_SM(ox)GTGDSAGVEVPSS(ph)PLRR_	Oxidation (M),Phospho (STY)	1.8e-07	1.8e-07	0.514033	26.7229	0.0064929	0.075626
AESSESLSASSPARQR	DNA replication licensing factor MCM2	Mcm2	_(ac)AESSESLSAS(ph)SPARQR_	Acetyl (Protein N-term),Phospho (STY)	0.00032811	0.0020977	0.798175	0.381616	0.40806	22.7106	16.5348	19.2387	DNA replication licensing factor MCM2	Mcm2	_(ac)AESSESLSAS(ph)SPARQR_	Acetyl (Protein N-term),Phospho (STY)	0.00032811	0.0020977	0.529283	19.4947	0.00739186	0.0778376
AESSESLSASSPARQR	DNA replication licensing factor MCM2	Mcm2	_(ac)AESSESLSASS(ph)PARQR_	Acetyl (Protein N-term),Phospho (STY)	0.00032811	0.00032811	0.798175	0.381616	0.40806	22.7106	16.5348	19.2387	DNA replication licensing factor MCM2	Mcm2	_(ac)AESSESLSAS(ph)SPARQR_	Acetyl (Protein N-term),Phospho (STY)	0.00032811	0.0020977	0.529283	19.4947	0.00739186	0.0778376
AESSESLSASSPARQR	DNA replication licensing factor MCM2	Mcm2	_(ac)AESSESLS(ph)ASSPARQR_	Acetyl (Protein N-term),Phospho (STY)	0.00032811	0.031492	0.798175	0.381616	0.40806	22.7106	16.5348	19.2387	DNA replication licensing factor MCM2	Mcm2	_(ac)AESSESLSAS(ph)SPARQR_	Acetyl (Protein N-term),Phospho (STY)	0.00032811	0.0020977	0.529283	19.4947	0.00739186	0.0778376
AFTGREFDELSPSAQR	Sarcoplasmic/endoplasmic reticulum calcium ATPase 2	Atp2a2	_AFTGREFDELSPS(ph)AQR_	Phospho (STY)	8e-05	8e-05	-0.933794	-0.790609	-0.278899	23.3162	24.1913	21.7302	Sarcoplasmic/endoplasmic reticulum calcium ATPase 2	Atp2a2	_AFTGREFDELSPS(ph)AQR_	Phospho (STY)	8e-05	8e-05	-0.667767	23.0793	0.00743057	0.0778376
AFTGREFDELSPSAQR	Sarcoplasmic/endoplasmic reticulum calcium ATPase 2	Atp2a2	_AFTGREFDELS(ph)PSAQR_	Phospho (STY)	8e-05	0.00061971	-0.933794	-0.790609	-0.278899	23.3162	24.1913	21.7302	Sarcoplasmic/endoplasmic reticulum calcium ATPase 2	Atp2a2	_AFTGREFDELSPS(ph)AQR_	Phospho (STY)	8e-05	8e-05	-0.667767	23.0793	0.00743057	0.0778376
ASEPLLSPPPFGESR	Histone-lysine N-methyltransferase MLL2	Mll2	_ASEPLLS(ph)PPPFGESR_	Phospho (STY)	1.39e-14	1.39e-14	0.319618	0.607295	0.409907	23.8266	20.7938	18.891	Histone-lysine N-methyltransferase MLL2	Mll2	_ASEPLLS(ph)PPPFGESR_	Phospho (STY)	1.39e-14	1.39e-14	0.445607	21.1705	0.00711656	0.0778376
ATWGDGGDNSPSNVVSKQPSR	Synaptosomal-associated protein 23	Snap23	_ATWGDGGDNS(ph)PSNVVSKQPSR_	Phospho (STY)	1.8e-54	1.8e-54	-0.310254	-0.395226	-0.520604	26.4176	26.6001	24.537	Synaptosomal-associated protein 23	Snap23	_ATWGDGGDNS(ph)PSNVVSKQPSR_	Phospho (STY)	1.8e-54	1.8e-54	-0.408695	25.8516	0.00745203	0.0778376
GRTASDSDEQQWPEEKR	Sister chromatid cohesion protein PDS5 homolog B	Pds5b	_GRT(ph)ASDSDEQQWPEEKR_	Phospho (STY)	4.57e-09	0.00042951	0.477988	0.672652	0.294665	22.9505	25.265	21.8854	Sister chromatid cohesion protein PDS5 homolog B	Pds5b	_GRT(ph)ASDSDEQQWPEEKR_	Phospho (STY)	4.57e-09	0.00042951	0.481768	23.367	0.00735597	0.0778376
GRTASDSDEQQWPEEKR	Sister chromatid cohesion protein PDS5 homolog B	Pds5b	_GRTAS(ph)DSDEQQWPEEKR_	Phospho (STY)	4.57e-09	4.57e-09	0.477988	0.672652	0.294665	22.9505	25.265	21.8854	Sister chromatid cohesion protein PDS5 homolog B	Pds5b	_GRT(ph)ASDSDEQQWPEEKR_	Phospho (STY)	4.57e-09	0.00042951	0.481768	23.367	0.00735597	0.0778376
HLFSSTENLAAR	Rab11 family-interacting protein 1	Rab11fip1	_HLFSS(ph)TENLAAR_	Phospho (STY)	2.24e-14	2.24e-14	-0.563241	-1.07531	-1.95635	24.1993	22.119	22.0941	Rab11 family-interacting protein 1	Rab11fip1	_HLFSS(ph)TENLAAR_	Phospho (STY)	2.24e-14	2.24e-14	-1.1983	22.8041	0.00733855	0.0778376
ILVPKSPVKGR	Chromodomain Y-like protein	Cdyl	_ILVPKS(ph)PVKGR_	Phospho (STY)	0.0084934	0.0084934	-0.324834	-0.584696	-0.392024	21.8472	19.6986	19.1592	Chromodomain Y-like protein	Cdyl	_ILVPKS(ph)PVKGR_	Phospho (STY)	0.0084934	0.0084934	-0.433851	20.235	0.00720814	0.0778376
KDTPPPLVPPAAR	Methylosome protein 50	Wdr77	_KDT(ph)PPPLVPPAAR_	Phospho (STY)	0.0073917	0.0073917	0.386259	1.0536	1.50406	20.4596	22.161	20.5768	Methylosome protein 50	Wdr77	_KDT(ph)PPPLVPPAAR_	Phospho (STY)	0.0073917	0.0073917	0.981306	21.0658	0.00737251	0.0778376
KLSSSSEEDDVNDDQSVKQPR	SWI/SNF-related matrix-associated actin-dependent regulator of chromatin subfamily A containing DEAD/H box 1	Smarcad1	_KLS(ph)S(ph)S(ph)S(ph)EEDDVNDDQSVKQPR_	4 Phospho (STY)	1.54e-13	1.54e-13	0.643117	0.580724	1.49431	23.4607	22.5812	20.6488	SWI/SNF-related matrix-associated actin-dependent regulator of chromatin subfamily A containing DEAD/H box 1	Smarcad1	_KLS(ph)S(ph)S(ph)S(ph)EEDDVNDDQSVKQPR_	4 Phospho (STY)	1.54e-13	1.54e-13	0.906052	22.2302	0.00731211	0.0778376
LSQSSQDSSPVRNLPSFGTEEPAYSTR	Histone acetyltransferase KAT7	Kat7	_LSQSSQDSS(ph)PVRNLPSFGTEEPAYSTR_	Phospho (STY)	2.97e-15	1.69e-11	-0.39994	-0.516471	-0.322505	25.9364	27.1337	24.7809	Histone acetyltransferase KAT7	Kat7	_LSQSSQDSS(ph)PVRNLPSFGTEEPAYSTR_	Phospho (STY)	2.97e-15	1.69e-11	-0.412972	25.9503	0.0067722	0.0778376
LSQSSQDSSPVRNLPSFGTEEPAYSTR	Histone acetyltransferase KAT7	Kat7	_LSQSSQDS(ph)SPVRNLPSFGTEEPAYSTR_	Phospho (STY)	2.97e-15	2.97e-15	-0.39994	-0.516471	-0.322505	25.9364	27.1337	24.7809	Histone acetyltransferase KAT7	Kat7	_LSQSSQDSS(ph)PVRNLPSFGTEEPAYSTR_	Phospho (STY)	2.97e-15	1.69e-11	-0.412972	25.9503	0.0067722	0.0778376
LSQSSQDSSPVRNLPSFGTEEPAYSTR	Histone acetyltransferase KAT7	Kat7	_LSQS(ph)SQDSSPVRNLPSFGTEEPAYSTR_	Phospho (STY)	2.97e-15	0.00089358	-0.39994	-0.516471	-0.322505	25.9364	27.1337	24.7809	Histone acetyltransferase KAT7	Kat7	_LSQSSQDSS(ph)PVRNLPSFGTEEPAYSTR_	Phospho (STY)	2.97e-15	1.69e-11	-0.412972	25.9503	0.0067722	0.0778376
LSQSSQDSSPVRNLPSFGTEEPAYSTR	Histone acetyltransferase KAT7	Kat7	_LS(ph)QSSQDSSPVRNLPSFGTEEPAYSTR_	Phospho (STY)	2.97e-15	0.038499	-0.39994	-0.516471	-0.322505	25.9364	27.1337	24.7809	Histone acetyltransferase KAT7	Kat7	_LSQSSQDSS(ph)PVRNLPSFGTEEPAYSTR_	Phospho (STY)	2.97e-15	1.69e-11	-0.412972	25.9503	0.0067722	0.0778376
LTTTGQVTSPVK	DNA ligase 3	Lig3	_LTTTGQVTS(ph)PVK_	Phospho (STY)	1.04e-08	1.04e-08	0.337882	0.531369	0.36446	24.3612	22.7387	20.543	DNA ligase 3	Lig3	_LTTTGQVTS(ph)PVK_	Phospho (STY)	1.04e-08	1.04e-08	0.411237	22.5476	0.00722159	0.0778376
LTTTGQVTSPVK	DNA ligase 3	Lig3	_LTTT(ph)GQVTSPVK_	Phospho (STY)	1.04e-08	0.0025667	0.337882	0.531369	0.36446	24.3612	22.7387	20.543	DNA ligase 3	Lig3	_LTTTGQVTS(ph)PVK_	Phospho (STY)	1.04e-08	1.04e-08	0.411237	22.5476	0.00722159	0.0778376
MDDKGHLSNEEAPK	Death-inducer obliterator 1	Dido1	_(ac)M(ox)DDKGHLS(ph)NEEAPK_	Acetyl (Protein N-term),Oxidation (M),Phospho (STY)	5.23e-08	5.23e-08	0.357158	0.356482	0.56589	25.5962	26.1412	23.3852	Death-inducer obliterator 1	Dido1	_(ac)M(ox)DDKGHLS(ph)NEEAPK_	Acetyl (Protein N-term),Oxidation (M),Phospho (STY)	5.23e-08	5.23e-08	0.42651	25.0408	0.00694972	0.0778376
SISPSPSAILER	Sickle tail protein	Skt	_SIS(ph)PSPSAILER_	Phospho (STY)	0.00011155	0.00011155	0.315798	0.57947	0.400101	22.604	20.5377	18.7838	Sickle tail protein	Skt	_SIS(ph)PSPSAILER_	Phospho (STY)	0.00011155	0.00011155	0.43179	20.6419	0.00733641	0.0778376
STSSSPAPTQTLPNSITQR	Treacle protein	Tcof1	_STSS(ph)SPAPTQTLPNSITQR_	Phospho (STY)	4.79e-31	2.94e-22	0.41446	0.393855	0.331476	28.2079	26.2975	24.2335	Treacle protein	Tcof1	_STSS(ph)SPAPTQTLPNSITQR_	Phospho (STY)	4.79e-31	2.94e-22	0.379931	26.2463	0.00729543	0.0778376
STSSSPAPTQTLPNSITQR	Treacle protein	Tcof1	_STSSS(ph)PAPTQTLPNSITQR_	Phospho (STY)	4.79e-31	4.79e-31	0.41446	0.393855	0.331476	28.2079	26.2975	24.2335	Treacle protein	Tcof1	_STSS(ph)SPAPTQTLPNSITQR_	Phospho (STY)	4.79e-31	2.94e-22	0.379931	26.2463	0.00729543	0.0778376
STSSSPAPTQTLPNSITQR	Treacle protein	Tcof1	_STS(ph)SSPAPTQTLPNSITQR_	Phospho (STY)	4.79e-31	7.48e-16	0.41446	0.393855	0.331476	28.2079	26.2975	24.2335	Treacle protein	Tcof1	_STSS(ph)SPAPTQTLPNSITQR_	Phospho (STY)	4.79e-31	2.94e-22	0.379931	26.2463	0.00729543	0.0778376
STSSSPAPTQTLPNSITQR	Treacle protein	Tcof1	_STSSSPAPT(ph)QTLPNSITQR_	Phospho (STY)	4.79e-31	1.47e-06	0.41446	0.393855	0.331476	28.2079	26.2975	24.2335	Treacle protein	Tcof1	_STSS(ph)SPAPTQTLPNSITQR_	Phospho (STY)	4.79e-31	2.94e-22	0.379931	26.2463	0.00729543	0.0778376
STSSSPAPTQTLPNSITQR	Treacle protein	Tcof1	_S(ph)TSSSPAPTQTLPNSITQR_	Phospho (STY)	4.79e-31	4.85e-07	0.41446	0.393855	0.331476	28.2079	26.2975	24.2335	Treacle protein	Tcof1	_STSS(ph)SPAPTQTLPNSITQR_	Phospho (STY)	4.79e-31	2.94e-22	0.379931	26.2463	0.00729543	0.0778376
TNSLLLR	Plexin-B3	Plxnb3	_TNS(ph)LLLR_	Phospho (STY)	0.0030449	0.0030449	-0.270382	-0.785751	-0.711559	20.4933	21.8901	19.5375	Plexin-B3	Plxnb3	_TNS(ph)LLLR_	Phospho (STY)	0.0030449	0.0030449	-0.589231	20.6403	0.00710856	0.0778376
TSVDGFQGESPEKLDPVDQGAEDTVAPEVTAEKPTGALLGPGAER	Chromodomain Y-like protein	Cdyl	_TSVDGFQGES(ph)PEKLDPVDQGAEDTVAPEVTAEKPTGALLGPGAER_	Phospho (STY)	0.001005	0.019437	-0.295571	-0.460568	-0.526556	23.4476	26.6568	23.1906	Chromodomain Y-like protein	Cdyl	_TSVDGFQGES(ph)PEKLDPVDQGAEDTVAPEVTAEKPTGALLGPGAER_	Phospho (STY)	0.001005	0.019437	-0.427565	24.4317	0.00679438	0.0778376
TSVDGFQGESPEKLDPVDQGAEDTVAPEVTAEKPTGALLGPGAER	Chromodomain Y-like protein	Cdyl	_T(ph)SVDGFQGESPEKLDPVDQGAEDTVAPEVTAEKPTGALLGPGAER_	Phospho (STY)	0.001005	0.001005	-0.295571	-0.460568	-0.526556	23.4476	26.6568	23.1906	Chromodomain Y-like protein	Cdyl	_TSVDGFQGES(ph)PEKLDPVDQGAEDTVAPEVTAEKPTGALLGPGAER_	Phospho (STY)	0.001005	0.019437	-0.427565	24.4317	0.00679438	0.0778376
KLETQEILSEDDKAK	Bromodomain adjacent to zinc finger domain protein 2A	Baz2a	_KLETQEILS(ph)EDDKAK_	Phospho (STY)	0.028651	0.028651	-0.393539	-0.35067	-0.7051	23.3356	22.6829	19.6184	Bromodomain adjacent to zinc finger domain protein 2A	Baz2a	_KLETQEILS(ph)EDDKAK_	Phospho (STY)	0.028651	0.028651	-0.483103	21.879	0.00755714	0.0781481
RPNEDSDEDEEKGAVVPPVHDIYR	Cleavage stimulation factor subunit 3	Cstf3	_RPNEDS(ph)DEDEEKGAVVPPVHDIYR_	Phospho (STY)	8.62e-16	8.62e-16	-0.366132	-0.360953	-0.382325	25.0292	28.2598	25.4342	Cleavage stimulation factor subunit 3	Cstf3	_RPNEDS(ph)DEDEEKGAVVPPVHDIYR_	Phospho (STY)	8.62e-16	8.62e-16	-0.369803	26.2411	0.00762656	0.0781481
SETAPAETAAPAPVEKSPAKKK	Histone H1.5	Hist1h1b	_(ac)SETAPAETAAPAPVEKS(ph)PAKKK_	Acetyl (Protein N-term),Phospho (STY)	2.91e-17	4.69e-10	-0.317013	-0.422849	-0.670865	31.8089	30.3557	27.4466	Histone H1.5	Hist1h1b	_(ac)SETAPAETAAPAPVEKS(ph)PAKKK_	Acetyl (Protein N-term),Phospho (STY)	2.91e-17	4.69e-10	-0.470242	29.8704	0.00761575	0.0781481
SETAPAETAAPAPVEKSPAKKK	Histone H1.5	Hist1h1b	_(ac)SETAPAET(ph)AAPAPVEKSPAKKK_	Acetyl (Protein N-term),Phospho (STY)	2.91e-17	2.91e-17	-0.317013	-0.422849	-0.670865	31.8089	30.3557	27.4466	Histone H1.5	Hist1h1b	_(ac)SETAPAETAAPAPVEKS(ph)PAKKK_	Acetyl (Protein N-term),Phospho (STY)	2.91e-17	4.69e-10	-0.470242	29.8704	0.00761575	0.0781481
SETAPAETAAPAPVEKSPAKKK	Histone H1.5	Hist1h1b	_(ac)SET(ph)APAETAAPAPVEKS(ph)PAKKK_	Acetyl (Protein N-term),2 Phospho (STY)	2.91e-17	0.053719	-0.317013	-0.422849	-0.670865	31.8089	30.3557	27.4466	Histone H1.5	Hist1h1b	_(ac)SETAPAETAAPAPVEKS(ph)PAKKK_	Acetyl (Protein N-term),Phospho (STY)	2.91e-17	4.69e-10	-0.470242	29.8704	0.00761575	0.0781481
SETAPAETAAPAPVEKSPAKKK	Histone H1.5	Hist1h1b	_(ac)S(ph)ETAPAETAAPAPVEKS(ph)PAKKK_	Acetyl (Protein N-term),2 Phospho (STY)	2.91e-17	0.0028858	-0.317013	-0.422849	-0.670865	31.8089	30.3557	27.4466	Histone H1.5	Hist1h1b	_(ac)SETAPAETAAPAPVEKS(ph)PAKKK_	Acetyl (Protein N-term),Phospho (STY)	2.91e-17	4.69e-10	-0.470242	29.8704	0.00761575	0.0781481
SETAPAETAAPAPVEKSPAKKK	Histone H1.5	Hist1h1b	_SETAPAETAAPAPVEKS(ph)PAKKK_	Phospho (STY)	2.91e-17	5.17e-05	-0.317013	-0.422849	-0.670865	31.8089	30.3557	27.4466	Histone H1.5	Hist1h1b	_(ac)SETAPAETAAPAPVEKS(ph)PAKKK_	Acetyl (Protein N-term),Phospho (STY)	2.91e-17	4.69e-10	-0.470242	29.8704	0.00761575	0.0781481
MPTQSDEEKSPSPTAEDPR	Metastasis-associated protein MTA3	Mta3	_M(ox)PTQSDEEKSPS(ph)PTAEDPR_	Oxidation (M),Phospho (STY)	3.89e-15	3.89e-15	-0.354261	-0.329867	-0.512082	26.2704	27.5008	24.5994	Metastasis-associated protein MTA3	Mta3	_M(ox)PTQSDEEKSPS(ph)PTAEDPR_	Oxidation (M),Phospho (STY)	3.89e-15	3.89e-15	-0.398737	26.1235	0.00787267	0.0801626
MPTQSDEEKSPSPTAEDPR	Metastasis-associated protein MTA3	Mta3	_M(ox)PTQSDEEKS(ph)PSPTAEDPR_	Oxidation (M),Phospho (STY)	3.89e-15	9.88e-05	-0.354261	-0.329867	-0.512082	26.2704	27.5008	24.5994	Metastasis-associated protein MTA3	Mta3	_M(ox)PTQSDEEKSPS(ph)PTAEDPR_	Oxidation (M),Phospho (STY)	3.89e-15	3.89e-15	-0.398737	26.1235	0.00787267	0.0801626
MPTQSDEEKSPSPTAEDPR	Metastasis-associated protein MTA3	Mta3	_M(ox)PTQS(ph)DEEKSPSPTAEDPR_	Oxidation (M),Phospho (STY)	3.89e-15	4.87e-05	-0.354261	-0.329867	-0.512082	26.2704	27.5008	24.5994	Metastasis-associated protein MTA3	Mta3	_M(ox)PTQSDEEKSPS(ph)PTAEDPR_	Oxidation (M),Phospho (STY)	3.89e-15	3.89e-15	-0.398737	26.1235	0.00787267	0.0801626
TSSLPESSPSKTAK	LIM domain and actin-binding protein 1	Lima1	_TSSLPESSPS(ph)KTAK_	Phospho (STY)	4.44e-16	4.44e-16	-0.687985	-0.781826	-0.254341	28.4596	28.5144	26.4761	LIM domain and actin-binding protein 1	Lima1	_TSSLPESSPS(ph)KTAK_	Phospho (STY)	4.44e-16	4.44e-16	-0.574718	27.8167	0.00805458	0.0815022
TSSLPESSPSKTAK	LIM domain and actin-binding protein 1	Lima1	_TSSLPESS(ph)PSKTAK_	Phospho (STY)	4.44e-16	5.56e-15	-0.687985	-0.781826	-0.254341	28.4596	28.5144	26.4761	LIM domain and actin-binding protein 1	Lima1	_TSSLPESSPS(ph)KTAK_	Phospho (STY)	4.44e-16	4.44e-16	-0.574718	27.8167	0.00805458	0.0815022
TSSLPESSPSKTAK	LIM domain and actin-binding protein 1	Lima1	_TSSLPES(ph)SPSKTAK_	Phospho (STY)	4.44e-16	5.76e-10	-0.687985	-0.781826	-0.254341	28.4596	28.5144	26.4761	LIM domain and actin-binding protein 1	Lima1	_TSSLPESSPS(ph)KTAK_	Phospho (STY)	4.44e-16	4.44e-16	-0.574718	27.8167	0.00805458	0.0815022
TSSLPESSPSKTAK	LIM domain and actin-binding protein 1	Lima1	_TSSLPESSPSKT(ph)AK_	Phospho (STY)	4.44e-16	0.037372	-0.687985	-0.781826	-0.254341	28.4596	28.5144	26.4761	LIM domain and actin-binding protein 1	Lima1	_TSSLPESSPS(ph)KTAK_	Phospho (STY)	4.44e-16	4.44e-16	-0.574718	27.8167	0.00805458	0.0815022
TSSLPESSPSKTAK	LIM domain and actin-binding protein 1	Lima1	_TSS(ph)LPESSPSKTAK_	Phospho (STY)	4.44e-16	0.092815	-0.687985	-0.781826	-0.254341	28.4596	28.5144	26.4761	LIM domain and actin-binding protein 1	Lima1	_TSSLPESSPS(ph)KTAK_	Phospho (STY)	4.44e-16	4.44e-16	-0.574718	27.8167	0.00805458	0.0815022
TSSLPESSPSKTAK	LIM domain and actin-binding protein 1	Lima1	_TS(ph)SLPES(ph)SPSKTAK_	2 Phospho (STY)	4.44e-16	0.00031638	-0.687985	-0.781826	-0.254341	28.4596	28.5144	26.4761	LIM domain and actin-binding protein 1	Lima1	_TSSLPESSPS(ph)KTAK_	Phospho (STY)	4.44e-16	4.44e-16	-0.574718	27.8167	0.00805458	0.0815022
VSSLSPEQEQGLWK	Protein FAM76B	Fam76b	_VSSLS(ph)PEQEQGLWK_	Phospho (STY)	1.53e-37	1.53e-37	0.325962	1.27519	0.913952	24.8112	23.3609	21.7001	Protein FAM76B	Fam76b	_VSSLS(ph)PEQEQGLWK_	Phospho (STY)	1.53e-37	1.53e-37	0.838367	23.2908	0.00811198	0.0815733
VSSLSPEQEQGLWK	Protein FAM76B	Fam76b	_VSS(ph)LSPEQEQGLWK_	Phospho (STY)	1.53e-37	6.29e-10	0.325962	1.27519	0.913952	24.8112	23.3609	21.7001	Protein FAM76B	Fam76b	_VSSLS(ph)PEQEQGLWK_	Phospho (STY)	1.53e-37	1.53e-37	0.838367	23.2908	0.00811198	0.0815733
VSSLSPEQEQGLWK	Protein FAM76B	Fam76b	_VS(ph)SLSPEQEQGLWK_	Phospho (STY)	1.53e-37	0.0075272	0.325962	1.27519	0.913952	24.8112	23.3609	21.7001	Protein FAM76B	Fam76b	_VSSLS(ph)PEQEQGLWK_	Phospho (STY)	1.53e-37	1.53e-37	0.838367	23.2908	0.00811198	0.0815733
AAMHTYSSPTVATQSPKK	Probable ATP-dependent RNA helicase DDX20	Ddx20	_AAM(ox)HTYSSPTVATQS(ph)PKK_	Oxidation (M),Phospho (STY)	0.0021285	0.0021285	0.32239	0.355467	0.477366	21.9181	22.9538	20.2075	Probable ATP-dependent RNA helicase DDX20	Ddx20	_AAM(ox)HTYSSPTVATQS(ph)PKK_	Oxidation (M),Phospho (STY)	0.0021285	0.0021285	0.385075	21.6931	0.00817848	0.0817343
LGLLGALMAEDGMRGSPPVPSGPPMEEDGLR	Sentrin-specific protease 3	Senp3	_LGLLGALM(ox)AEDGM(ox)RGS(ph)PPVPSGPPM(ox)EEDGLR_	3 Oxidation (M),Phospho (STY)	5.41e-08	5.41e-08	-0.496611	-0.267792	-0.650725	25.4213	24.6422	19.97	Sentrin-specific protease 3	Senp3	_LGLLGALM(ox)AEDGM(ox)RGS(ph)PPVPSGPPM(ox)EEDGLR_	3 Oxidation (M),Phospho (STY)	5.41e-08	5.41e-08	-0.471709	23.3445	0.00826605	0.0821027
APVSPDSAQRTPWSAR	Undifferentiated embryonic cell transcription factor 1	Utf1	_APVS(ph)PDSAQRTPWSAR_	Phospho (STY)	0.038915	0.038915	1.1356	1.69225	0.397365	21.2118	21.2635	20.6442	Undifferentiated embryonic cell transcription factor 1	Utf1	_APVS(ph)PDSAQRTPWSAR_	Phospho (STY)	0.038915	0.038915	1.07507	21.0399	0.00847207	0.0821335
ASEPVKEPVQTAQSPAPVEK	Protein SCAF8	Scaf8	_ASEPVKEPVQTAQS(ph)PAPVEK_	Phospho (STY)	0.00036622	0.00036622	0.332164	0.405012	0.359746	23.9686	24.0679	21.5369	Protein SCAF8	Scaf8	_ASEPVKEPVQTAQS(ph)PAPVEK_	Phospho (STY)	0.00036622	0.00036622	0.365641	23.1912	0.00835727	0.0821335
LSQSSQDSSPVR	Histone acetyltransferase KAT7	Kat7	_LSQSSQDSS(ph)PVR_	Phospho (STY)	4.3e-33	4.3e-33	-0.273709	-0.510375	-0.438816	29.0732	27.1337	25.6993	Histone acetyltransferase KAT7	Kat7	_LSQSSQDSS(ph)PVR_	Phospho (STY)	4.3e-33	4.3e-33	-0.407633	27.3021	0.00838687	0.0821335
RPSTSPDVLQGQPPR	Ubiquitin-conjugating enzyme E2 J1	Ube2j1	_RPS(ph)TSPDVLQGQPPR_	Phospho (STY)	0.0004836	0.0004836	-0.344923	-0.340148	-0.598566	20.4946	22.1081	19.8293	Ubiquitin-conjugating enzyme E2 J1	Ube2j1	_RPS(ph)TSPDVLQGQPPR_	Phospho (STY)	0.0004836	0.0004836	-0.427879	20.8107	0.00843295	0.0821335
ASQEPFSPAEDVMETDLLEGLAANQDRPSK	Tumor suppressor p53-binding protein 1	Tp53bp1	_ASQEPFS(ph)PAEDVM(ox)ETDLLEGLAANQDRPSK_	Oxidation (M),Phospho (STY)	2.49e-06	2.49e-06	-0.466337	-0.31766	-0.352437	26.166	26.5688	20.975	Tumor suppressor p53-binding protein 1	Tp53bp1	_ASQEPFS(ph)PAEDVM(ox)ETDLLEGLAANQDRPSK_	Oxidation (M),Phospho (STY)	2.49e-06	2.49e-06	-0.378811	24.5699	0.00855614	0.0824548
ASQEPFSPAEDVMETDLLEGLAANQDRPSK	Tumor suppressor p53-binding protein 1	Tp53bp1	_ASQEPFS(ph)PAEDVMETDLLEGLAANQDRPSK_	Phospho (STY)	2.49e-06	0.00038842	-0.466337	-0.31766	-0.352437	26.166	26.5688	20.975	Tumor suppressor p53-binding protein 1	Tp53bp1	_ASQEPFS(ph)PAEDVM(ox)ETDLLEGLAANQDRPSK_	Oxidation (M),Phospho (STY)	2.49e-06	2.49e-06	-0.378811	24.5699	0.00855614	0.0824548
RSSSELSPEVVEK	Serine/arginine repetitive matrix protein 2	Srrm2	_RSSS(ph)ELSPEVVEK_	Phospho (STY)	8.16e-23	7.11e-09	0.504264	0.782492	1.61692	25.615	25.9658	24.5864	Serine/arginine repetitive matrix protein 2	Srrm2	_RSSS(ph)ELSPEVVEK_	Phospho (STY)	8.16e-23	7.11e-09	0.967893	25.3891	0.00862136	0.0825916
RSSSELSPEVVEK	Serine/arginine repetitive matrix protein 2	Srrm2	_RSS(ph)SELSPEVVEK_	Phospho (STY)	8.16e-23	8.16e-23	0.504264	0.782492	1.61692	25.615	25.9658	24.5864	Serine/arginine repetitive matrix protein 2	Srrm2	_RSSS(ph)ELSPEVVEK_	Phospho (STY)	8.16e-23	7.11e-09	0.967893	25.3891	0.00862136	0.0825916
RSSSELSPEVVEK	Serine/arginine repetitive matrix protein 2	Srrm2	_RS(ph)SSELSPEVVEK_	Phospho (STY)	8.16e-23	0.00013518	0.504264	0.782492	1.61692	25.615	25.9658	24.5864	Serine/arginine repetitive matrix protein 2	Srrm2	_RSSS(ph)ELSPEVVEK_	Phospho (STY)	8.16e-23	7.11e-09	0.967893	25.3891	0.00862136	0.0825916
KASPEPPDSAESALK	Interferon regulatory factor 2-binding protein-like	Irf2bpl	_KAS(ph)PEPPDSAESALK_	Phospho (STY)	7.65e-29	7.65e-29	0.623399	1.20119	0.383386	26.2203	26.7684	26.0573	Interferon regulatory factor 2-binding protein-like	Irf2bpl	_KAS(ph)PEPPDSAESALK_	Phospho (STY)	7.65e-29	7.65e-29	0.735993	26.3486	0.00903232	0.0855166
LGVSVSPSRAR	Zinc finger CCCH domain-containing protein 18	Zc3h18	_LGVS(ph)VS(ph)PSRAR_	2 Phospho (STY)	0.0047952	0.068332	0.425352	0.27274	0.584963	24.633	24.6735	23.7141	Zinc finger CCCH domain-containing protein 18	Zc3h18	_LGVS(ph)VS(ph)PSRAR_	2 Phospho (STY)	0.0047952	0.068332	0.427685	24.3402	0.00902429	0.0855166
LGVSVSPSRAR	Zinc finger CCCH domain-containing protein 18	Zc3h18	_LGVSVS(ph)PSRAR_	Phospho (STY)	0.0047952	0.0047952	0.425352	0.27274	0.584963	24.633	24.6735	23.7141	Zinc finger CCCH domain-containing protein 18	Zc3h18	_LGVS(ph)VS(ph)PSRAR_	2 Phospho (STY)	0.0047952	0.068332	0.427685	24.3402	0.00902429	0.0855166
LGVSVSPSRAR	Zinc finger CCCH domain-containing protein 18	Zc3h18	_LGVSVSPS(ph)RAR_	Phospho (STY)	0.0047952	0.069945	0.425352	0.27274	0.584963	24.633	24.6735	23.7141	Zinc finger CCCH domain-containing protein 18	Zc3h18	_LGVS(ph)VS(ph)PSRAR_	2 Phospho (STY)	0.0047952	0.068332	0.427685	24.3402	0.00902429	0.0855166
APVSPDSAQR	Undifferentiated embryonic cell transcription factor 1	Utf1	_APVS(ph)PDSAQR_	Phospho (STY)	4.77e-07	4.77e-07	1.01021	1.50818	0.349705	28.4227	26.2581	24.7683	Undifferentiated embryonic cell transcription factor 1	Utf1	_APVS(ph)PDSAQR_	Phospho (STY)	4.77e-07	4.77e-07	0.956029	26.483	0.00916996	0.0863149
NLSNSPNSMIK	Activating transcription factor 7-interacting protein 2	Atf7ip2	_NLSNS(ph)PNSM(ox)IK_	Oxidation (M),Phospho (STY)	3.33e-16	3.33e-16	0.284514	0.434562	0.688046	23.6447	22.9758	19.2174	Activating transcription factor 7-interacting protein 2	Atf7ip2	_NLSNS(ph)PNSM(ox)IK_	Oxidation (M),Phospho (STY)	3.33e-16	3.33e-16	0.469041	21.9459	0.00931334	0.0867906
RLSGDSEEMSQSPTGLGQPK	Bromodomain adjacent to zinc finger domain protein 2A	Baz2a	_RLSGDSEEM(ox)SQS(ph)PTGLGQPK_	Oxidation (M),Phospho (STY)	3.84e-24	3.84e-24	-0.336464	-0.521494	-0.315935	26.4876	26.6431	23.9966	Bromodomain adjacent to zinc finger domain protein 2A	Baz2a	_RLSGDSEEM(ox)SQS(ph)PTGLGQPK_	Oxidation (M),Phospho (STY)	3.84e-24	3.84e-24	-0.391298	25.7091	0.00932771	0.0867906
RLSGDSEEMSQSPTGLGQPK	Bromodomain adjacent to zinc finger domain protein 2A	Baz2a	_RLS(ph)GDS(ph)EEM(ox)SQS(ph)PTGLGQPK_	Oxidation (M),3 Phospho (STY)	3.84e-24	3.26e-06	-0.336464	-0.521494	-0.315935	26.4876	26.6431	23.9966	Bromodomain adjacent to zinc finger domain protein 2A	Baz2a	_RLSGDSEEM(ox)SQS(ph)PTGLGQPK_	Oxidation (M),Phospho (STY)	3.84e-24	3.84e-24	-0.391298	25.7091	0.00932771	0.0867906
ESRQESDPEDDDVKKPALQSSVVATSK	Pinin	Pnn	_ES(ph)RQESDPEDDDVKKPALQSSVVATSK_	Phospho (STY)	5.48e-12	2.13e-11	-0.293783	-0.380897	-0.411061	24.909	28.9059	26.1684	Pinin	Pnn	_ES(ph)RQESDPEDDDVKKPALQSSVVATSK_	Phospho (STY)	5.48e-12	2.13e-11	-0.361914	26.6611	0.00947203	0.0876298
ESRQESDPEDDDVKKPALQSSVVATSK	Pinin	Pnn	_ESRQES(ph)DPEDDDVKKPALQSSVVATSK_	Phospho (STY)	5.48e-12	5.48e-12	-0.293783	-0.380897	-0.411061	24.909	28.9059	26.1684	Pinin	Pnn	_ES(ph)RQESDPEDDDVKKPALQSSVVATSK_	Phospho (STY)	5.48e-12	2.13e-11	-0.361914	26.6611	0.00947203	0.0876298
AASAAAATTSPAPR	Zinc finger protein 652	Znf652	_AASAAAATTS(ph)PAPR_	Phospho (STY)	2.06e-37	2.06e-37	0.41446	0.262193	0.536053	24.3394	24.0189	21.5414	Zinc finger protein 652	Znf652	_AASAAAATTS(ph)PAPR_	Phospho (STY)	2.06e-37	2.06e-37	0.404235	23.2999	0.00974393	0.0881673
AASAAAATTSPAPR	Zinc finger protein 652	Znf652	_AASAAAATT(ph)SPAPR_	Phospho (STY)	2.06e-37	2.01e-14	0.41446	0.262193	0.536053	24.3394	24.0189	21.5414	Zinc finger protein 652	Znf652	_AASAAAATTS(ph)PAPR_	Phospho (STY)	2.06e-37	2.06e-37	0.404235	23.2999	0.00974393	0.0881673
EGITPWASFKK	A-kinase anchor protein 12	Akap12	_EGITPWAS(ph)FKK_	Phospho (STY)	4.38e-07	4.38e-07	-0.320342	-0.368179	-0.358454	23.8456	24.3713	23.1196	A-kinase anchor protein 12	Akap12	_EGITPWAS(ph)FKK_	Phospho (STY)	4.38e-07	4.38e-07	-0.348992	23.7788	0.00980242	0.0881673
NHSGSRTPPVALSSSR	Serine/arginine repetitive matrix protein 2	Srrm2	_NHS(ph)GS(ph)RT(ph)PPVALSSSR_	3 Phospho (STY)	0.005261	0.012738	0.258579	0.535754	0.427821	23.8874	25.4273	22.047	Serine/arginine repetitive matrix protein 2	Srrm2	_NHS(ph)GS(ph)RT(ph)PPVALSSSR_	3 Phospho (STY)	0.005261	0.012738	0.407385	23.7872	0.00962938	0.0881673
NHSGSRTPPVALSSSR	Serine/arginine repetitive matrix protein 2	Srrm2	_NHS(ph)GS(ph)RTPPVALSSSR_	2 Phospho (STY)	0.005261	0.005261	0.258579	0.535754	0.427821	23.8874	25.4273	22.047	Serine/arginine repetitive matrix protein 2	Srrm2	_NHS(ph)GS(ph)RT(ph)PPVALSSSR_	3 Phospho (STY)	0.005261	0.012738	0.407385	23.7872	0.00962938	0.0881673
RFSVQEQDWETTPPK	Ribosomal RNA small subunit methyltransferase NEP1	Emg1	_RFS(ph)VQEQDWETTPPK_	Phospho (STY)	3.2e-22	3.2e-22	0.32112	0.431463	0.813443	25.9937	26.2858	23.8041	Ribosomal RNA small subunit methyltransferase NEP1	Emg1	_RFS(ph)VQEQDWETTPPK_	Phospho (STY)	3.2e-22	3.2e-22	0.522008	25.3612	0.00971273	0.0881673
SSELPLTVPVSPK	Targeting protein for Xklp2	Tpx2	_SSELPLT(ph)VPVSPK_	Phospho (STY)	3.2e-10	0.052138	0.401958	0.330673	0.78509	26.9383	24.6521	22.824	Targeting protein for Xklp2	Tpx2	_SSELPLT(ph)VPVSPK_	Phospho (STY)	3.2e-10	0.052138	0.505907	24.8048	0.00975901	0.0881673
SSELPLTVPVSPK	Targeting protein for Xklp2	Tpx2	_SSELPLTVPVS(ph)PK_	Phospho (STY)	3.2e-10	3.2e-10	0.401958	0.330673	0.78509	26.9383	24.6521	22.824	Targeting protein for Xklp2	Tpx2	_SSELPLT(ph)VPVSPK_	Phospho (STY)	3.2e-10	0.052138	0.505907	24.8048	0.00975901	0.0881673
ASEDESDLEDEEEKSQEDTEQKR	DNA replication licensing factor MCM3	Mcm3	_ASEDES(ph)DLEDEEEKSQEDTEQKR_	Phospho (STY)	3.72e-15	3.72e-15	0.533763	0.318924	0.978781	25.1529	21.7792	21.5742	DNA replication licensing factor MCM3	Mcm3	_ASEDES(ph)DLEDEEEKSQEDTEQKR_	Phospho (STY)	3.72e-15	3.72e-15	0.610489	22.8355	0.00999575	0.0894095
SKTPPPPPQTVQAK	Adenomatous polyposis coli protein	Apc	_SKT(ph)PPPPPQTVQAK_	Phospho (STY)	0.0043615	0.0043615	0.345964	0.354226	0.735349	21.5224	20.7751	20.2087	Adenomatous polyposis coli protein	Apc	_SKT(ph)PPPPPQTVQAK_	Phospho (STY)	0.0043615	0.0043615	0.478513	20.8354	0.0100792	0.0896609
SFSMQDLTTIRGDGAPAPSGPPPPGTGR	Receptor expression-enhancing protein 1	Reep1	_S(ph)FSM(ox)QDLTTIRGDGAPAPSGPPPPGTGR_	Oxidation (M),Phospho (STY)	3.09e-18	3.42e-18	-0.675788	-0.888381	-0.238817	22.7401	24.9709	22.8835	Receptor expression-enhancing protein 1	Reep1	_S(ph)FSM(ox)QDLTTIRGDGAPAPSGPPPPGTGR_	Oxidation (M),Phospho (STY)	3.09e-18	3.42e-18	-0.600995	23.5315	0.0101859	0.0901145
SFSMQDLTTIRGDGAPAPSGPPPPGTGR	Receptor expression-enhancing protein 1	Reep1	_SFS(ph)MQDLTTIRGDGAPAPSGPPPPGTGR_	Phospho (STY)	3.09e-18	3.09e-18	-0.675788	-0.888381	-0.238817	22.7401	24.9709	22.8835	Receptor expression-enhancing protein 1	Reep1	_S(ph)FSM(ox)QDLTTIRGDGAPAPSGPPPPGTGR_	Oxidation (M),Phospho (STY)	3.09e-18	3.42e-18	-0.600995	23.5315	0.0101859	0.0901145
SFSMQDLTTIRGDGAPAPSGPPPPGTGR	Receptor expression-enhancing protein 1	Reep1	_S(ph)FSMQDLTTIRGDGAPAPSGPPPPGTGR_	Phospho (STY)	3.09e-18	0.025801	-0.675788	-0.888381	-0.238817	22.7401	24.9709	22.8835	Receptor expression-enhancing protein 1	Reep1	_S(ph)FSM(ox)QDLTTIRGDGAPAPSGPPPPGTGR_	Oxidation (M),Phospho (STY)	3.09e-18	3.42e-18	-0.600995	23.5315	0.0101859	0.0901145
ASAQASSSPRPSEQSEQR	Transmembrane protein 131-like	Kiaa0922	_ASAQASSS(ph)PRPSEQSEQR_	Phospho (STY)	0.0019338	0.0019338	-0.40013	-0.927414	-0.385187	19.4501	20.0276	19.1989	Transmembrane protein 131-like	Kiaa0922	_ASAQASSS(ph)PRPSEQSEQR_	Phospho (STY)	0.0019338	0.0019338	-0.57091	19.5589	0.0104054	0.0910609
ASAQASSSPRPSEQSEQR	Transmembrane protein 131-like	Kiaa0922	_ASAQASS(ph)SPRPSEQSEQR_	Phospho (STY)	0.0019338	0.0025027	-0.40013	-0.927414	-0.385187	19.4501	20.0276	19.1989	Transmembrane protein 131-like	Kiaa0922	_ASAQASSS(ph)PRPSEQSEQR_	Phospho (STY)	0.0019338	0.0019338	-0.57091	19.5589	0.0104054	0.0910609
RGSRSSIEPK	Serine/arginine repetitive matrix protein 2	Srrm2	_RGS(ph)RS(ph)SIEPK_	2 Phospho (STY)	0.0037318	0.015686	0.599127	0.728225	1.81471	16.8667	23.4751	20.9357	Serine/arginine repetitive matrix protein 2	Srrm2	_RGS(ph)RS(ph)SIEPK_	2 Phospho (STY)	0.0037318	0.015686	1.04736	20.4258	0.0103589	0.0910609
RGSRSSIEPK	Serine/arginine repetitive matrix protein 2	Srrm2	_RGSRS(ph)S(ph)IEPK_	2 Phospho (STY)	0.0037318	0.0037318	0.599127	0.728225	1.81471	16.8667	23.4751	20.9357	Serine/arginine repetitive matrix protein 2	Srrm2	_RGS(ph)RS(ph)SIEPK_	2 Phospho (STY)	0.0037318	0.015686	1.04736	20.4258	0.0103589	0.0910609
RGSRSSIEPK	Serine/arginine repetitive matrix protein 2	Srrm2	_RGS(ph)RSS(ph)IEPK_	2 Phospho (STY)	0.0037318	0.014041	0.599127	0.728225	1.81471	16.8667	23.4751	20.9357	Serine/arginine repetitive matrix protein 2	Srrm2	_RGS(ph)RS(ph)SIEPK_	2 Phospho (STY)	0.0037318	0.015686	1.04736	20.4258	0.0103589	0.0910609
QGTAIGSEEEEAAGESGPR	G patch domain-containing protein 4	Gpatch4	_QGTAIGS(ph)EEEEAAGESGPR_	Phospho (STY)	3.88e-22	3.88e-22	0.648465	0.479127	0.240864	25.16	23.5456	21.3671	G patch domain-containing protein 4	Gpatch4	_QGTAIGS(ph)EEEEAAGESGPR_	Phospho (STY)	3.88e-22	3.88e-22	0.456152	23.3576	0.0104691	0.0911259
ELASPLALTPR	Nuclear pore membrane glycoprotein 210	Nup210	_ELASPLALT(ph)PR_	Phospho (STY)	2.16e-09	2.16e-09	-0.508342	-0.225886	-0.548333	25.0893	21.438	20.6456	Nuclear pore membrane glycoprotein 210	Nup210	_ELASPLALT(ph)PR_	Phospho (STY)	2.16e-09	2.16e-09	-0.42752	22.3909	0.0106008	0.0916378
QLWSKAQEK			_QLWS(ph)KAQEK_	Phospho (STY)	0.01486	0.01486	0.523662	0.458907	1.28232	26.9159	25.6743	24.5601			_QLWS(ph)KAQEK_	Phospho (STY)	0.01486	0.01486	0.754963	25.7168	0.0106411	0.0916378
HVSSPDVTTAQK	Tyrosyl-DNA phosphodiesterase 1	Tdp1	_HVSS(ph)PDVTTAQK_	Phospho (STY)	7.29e-08	7.29e-08	0.317651	0.360533	0.724126	22.1301	23.7331	20.1142	Tyrosyl-DNA phosphodiesterase 1	Tdp1	_HVSS(ph)PDVTTAQK_	Phospho (STY)	7.29e-08	7.29e-08	0.467437	21.9925	0.0111314	0.0926031
KQSVFGASSLPAGVGVPEQLDR	Inositol 1,4,5-trisphosphate receptor type 3	Itpr3	_KQS(ph)VFGASSLPAGVGVPEQLDR_	Phospho (STY)	7.39e-11	7.39e-11	-0.283316	-0.483521	-0.854727	23.2322	24.7112	21.99	Inositol 1,4,5-trisphosphate receptor type 3	Itpr3	_KQS(ph)VFGASSLPAGVGVPEQLDR_	Phospho (STY)	7.39e-11	7.39e-11	-0.540521	23.3111	0.0110404	0.0926031
LQNEDENIFHMASPTER	Uncharacterized protein CXorf23 homolog		_LQNEDENIFHM(ox)AS(ph)PTER_	Oxidation (M),Phospho (STY)	0.063383	0.063383	0.3667	0.341075	0.308477	22.781	23.8947	21.3949	Uncharacterized protein CXorf23 homolog		_LQNEDENIFHM(ox)AS(ph)PTER_	Oxidation (M),Phospho (STY)	0.063383	0.063383	0.338751	22.6902	0.0111054	0.0926031
RELTGSNASTSPAR	Bromodomain adjacent to zinc finger domain protein 2A	Baz2a	_RELTGSNASTS(ph)PAR_	Phospho (STY)	0.0020347	0.0020347	-0.252381	-0.557752	-0.396138	21.5223	20.4097	20.1668	Bromodomain adjacent to zinc finger domain protein 2A	Baz2a	_RELTGSNASTS(ph)PAR_	Phospho (STY)	0.0020347	0.0020347	-0.40209	20.6996	0.0112108	0.0926031
RFSVQEQDWETTPPKK	Ribosomal RNA small subunit methyltransferase NEP1	Emg1	_RFS(ph)VQEQDWETT(ph)PPKK_	2 Phospho (STY)	3.1e-07	3.1e-07	0.292782	0.488104	0.885262	25.3468	25.8124	21.2582	Ribosomal RNA small subunit methyltransferase NEP1	Emg1	_RFS(ph)VQEQDWETT(ph)PPKK_	2 Phospho (STY)	3.1e-07	3.1e-07	0.555382	24.1391	0.0109564	0.0926031
RFSVQEQDWETTPPKK	Ribosomal RNA small subunit methyltransferase NEP1	Emg1	_RFS(ph)VQEQDWET(ph)TPPKK_	2 Phospho (STY)	3.1e-07	0.045186	0.292782	0.488104	0.885262	25.3468	25.8124	21.2582	Ribosomal RNA small subunit methyltransferase NEP1	Emg1	_RFS(ph)VQEQDWETT(ph)PPKK_	2 Phospho (STY)	3.1e-07	3.1e-07	0.555382	24.1391	0.0109564	0.0926031
RFSVQEQDWETTPPKK	Ribosomal RNA small subunit methyltransferase NEP1	Emg1	_RFS(ph)VQEQDWETTPPKK_	Phospho (STY)	3.1e-07	1.14e-05	0.292782	0.488104	0.885262	25.3468	25.8124	21.2582	Ribosomal RNA small subunit methyltransferase NEP1	Emg1	_RFS(ph)VQEQDWETT(ph)PPKK_	2 Phospho (STY)	3.1e-07	3.1e-07	0.555382	24.1391	0.0109564	0.0926031
RFSVQEQDWETTPPKK	Ribosomal RNA small subunit methyltransferase NEP1	Emg1	_RFSVQEQDWETT(ph)PPKK_	Phospho (STY)	3.1e-07	0.027787	0.292782	0.488104	0.885262	25.3468	25.8124	21.2582	Ribosomal RNA small subunit methyltransferase NEP1	Emg1	_RFS(ph)VQEQDWETT(ph)PPKK_	2 Phospho (STY)	3.1e-07	3.1e-07	0.555382	24.1391	0.0109564	0.0926031
RQPSPQPSPR	Serine/arginine repetitive matrix protein 2	Srrm2	_RQPS(ph)PQPSPR_	Phospho (STY)	0.00038668	0.00038668	0.539233	0.50711	1.3989	20.0201	22.3656	19.9422	Serine/arginine repetitive matrix protein 2	Srrm2	_RQPS(ph)PQPSPR_	Phospho (STY)	0.00038668	0.00038668	0.81508	20.776	0.0108278	0.0926031
RQPSPQPSPR	Serine/arginine repetitive matrix protein 2	Srrm2	_RQPS(ph)PQPS(ph)PR_	2 Phospho (STY)	0.00038668	0.016564	0.539233	0.50711	1.3989	20.0201	22.3656	19.9422	Serine/arginine repetitive matrix protein 2	Srrm2	_RQPS(ph)PQPSPR_	Phospho (STY)	0.00038668	0.00038668	0.81508	20.776	0.0108278	0.0926031
SEVSTSPFSIPTR	PH-interacting protein	Phip	_SEVSTSPFS(ph)IPTR_	Phospho (STY)	3.79e-18	2.78e-13	-0.333262	-0.569779	-0.294526	23.739	22.1622	20.3224	PH-interacting protein	Phip	_SEVSTSPFS(ph)IPTR_	Phospho (STY)	3.79e-18	2.78e-13	-0.399189	22.0745	0.0111999	0.0926031
SEVSTSPFSIPTR	PH-interacting protein	Phip	_SEVST(ph)SPFSIPTR_	Phospho (STY)	3.79e-18	3.79e-18	-0.333262	-0.569779	-0.294526	23.739	22.1622	20.3224	PH-interacting protein	Phip	_SEVSTSPFS(ph)IPTR_	Phospho (STY)	3.79e-18	2.78e-13	-0.399189	22.0745	0.0111999	0.0926031
SEVSTSPFSIPTR	PH-interacting protein	Phip	_SEVSTS(ph)PFSIPTR_	Phospho (STY)	3.79e-18	4.81e-13	-0.333262	-0.569779	-0.294526	23.739	22.1622	20.3224	PH-interacting protein	Phip	_SEVSTSPFS(ph)IPTR_	Phospho (STY)	3.79e-18	2.78e-13	-0.399189	22.0745	0.0111999	0.0926031
SEVSTSPFSIPTR	PH-interacting protein	Phip	_SEVS(ph)TSPFSIPTR_	Phospho (STY)	3.79e-18	5.32e-10	-0.333262	-0.569779	-0.294526	23.739	22.1622	20.3224	PH-interacting protein	Phip	_SEVSTSPFS(ph)IPTR_	Phospho (STY)	3.79e-18	2.78e-13	-0.399189	22.0745	0.0111999	0.0926031
SLYSSSPGGAYVTR	Vimentin	Vim	_SLYSSS(ph)PGGAYVTR_	Phospho (STY)	2.58e-21	2.58e-21	0.461005	0.405339	0.252416	27.8777	27.6001	26.0435	Vimentin	Vim	_SLYSSS(ph)PGGAYVTR_	Phospho (STY)	2.58e-21	2.58e-21	0.37292	27.1738	0.0108917	0.0926031
SLYSSSPGGAYVTR	Vimentin	Vim	_SLYSS(ph)SPGGAYVTR_	Phospho (STY)	2.58e-21	5.7e-21	0.461005	0.405339	0.252416	27.8777	27.6001	26.0435	Vimentin	Vim	_SLYSSS(ph)PGGAYVTR_	Phospho (STY)	2.58e-21	2.58e-21	0.37292	27.1738	0.0108917	0.0926031
SQSGSPAAPVEQVVIHTDTSGDPTLPQR	Mediator of DNA damage checkpoint protein 1	Mdc1	_SQSGS(ph)PAAPVEQVVIHTDTSGDPTLPQR_	Phospho (STY)	5.49e-10	5.49e-10	0.345851	0.276199	0.580338	25.7621	25.3981	21.8775	Mediator of DNA damage checkpoint protein 1	Mdc1	_SQSGS(ph)PAAPVEQVVIHTDTSGDPTLPQR_	Phospho (STY)	5.49e-10	5.49e-10	0.400796	24.3459	0.0119507	0.0982143
SQSGSPAAPVEQVVIHTDTSGDPTLPQR	Mediator of DNA damage checkpoint protein 1	Mdc1	_SQS(ph)GSPAAPVEQVVIHTDTSGDPTLPQR_	Phospho (STY)	5.49e-10	4.24e-09	0.345851	0.276199	0.580338	25.7621	25.3981	21.8775	Mediator of DNA damage checkpoint protein 1	Mdc1	_SQSGS(ph)PAAPVEQVVIHTDTSGDPTLPQR_	Phospho (STY)	5.49e-10	5.49e-10	0.400796	24.3459	0.0119507	0.0982143
RTSMGGTQQQFVEGVR	Catenin beta-1	Ctnnb1	_RTSM(ox)GGT(ph)QQQFVEGVR_	Oxidation (M),Phospho (STY)	1.13e-20	7.66e-05	-0.29244	-0.314392	-0.430781	27.5141	27.2294	24.0461	Catenin beta-1	Ctnnb1	_RTSM(ox)GGT(ph)QQQFVEGVR_	Oxidation (M),Phospho (STY)	1.13e-20	7.66e-05	-0.345871	26.2632	0.0120348	0.0984054
RTSMGGTQQQFVEGVR	Catenin beta-1	Ctnnb1	_RTS(ph)M(ox)GGTQQQFVEGVR_	Oxidation (M),Phospho (STY)	1.13e-20	1.13e-20	-0.29244	-0.314392	-0.430781	27.5141	27.2294	24.0461	Catenin beta-1	Ctnnb1	_RTSM(ox)GGT(ph)QQQFVEGVR_	Oxidation (M),Phospho (STY)	1.13e-20	7.66e-05	-0.345871	26.2632	0.0120348	0.0984054
RVSPSSLPGR	Transmembrane protein 201	Tmem201	_RVS(ph)PSSLPGR_	Phospho (STY)	0.00014942	0.00014942	0.337654	0.333195	0.751378	23.8001	24.455	22.3243	Transmembrane protein 201	Tmem201	_RVS(ph)PSSLPGR_	Phospho (STY)	0.00014942	0.00014942	0.474076	23.5265	0.0121424	0.0987864
ISLPLPTFSSLNLR	Vimentin	Vim	_ISLPLPTFS(ph)SLNLR_	Phospho (STY)	2.6e-11	5.03e-07	0.742092	0.369829	0.295253	20.0893	22.6339	18.0563	Vimentin	Vim	_ISLPLPTFS(ph)SLNLR_	Phospho (STY)	2.6e-11	5.03e-07	0.469058	20.2598	0.0125691	0.101747
ISLPLPTFSSLNLR	Vimentin	Vim	_ISLPLPTFSS(ph)LNLR_	Phospho (STY)	2.6e-11	0.00010318	0.742092	0.369829	0.295253	20.0893	22.6339	18.0563	Vimentin	Vim	_ISLPLPTFS(ph)SLNLR_	Phospho (STY)	2.6e-11	5.03e-07	0.469058	20.2598	0.0125691	0.101747
ISLPLPTFSSLNLR	Vimentin	Vim	_ISLPLPT(ph)FSSLNLR_	Phospho (STY)	2.6e-11	0.0043384	0.742092	0.369829	0.295253	20.0893	22.6339	18.0563	Vimentin	Vim	_ISLPLPTFS(ph)SLNLR_	Phospho (STY)	2.6e-11	5.03e-07	0.469058	20.2598	0.0125691	0.101747
EATLPPVSPPKAALSVDEVEKK	Eukaryotic translation initiation factor 4 gamma 1	Eif4g1	_EATLPPVS(ph)PPKAALSVDEVEKK_	Phospho (STY)	7.6e-05	7.6e-05	0.185993	0.69635	0.748032	23.557	24.7782	23.4507	Eukaryotic translation initiation factor 4 gamma 1	Eif4g1	_EATLPPVS(ph)PPKAALSVDEVEKK_	Phospho (STY)	7.6e-05	7.6e-05	0.543458	23.9286	0.012791	0.103028
ALRLSLESK	CDK5 regulatory subunit-associated protein 2	Cdk5rap2	_ALRLSLES(ph)K_	Phospho (STY)	0.01011	0.044289	0.205267	0.493955	0.618802	20.4713	21.529	21.0237	CDK5 regulatory subunit-associated protein 2	Cdk5rap2	_ALRLSLES(ph)K_	Phospho (STY)	0.01011	0.044289	0.439342	21.008	0.0128832	0.103257
ALRLSLESK	CDK5 regulatory subunit-associated protein 2	Cdk5rap2	_ALRLS(ph)LESK_	Phospho (STY)	0.01011	0.01011	0.205267	0.493955	0.618802	20.4713	21.529	21.0237	CDK5 regulatory subunit-associated protein 2	Cdk5rap2	_ALRLSLES(ph)K_	Phospho (STY)	0.01011	0.044289	0.439342	21.008	0.0128832	0.103257
DVQDAIAQSPEKEAK	SAFB-like transcription modulator	Sltm	_DVQDAIAQS(ph)PEKEAK_	Phospho (STY)	3.67e-38	3.67e-38	0.397693	0.254473	0.355918	25.5114	25.9997	22.0064	SAFB-like transcription modulator	Sltm	_DVQDAIAQS(ph)PEKEAK_	Phospho (STY)	3.67e-38	3.67e-38	0.336028	24.5058	0.0134047	0.103838
KADTTTPTTIDPIHEPPSLAPEPK	Bromodomain-containing protein 4	Brd4	_KADT(ph)TTPTTIDPIHEPPSLAPEPK_	Phospho (STY)	9.08e-08	0.00027069	-0.340039	-0.261206	-0.40878	22.4523	22.7145	21.8798	Bromodomain-containing protein 4	Brd4	_KADT(ph)TTPTTIDPIHEPPSLAPEPK_	Phospho (STY)	9.08e-08	0.00027069	-0.336675	22.3489	0.0133186	0.103838
KADTTTPTTIDPIHEPPSLAPEPK	Bromodomain-containing protein 4	Brd4	_KADTTT(ph)PTTIDPIHEPPSLAPEPK_	Phospho (STY)	9.08e-08	9.08e-08	-0.340039	-0.261206	-0.40878	22.4523	22.7145	21.8798	Bromodomain-containing protein 4	Brd4	_KADT(ph)TTPTTIDPIHEPPSLAPEPK_	Phospho (STY)	9.08e-08	0.00027069	-0.336675	22.3489	0.0133186	0.103838
LLKPGEEPSEYTDEEDTKDHSKQD	Membrane-associated progesterone receptor component 2	Pgrmc2	_LLKPGEEPSEYT(ph)DEEDTKDHSKQD_	Phospho (STY)	8.25e-07	8.25e-07	-0.253206	-0.339181	-0.47694	27.051	29.7219	27.5213	Membrane-associated progesterone receptor component 2	Pgrmc2	_LLKPGEEPSEYT(ph)DEEDTKDHSKQD_	Phospho (STY)	8.25e-07	8.25e-07	-0.356442	28.0981	0.0133926	0.103838
LLKPGEEPSEYTDEEDTKDHSKQD	Membrane-associated progesterone receptor component 2	Pgrmc2	_LLKPGEEPSEY(ph)TDEEDTKDHSKQD_	Phospho (STY)	8.25e-07	1.14e-06	-0.253206	-0.339181	-0.47694	27.051	29.7219	27.5213	Membrane-associated progesterone receptor component 2	Pgrmc2	_LLKPGEEPSEYT(ph)DEEDTKDHSKQD_	Phospho (STY)	8.25e-07	8.25e-07	-0.356442	28.0981	0.0133926	0.103838
LLKPGEEPSEYTDEEDTKDHSKQD	Membrane-associated progesterone receptor component 2	Pgrmc2	_LLKPGEEPS(ph)EYTDEEDTKDHSKQD_	Phospho (STY)	8.25e-07	0.0003594	-0.253206	-0.339181	-0.47694	27.051	29.7219	27.5213	Membrane-associated progesterone receptor component 2	Pgrmc2	_LLKPGEEPSEYT(ph)DEEDTKDHSKQD_	Phospho (STY)	8.25e-07	8.25e-07	-0.356442	28.0981	0.0133926	0.103838
NSSPAVPAPTPEGVQAVNTTKK	Treacle protein	Tcof1	_NSS(ph)PAVPAPTPEGVQAVNTTKK_	Phospho (STY)	0.010404	0.010404	0.588517	0.201885	0.478609	21.0268	26.77	24.3429	Treacle protein	Tcof1	_NSS(ph)PAVPAPTPEGVQAVNTTKK_	Phospho (STY)	0.010404	0.010404	0.423004	24.0466	0.0133956	0.103838
RSTSPIIGSPPVR	Protein PAT1 homolog 1	Patl1	_RSTS(ph)PIIGSPPVR_	Phospho (STY)	3.93e-07	3.93e-07	0.18409	0.67437	0.644687	25.0207	24.023	20.8531	Protein PAT1 homolog 1	Patl1	_RSTS(ph)PIIGSPPVR_	Phospho (STY)	3.93e-07	3.93e-07	0.501049	23.2989	0.0130867	0.103838
RSTSPIIGSPPVR	Protein PAT1 homolog 1	Patl1	_RS(ph)TSPIIGSPPVR_	Phospho (STY)	3.93e-07	0.010562	0.18409	0.67437	0.644687	25.0207	24.023	20.8531	Protein PAT1 homolog 1	Patl1	_RSTS(ph)PIIGSPPVR_	Phospho (STY)	3.93e-07	3.93e-07	0.501049	23.2989	0.0130867	0.103838
SQTSPKGSLSR	Serine/arginine repetitive matrix protein 2	Srrm2	_SQTS(ph)PKGSLSR_	Phospho (STY)	4.15e-07	4.15e-07	0.546166	0.606726	1.68742	23.1331	25.7337	22.3059	Serine/arginine repetitive matrix protein 2	Srrm2	_SQTS(ph)PKGSLSR_	Phospho (STY)	4.15e-07	4.15e-07	0.946771	23.7242	0.0133978	0.103838
SQTSPKGSLSR	Serine/arginine repetitive matrix protein 2	Srrm2	_SQT(ph)SPKGSLSR_	Phospho (STY)	4.15e-07	0.00026531	0.546166	0.606726	1.68742	23.1331	25.7337	22.3059	Serine/arginine repetitive matrix protein 2	Srrm2	_SQTS(ph)PKGSLSR_	Phospho (STY)	4.15e-07	4.15e-07	0.946771	23.7242	0.0133978	0.103838
SSTPPRQSPSRSSSPQPK	Serine/arginine repetitive matrix protein 2	Srrm2	_S(ph)STPPRQS(ph)PSRS(ph)SSPQPK_	3 Phospho (STY)	0.0016136	0.0168	0.415218	0.502127	1.26388	23.282	24.4097	19.8362	Serine/arginine repetitive matrix protein 2	Srrm2	_S(ph)STPPRQS(ph)PSRS(ph)SSPQPK_	3 Phospho (STY)	0.0016136	0.0168	0.727073	22.5093	0.0130882	0.103838
SSTPPRQSPSRSSSPQPK	Serine/arginine repetitive matrix protein 2	Srrm2	_SST(ph)PPRQS(ph)PSRSS(ph)SPQPK_	3 Phospho (STY)	0.0016136	0.077555	0.415218	0.502127	1.26388	23.282	24.4097	19.8362	Serine/arginine repetitive matrix protein 2	Srrm2	_S(ph)STPPRQS(ph)PSRS(ph)SSPQPK_	3 Phospho (STY)	0.0016136	0.0168	0.727073	22.5093	0.0130882	0.103838
SSTPPRQSPSRSSSPQPK	Serine/arginine repetitive matrix protein 2	Srrm2	_SST(ph)PPRQS(ph)PSRS(ph)SSPQPK_	3 Phospho (STY)	0.0016136	0.017704	0.415218	0.502127	1.26388	23.282	24.4097	19.8362	Serine/arginine repetitive matrix protein 2	Srrm2	_S(ph)STPPRQS(ph)PSRS(ph)SSPQPK_	3 Phospho (STY)	0.0016136	0.0168	0.727073	22.5093	0.0130882	0.103838
SSTPPRQSPSRSSSPQPK	Serine/arginine repetitive matrix protein 2	Srrm2	_SST(ph)PPRQSPS(ph)RS(ph)SSPQPK_	3 Phospho (STY)	0.0016136	0.0016136	0.415218	0.502127	1.26388	23.282	24.4097	19.8362	Serine/arginine repetitive matrix protein 2	Srrm2	_S(ph)STPPRQS(ph)PSRS(ph)SSPQPK_	3 Phospho (STY)	0.0016136	0.0168	0.727073	22.5093	0.0130882	0.103838
HYEDGYPGGSDNYGSLSR	Catenin delta-1	Ctnnd1	_HYEDGYPGGSDNYGS(ph)LSR_	Phospho (STY)	0.0035164	0.022971	0.222434	0.417488	0.421695	22.5832	22.3378	20.0225	Catenin delta-1	Ctnnd1	_HYEDGYPGGSDNYGS(ph)LSR_	Phospho (STY)	0.0035164	0.022971	0.353872	21.6478	0.0138575	0.106719
HYEDGYPGGSDNYGSLSR	Catenin delta-1	Ctnnd1	_HYEDGYPGGSDNYGSLS(ph)R_	Phospho (STY)	0.0035164	0.0035164	0.222434	0.417488	0.421695	22.5832	22.3378	20.0225	Catenin delta-1	Ctnnd1	_HYEDGYPGGSDNYGS(ph)LSR_	Phospho (STY)	0.0035164	0.022971	0.353872	21.6478	0.0138575	0.106719
VQSQEETRSDEEDRASEPK	Zinc finger CCCH domain-containing protein 18	Zc3h18	_VQSQEET(ph)RSDEEDRASEPK_	Phospho (STY)	0.013853	0.013853	0.588325	0.180021	0.623305	24.8967	21.4516	19.1938	Zinc finger CCCH domain-containing protein 18	Zc3h18	_VQSQEET(ph)RSDEEDRASEPK_	Phospho (STY)	0.013853	0.013853	0.463883	21.8474	0.0139085	0.106719
VQSQEETRSDEEDRASEPK	Zinc finger CCCH domain-containing protein 18	Zc3h18	_VQSQEETRS(ph)DEEDRASEPK_	Phospho (STY)	0.013853	0.045527	0.588325	0.180021	0.623305	24.8967	21.4516	19.1938	Zinc finger CCCH domain-containing protein 18	Zc3h18	_VQSQEET(ph)RSDEEDRASEPK_	Phospho (STY)	0.013853	0.013853	0.463883	21.8474	0.0139085	0.106719
YGGLKMPTQSDEEKSPSPTAEDPR	Metastasis-associated protein MTA3	Mta3	_YGGLKM(ox)PTQSDEEKSPS(ph)PTAEDPR_	Oxidation (M),Phospho (STY)	0.00060919	0.0034306	-0.309145	-0.269599	-0.426276	25.1775	25.1328	24.3392	Metastasis-associated protein MTA3	Mta3	_YGGLKM(ox)PTQSDEEKSPS(ph)PTAEDPR_	Oxidation (M),Phospho (STY)	0.00060919	0.0034306	-0.335007	24.8832	0.014102	0.107694
YGGLKMPTQSDEEKSPSPTAEDPR	Metastasis-associated protein MTA3	Mta3	_YGGLKM(ox)PTQSDEEKS(ph)PSPTAEDPR_	Oxidation (M),Phospho (STY)	0.00060919	0.00060919	-0.309145	-0.269599	-0.426276	25.1775	25.1328	24.3392	Metastasis-associated protein MTA3	Mta3	_YGGLKM(ox)PTQSDEEKSPS(ph)PTAEDPR_	Oxidation (M),Phospho (STY)	0.00060919	0.0034306	-0.335007	24.8832	0.014102	0.107694
GDSDDEYDRR	Serrate RNA effector molecule homolog	Srrt	_(ac)GDS(ph)DDEYDRR_	Acetyl (Protein N-term),Phospho (STY)	0.0012003	0.0012003	0.244278	0.340163	0.528471	26.8137	24.1364	22.7493	Serrate RNA effector molecule homolog	Srrt	_(ac)GDS(ph)DDEYDRR_	Acetyl (Protein N-term),Phospho (STY)	0.0012003	0.0012003	0.370971	24.5665	0.0143656	0.108681
IGKQSEESPADDGELRR	Transcriptional regulator ATRX	Atrx	_IGKQSEES(ph)PADDGELRR_	Phospho (STY)	0.010269	0.010269	0.178237	0.564232	0.6107	24.8294	26.3948	20.3826	Transcriptional regulator ATRX	Atrx	_IGKQSEES(ph)PADDGELRR_	Phospho (STY)	0.010269	0.010269	0.451056	23.8689	0.0143637	0.108681
IGKQSEESPADDGELRR	Transcriptional regulator ATRX	Atrx	_IGKQS(ph)EESPADDGELRR_	Phospho (STY)	0.010269	0.022671	0.178237	0.564232	0.6107	24.8294	26.3948	20.3826	Transcriptional regulator ATRX	Atrx	_IGKQSEES(ph)PADDGELRR_	Phospho (STY)	0.010269	0.010269	0.451056	23.8689	0.0143637	0.108681
AINGPTSASGDEIPKLPR	Fragile X mental retardation syndrome-related protein 1	Fxr1	_AINGPTS(ph)ASGDEIPKLPR_	Phospho (STY)	1.89e-06	1.89e-06	0.441483	0.199374	0.507313	25.7871	26.0016	23.1942	Fragile X mental retardation syndrome-related protein 1	Fxr1	_AINGPTS(ph)ASGDEIPKLPR_	Phospho (STY)	1.89e-06	1.89e-06	0.382723	24.9943	0.0145807	0.109017
AINGPTSASGDEIPKLPR	Fragile X mental retardation syndrome-related protein 1	Fxr1	_AINGPTSAS(ph)GDEIPKLPR_	Phospho (STY)	1.89e-06	0.00015189	0.441483	0.199374	0.507313	25.7871	26.0016	23.1942	Fragile X mental retardation syndrome-related protein 1	Fxr1	_AINGPTS(ph)ASGDEIPKLPR_	Phospho (STY)	1.89e-06	1.89e-06	0.382723	24.9943	0.0145807	0.109017
CSLLSASPASVR	Uncharacterized protein KIAA1522	Kiaa1522	_CSLLSAS(ph)PASVR_	Phospho (STY)	2.39e-05	2.39e-05	0.307778	0.522357	1.12009	20.4405	19.6187	17.844	Uncharacterized protein KIAA1522	Kiaa1522	_CSLLSAS(ph)PASVR_	Phospho (STY)	2.39e-05	2.39e-05	0.650074	19.3011	0.0146978	0.109017
KASPEPPDSAESALKLGEEQQR	Interferon regulatory factor 2-binding protein-like	Irf2bpl	_KAS(ph)PEPPDSAESALKLGEEQQR_	Phospho (STY)	1.52e-15	1.52e-15	0.382723	1.00022	0.361881	23.6261	23.0881	22.9294	Interferon regulatory factor 2-binding protein-like	Irf2bpl	_KAS(ph)PEPPDSAESALKLGEEQQR_	Phospho (STY)	1.52e-15	1.52e-15	0.581607	23.2145	0.0147465	0.109017
MQASIEKGGSLPKVEAK	Nucleophosmin	Npm1	_M(ox)QAS(ph)IEKGGSLPKVEAK_	Oxidation (M),Phospho (STY)	0.00065782	0.00065782	0.299479	0.338111	0.759412	26.3683	26.2561	22.4158	Nucleophosmin	Npm1	_M(ox)QAS(ph)IEKGGSLPKVEAK_	Oxidation (M),Phospho (STY)	0.00065782	0.00065782	0.465667	25.0134	0.0147176	0.109017
SLAKDSASPIQKK	Treacle protein	Tcof1	_SLAKDS(ph)ASPIQKK_	Phospho (STY)	0.00030627	0.047673	0.335026	0.24245	0.453228	23.6636	26.6366	22.452	Treacle protein	Tcof1	_SLAKDS(ph)ASPIQKK_	Phospho (STY)	0.00030627	0.047673	0.343568	24.2507	0.0147134	0.109017
SLAKDSASPIQKK	Treacle protein	Tcof1	_SLAKDSAS(ph)PIQKK_	Phospho (STY)	0.00030627	0.00030627	0.335026	0.24245	0.453228	23.6636	26.6366	22.452	Treacle protein	Tcof1	_SLAKDS(ph)ASPIQKK_	Phospho (STY)	0.00030627	0.047673	0.343568	24.2507	0.0147134	0.109017
AQAPASPYNDYEGR	Retinoic acid-induced protein 3	Gprc5a	_AQAPAS(ph)PYNDYEGR_	Phospho (STY)	6.95e-10	6.95e-10	0.281075	1.38648	0.764006	23.734	20.5699	19.1711	Retinoic acid-induced protein 3	Gprc5a	_AQAPAS(ph)PYNDYEGR_	Phospho (STY)	6.95e-10	6.95e-10	0.81052	21.1583	0.014863	0.109204
RDSVLAASR	Inositol 1,4,5-trisphosphate receptor type 1	Itpr1	_RDS(ph)VLAASR_	Phospho (STY)	0.0025794	0.0025794	-0.61803	-0.36965	-0.232854	23.4728	22.9202	23.1319	Inositol 1,4,5-trisphosphate receptor type 1	Itpr1	_RDS(ph)VLAASR_	Phospho (STY)	0.0025794	0.0025794	-0.406845	23.175	0.0150416	0.109204
SEDRPSSPQVSVAAVETK	Tumor suppressor p53-binding protein 1	Tp53bp1	_SEDRPS(ph)SPQVSVAAVETK_	Phospho (STY)	2.14e-40	9.84e-22	-0.46923	-0.513337	-0.189269	27.5886	28.0863	25.2183	Tumor suppressor p53-binding protein 1	Tp53bp1	_SEDRPS(ph)SPQVSVAAVETK_	Phospho (STY)	2.14e-40	9.84e-22	-0.390612	26.9644	0.0150107	0.109204
SEDRPSSPQVSVAAVETK	Tumor suppressor p53-binding protein 1	Tp53bp1	_SEDRPSS(ph)PQVSVAAVETK_	Phospho (STY)	2.14e-40	2.14e-40	-0.46923	-0.513337	-0.189269	27.5886	28.0863	25.2183	Tumor suppressor p53-binding protein 1	Tp53bp1	_SEDRPS(ph)SPQVSVAAVETK_	Phospho (STY)	2.14e-40	9.84e-22	-0.390612	26.9644	0.0150107	0.109204
WLPNSPGVAK	MAX gene-associated protein	Mga	_WLPNS(ph)PGVAK_	Phospho (STY)	0.00035692	0.00035692	0.202512	0.470303	0.70248	24.1595	22.9735	20.605	MAX gene-associated protein	Mga	_WLPNS(ph)PGVAK_	Phospho (STY)	0.00035692	0.00035692	0.458432	22.5794	0.0150003	0.109204
AVPGQVQASGTPAKR	Active regulator of SIRT1	Rps19bp1	_AVPGQVQASGT(ph)PAKR_	Phospho (STY)	9.98e-07	0.0006426	0.337311	0.325271	0.847115	23.086	22.3772	20.8625	Active regulator of SIRT1	Rps19bp1	_AVPGQVQASGT(ph)PAKR_	Phospho (STY)	9.98e-07	0.0006426	0.503233	22.1086	0.0154868	0.110294
AVPGQVQASGTPAKR	Active regulator of SIRT1	Rps19bp1	_AVPGQVQAS(ph)GTPAKR_	Phospho (STY)	9.98e-07	9.98e-07	0.337311	0.325271	0.847115	23.086	22.3772	20.8625	Active regulator of SIRT1	Rps19bp1	_AVPGQVQASGT(ph)PAKR_	Phospho (STY)	9.98e-07	0.0006426	0.503233	22.1086	0.0154868	0.110294
AVSLDSPVSVGSGPPVK	Nuclear receptor coactivator 3	Ncoa3	_AVS(ph)LDSPVSVGSGPPVK_	Phospho (STY)	1.38e-09	1.38e-09	0.333882	0.873341	0.341303	21.1208	19.4438	20.3313	Nuclear receptor coactivator 3	Ncoa3	_AVS(ph)LDSPVSVGSGPPVK_	Phospho (STY)	1.38e-09	1.38e-09	0.516175	20.2986	0.0154021	0.110294
LLASPTYR	Protein FAM207A	Fam207a	_LLAS(ph)PTYR_	Phospho (STY)	0.0024671	0.0024671	0.425352	0.584578	1.51622	21.5256	20.9496	18.7603	Protein FAM207A	Fam207a	_LLAS(ph)PTYR_	Phospho (STY)	0.0024671	0.0024671	0.842049	20.4118	0.015705	0.110294
LLASPTYR	Protein FAM207A	Fam207a	_LLASPT(ph)YR_	Phospho (STY)	0.0024671	0.0025596	0.425352	0.584578	1.51622	21.5256	20.9496	18.7603	Protein FAM207A	Fam207a	_LLAS(ph)PTYR_	Phospho (STY)	0.0024671	0.0024671	0.842049	20.4118	0.015705	0.110294
RPAAAAAAGSASPR	ATPase WRNIP1	Wrnip1	_RPAAAAAAGSAS(ph)PR_	Phospho (STY)	2.18e-05	2.18e-05	0.367259	0.956503	1.88807	23.5979	23.5514	20.9915	ATPase WRNIP1	Wrnip1	_RPAAAAAAGSAS(ph)PR_	Phospho (STY)	2.18e-05	2.18e-05	1.07061	22.7136	0.0154263	0.110294
SASADNLILPR	Cyclin-Y	Ccny	_SAS(ph)ADNLILPR_	Phospho (STY)	2.45e-11	2.45e-11	-0.40442	-0.447623	-0.203701	24.5261	22.9552	21.0704	Cyclin-Y	Ccny	_SAS(ph)ADNLILPR_	Phospho (STY)	2.45e-11	2.45e-11	-0.351915	22.8506	0.0158049	0.110294
SASADNLILPR	Cyclin-Y	Ccny	_S(ph)ASADNLILPR_	Phospho (STY)	2.45e-11	1.15e-07	-0.40442	-0.447623	-0.203701	24.5261	22.9552	21.0704	Cyclin-Y	Ccny	_SAS(ph)ADNLILPR_	Phospho (STY)	2.45e-11	2.45e-11	-0.351915	22.8506	0.0158049	0.110294
SESPPPLSEPK	Bromodomain-containing protein 3	Brd3	_SES(ph)PPPLSEPK_	Phospho (STY)	2.5e-16	2.5e-16	-0.245266	-0.417984	-0.321892	26.5024	24.7564	22.5652	Bromodomain-containing protein 3	Brd3	_SES(ph)PPPLSEPK_	Phospho (STY)	2.5e-16	2.5e-16	-0.328381	24.608	0.0156208	0.110294
SSDSVDIEEQEEKKAEEEVMK	Telomere-associated protein RIF1	Rif1	_SSDS(ph)VDIEEQEEKKAEEEVM(ox)K_	Oxidation (M),Phospho (STY)	4.81e-08	4.81e-08	0.376179	0.217355	0.427821	24.7687	25.9458	22.8475	Telomere-associated protein RIF1	Rif1	_SSDS(ph)VDIEEQEEKKAEEEVM(ox)K_	Oxidation (M),Phospho (STY)	4.81e-08	4.81e-08	0.340452	24.5207	0.0156186	0.110294
TPKGPSSVEDIK	Nucleophosmin	Npm1	_TPKGPS(ph)SVEDIK_	Phospho (STY)	0.0097644	0.0097644	0.315334	0.25544	0.568129	23.6283	22.3942	19.3718	Nucleophosmin	Npm1	_TPKGPS(ph)SVEDIK_	Phospho (STY)	0.0097644	0.0097644	0.379635	21.7981	0.015483	0.110294
TSPEPQRENASPAPGTTAEEAMSR	Large proline-rich protein BAG6	Bag6	_TSPEPQRENAS(ph)PAPGTTAEEAM(ox)SR_	Oxidation (M),Phospho (STY)	0.00023093	0.00023093	0.254957	0.756426	0.378401	22.4704	24.5061	21.0505	Large proline-rich protein BAG6	Bag6	_TSPEPQRENAS(ph)PAPGTTAEEAM(ox)SR_	Oxidation (M),Phospho (STY)	0.00023093	0.00023093	0.463261	22.6757	0.0157781	0.110294
TEASDKNIATELGK	Protein NPAT	Npat	_TEASDKNIAT(ph)ELGK_	Phospho (STY)	0.014835	0.014835	-0.721325	-0.859012	-0.158268	24.6762	24.895	22.6611	Protein NPAT	Npat	_TEASDKNIAT(ph)ELGK_	Phospho (STY)	0.014835	0.014835	-0.579535	24.0774	0.0159218	0.110633
IMEETSGIEEEEEEENTTAVHGR	Bromodomain adjacent to zinc finger domain protein 2A	Baz2a	_IM(ox)EETS(ph)GIEEEEEEENTTAVHGR_	Oxidation (M),Phospho (STY)	3.87e-11	3.87e-11	-0.240793	-0.507419	-0.318074	24.4965	25.2549	24.1508	Bromodomain adjacent to zinc finger domain protein 2A	Baz2a	_IM(ox)EETS(ph)GIEEEEEEENTTAVHGR_	Oxidation (M),Phospho (STY)	3.87e-11	3.87e-11	-0.355429	24.6341	0.0159994	0.110697
SPSGSAFGSQENLR	Dedicator of cytokinesis protein 7	Dock7	_SPSGSAFGS(ph)QENLR_	Phospho (STY)	2.26e-10	2.26e-10	0.673556	0.417056	0.208392	22.148	20.2771	18.2724	Dedicator of cytokinesis protein 7	Dock7	_SPSGSAFGS(ph)QENLR_	Phospho (STY)	2.26e-10	2.26e-10	0.433002	20.2325	0.0161625	0.111349
SVPTVDSGNEDDDSSFKIK	Eukaryotic translation initiation factor 5B	Eif5b	_SVPTVDS(ph)GNEDDDSSFKIK_	Phospho (STY)	7.32e-31	7.32e-31	0.167872	0.608715	0.807272	23.0479	25.1129	22.3981	Eukaryotic translation initiation factor 5B	Eif5b	_SVPTVDS(ph)GNEDDDSSFKIK_	Phospho (STY)	7.32e-31	7.32e-31	0.527953	23.5196	0.0162549	0.111511
RKSLSDSESDDSK	Chromobox protein homolog 3	Cbx3	_RKS(ph)LSDSESDDSK_	Phospho (STY)	1.42e-05	0.0017168	0.334568	0.387583	1.00238	21.3933	18.9534	18.7286	Chromobox protein homolog 3	Cbx3	_RKS(ph)LSDSESDDSK_	Phospho (STY)	1.42e-05	0.0017168	0.574843	19.6918	0.0164066	0.111606
RKSLSDSESDDSK	Chromobox protein homolog 3	Cbx3	_RKS(ph)LS(ph)DSESDDSK_	2 Phospho (STY)	1.42e-05	0.00019979	0.334568	0.387583	1.00238	21.3933	18.9534	18.7286	Chromobox protein homolog 3	Cbx3	_RKS(ph)LSDSESDDSK_	Phospho (STY)	1.42e-05	0.0017168	0.574843	19.6918	0.0164066	0.111606
RKSLSDSESDDSK	Chromobox protein homolog 3	Cbx3	_RKS(ph)LSDSES(ph)DDSK_	2 Phospho (STY)	1.42e-05	1.42e-05	0.334568	0.387583	1.00238	21.3933	18.9534	18.7286	Chromobox protein homolog 3	Cbx3	_RKS(ph)LSDSESDDSK_	Phospho (STY)	1.42e-05	0.0017168	0.574843	19.6918	0.0164066	0.111606
SGLSPANDTGAKK	Glycylpeptide N-tetradecanoyltransferase 1	Nmt1	_SGLS(ph)PANDTGAKK_	Phospho (STY)	0.00085294	0.00085294	0.391328	0.512176	0.199751	19.6756	21.8957	19.677	Glycylpeptide N-tetradecanoyltransferase 1	Nmt1	_SGLS(ph)PANDTGAKK_	Phospho (STY)	0.00085294	0.00085294	0.367752	20.4161	0.0163575	0.111606
SESSGNLPSVADTR	A-kinase anchor protein 1, mitochondrial	Akap1	_SES(ph)SGNLPSVADTR_	Phospho (STY)	1.48e-28	1.48e-28	-0.196194	-0.495939	-0.394999	24.6699	20.1303	20.8985	A-kinase anchor protein 1, mitochondrial	Akap1	_SES(ph)SGNLPSVADTR_	Phospho (STY)	1.48e-28	1.48e-28	-0.362377	21.8996	0.0166429	0.11274
SESSGNLPSVADTR	A-kinase anchor protein 1, mitochondrial	Akap1	_S(ph)ESSGNLPSVADTR_	Phospho (STY)	1.48e-28	2.31e-13	-0.196194	-0.495939	-0.394999	24.6699	20.1303	20.8985	A-kinase anchor protein 1, mitochondrial	Akap1	_SES(ph)SGNLPSVADTR_	Phospho (STY)	1.48e-28	1.48e-28	-0.362377	21.8996	0.0166429	0.11274
YHGHSMSDPGVSYR	Pyruvate dehydrogenase E1 component subunit alpha, somatic form, mitochondrial	Pdha1	_YHGHS(ph)M(ox)SDPGVS(ph)YR_	Oxidation (M),2 Phospho (STY)	3.25e-05	3.25e-05	0.323774	0.262072	0.332507	24.7663	25.3088	23.4352	Pyruvate dehydrogenase E1 component subunit alpha, somatic form, mitochondrial	Pdha1	_YHGHS(ph)M(ox)SDPGVS(ph)YR_	Oxidation (M),2 Phospho (STY)	3.25e-05	3.25e-05	0.306118	24.5034	0.0167133	0.112745
YHGHSMSDPGVSYR	Pyruvate dehydrogenase E1 component subunit alpha, somatic form, mitochondrial	Pdha1	_YHGHS(ph)M(ox)S(ph)DPGVSYR_	Oxidation (M),2 Phospho (STY)	3.25e-05	0.0032303	0.323774	0.262072	0.332507	24.7663	25.3088	23.4352	Pyruvate dehydrogenase E1 component subunit alpha, somatic form, mitochondrial	Pdha1	_YHGHS(ph)M(ox)SDPGVS(ph)YR_	Oxidation (M),2 Phospho (STY)	3.25e-05	3.25e-05	0.306118	24.5034	0.0167133	0.112745
YHGHSMSDPGVSYR	Pyruvate dehydrogenase E1 component subunit alpha, somatic form, mitochondrial	Pdha1	_YHGHSM(ox)S(ph)DPGVS(ph)YR_	Oxidation (M),2 Phospho (STY)	3.25e-05	0.00085582	0.323774	0.262072	0.332507	24.7663	25.3088	23.4352	Pyruvate dehydrogenase E1 component subunit alpha, somatic form, mitochondrial	Pdha1	_YHGHS(ph)M(ox)SDPGVS(ph)YR_	Oxidation (M),2 Phospho (STY)	3.25e-05	3.25e-05	0.306118	24.5034	0.0167133	0.112745
YHGHSMSDPGVSYR	Pyruvate dehydrogenase E1 component subunit alpha, somatic form, mitochondrial	Pdha1	_YHGHS(ph)M(ox)SDPGVSYR_	Oxidation (M),Phospho (STY)	3.25e-05	0.0011976	0.323774	0.262072	0.332507	24.7663	25.3088	23.4352	Pyruvate dehydrogenase E1 component subunit alpha, somatic form, mitochondrial	Pdha1	_YHGHS(ph)M(ox)SDPGVS(ph)YR_	Oxidation (M),2 Phospho (STY)	3.25e-05	3.25e-05	0.306118	24.5034	0.0167133	0.112745
YHGHSMSDPGVSYR	Pyruvate dehydrogenase E1 component subunit alpha, somatic form, mitochondrial	Pdha1	_YHGHSM(ox)S(ph)DPGVSYR_	Oxidation (M),Phospho (STY)	3.25e-05	0.01024	0.323774	0.262072	0.332507	24.7663	25.3088	23.4352	Pyruvate dehydrogenase E1 component subunit alpha, somatic form, mitochondrial	Pdha1	_YHGHS(ph)M(ox)SDPGVS(ph)YR_	Oxidation (M),2 Phospho (STY)	3.25e-05	3.25e-05	0.306118	24.5034	0.0167133	0.112745
SRTPPSAPSQSR	Serine/arginine repetitive matrix protein 2	Srrm2	_S(ph)RT(ph)PPSAPSQSR_	2 Phospho (STY)	1.96e-06	7.03e-06	0.273098	0.500598	1.06674	26.163	26.4919	24.9662	Serine/arginine repetitive matrix protein 2	Srrm2	_S(ph)RT(ph)PPSAPSQSR_	2 Phospho (STY)	1.96e-06	7.03e-06	0.61348	25.8737	0.0167872	0.112774
SRTPPSAPSQSR	Serine/arginine repetitive matrix protein 2	Srrm2	_S(ph)RTPPS(ph)APSQSR_	2 Phospho (STY)	1.96e-06	0.0021236	0.273098	0.500598	1.06674	26.163	26.4919	24.9662	Serine/arginine repetitive matrix protein 2	Srrm2	_S(ph)RT(ph)PPSAPSQSR_	2 Phospho (STY)	1.96e-06	7.03e-06	0.61348	25.8737	0.0167872	0.112774
SRTPPSAPSQSR	Serine/arginine repetitive matrix protein 2	Srrm2	_S(ph)RTPPSAPS(ph)QSR_	2 Phospho (STY)	1.96e-06	0.0042055	0.273098	0.500598	1.06674	26.163	26.4919	24.9662	Serine/arginine repetitive matrix protein 2	Srrm2	_S(ph)RT(ph)PPSAPSQSR_	2 Phospho (STY)	1.96e-06	7.03e-06	0.61348	25.8737	0.0167872	0.112774
SRTPPSAPSQSR	Serine/arginine repetitive matrix protein 2	Srrm2	_SRT(ph)PPSAPSQSR_	Phospho (STY)	1.96e-06	8.12e-06	0.273098	0.500598	1.06674	26.163	26.4919	24.9662	Serine/arginine repetitive matrix protein 2	Srrm2	_S(ph)RT(ph)PPSAPSQSR_	2 Phospho (STY)	1.96e-06	7.03e-06	0.61348	25.8737	0.0167872	0.112774
SRTPPSAPSQSR	Serine/arginine repetitive matrix protein 2	Srrm2	_S(ph)RTPPSAPSQSR_	Phospho (STY)	1.96e-06	1.96e-06	0.273098	0.500598	1.06674	26.163	26.4919	24.9662	Serine/arginine repetitive matrix protein 2	Srrm2	_S(ph)RT(ph)PPSAPSQSR_	2 Phospho (STY)	1.96e-06	7.03e-06	0.61348	25.8737	0.0167872	0.112774
SRTPPSAPSQSR	Serine/arginine repetitive matrix protein 2	Srrm2	_SRTPPS(ph)APSQSR_	Phospho (STY)	1.96e-06	0.00010156	0.273098	0.500598	1.06674	26.163	26.4919	24.9662	Serine/arginine repetitive matrix protein 2	Srrm2	_S(ph)RT(ph)PPSAPSQSR_	2 Phospho (STY)	1.96e-06	7.03e-06	0.61348	25.8737	0.0167872	0.112774
SAVRPSPSPER	Serine/arginine repetitive matrix protein 2	Srrm2	_SAVRPS(ph)PS(ph)PER_	2 Phospho (STY)	0.0047368	0.0047368	0.325847	0.511266	1.22885	25.5324	26.2978	23.1781	Serine/arginine repetitive matrix protein 2	Srrm2	_SAVRPS(ph)PS(ph)PER_	2 Phospho (STY)	0.0047368	0.0047368	0.688654	25.0028	0.0171424	0.114046
SAVRPSPSPER	Serine/arginine repetitive matrix protein 2	Srrm2	_SAVRPS(ph)PSPER_	Phospho (STY)	0.0047368	0.011073	0.325847	0.511266	1.22885	25.5324	26.2978	23.1781	Serine/arginine repetitive matrix protein 2	Srrm2	_SAVRPS(ph)PS(ph)PER_	2 Phospho (STY)	0.0047368	0.0047368	0.688654	25.0028	0.0171424	0.114046
VKTVISPR	Serine/arginine repetitive matrix protein 2	Srrm2	_VKTVIS(ph)PR_	Phospho (STY)	0.00094358	0.00094358	0.385818	0.720454	1.69666	21.9915	22.1952	21.2459	Serine/arginine repetitive matrix protein 2	Srrm2	_VKTVIS(ph)PR_	Phospho (STY)	0.00094358	0.00094358	0.934311	21.8109	0.0171702	0.114046
VPGKLSPAK	Nuclear pore complex protein Nup214	Nup214	_VPGKLS(ph)PAK_	Phospho (STY)	0.0024771	0.0024771	0.256648	0.325617	0.681044	24.2659	23.5985	22.3407	Nuclear pore complex protein Nup214	Nup214	_VPGKLS(ph)PAK_	Phospho (STY)	0.0024771	0.0024771	0.421103	23.4017	0.0171879	0.114046
RVPSPTPVPK	Serine/arginine repetitive matrix protein 2	Srrm2	_RVPS(ph)PTPVPK_	Phospho (STY)	0.00026534	0.00026534	0.293253	0.569297	1.24744	26.2444	26.1087	25.3792	Serine/arginine repetitive matrix protein 2	Srrm2	_RVPS(ph)PTPVPK_	Phospho (STY)	0.00026534	0.00026534	0.70333	25.9108	0.0173112	0.114395
ISTKNEEPVRSPER	SWI/SNF complex subunit SMARCC1	Smarcc1	_ISTKNEEPVRS(ph)PER_	Phospho (STY)	0.0035395	0.0035395	-1.36643	-0.838925	-0.208744	20.5383	23.4668	21.5244	SWI/SNF complex subunit SMARCC1	Smarcc1	_ISTKNEEPVRS(ph)PER_	Phospho (STY)	0.0035395	0.0035395	-0.8047	21.8432	0.0176365	0.116071
EGITPWASFK	A-kinase anchor protein 12	Akap12	_EGITPWAS(ph)FK_	Phospho (STY)	4.77e-07	4.77e-07	-0.475154	-0.167782	-0.477281	23.2071	19.8938	18.9771	A-kinase anchor protein 12	Akap12	_EGITPWAS(ph)FK_	Phospho (STY)	4.77e-07	4.77e-07	-0.373406	20.6927	0.0180872	0.116347
EGITPWASFK	A-kinase anchor protein 12	Akap12	_EGIT(ph)PWASFK_	Phospho (STY)	4.77e-07	6.68e-05	-0.475154	-0.167782	-0.477281	23.2071	19.8938	18.9771	A-kinase anchor protein 12	Akap12	_EGITPWAS(ph)FK_	Phospho (STY)	4.77e-07	4.77e-07	-0.373406	20.6927	0.0180872	0.116347
IAGTPGTGGRLSPENNQVLTK	Transcription initiation factor TFIID subunit 12	Taf12	_IAGTPGTGGRLS(ph)PENNQVLTK_	Phospho (STY)	0.010953	0.010953	-0.187181	-0.443968	-0.400873	25.0049	24.8965	23.0054	Transcription initiation factor TFIID subunit 12	Taf12	_IAGTPGTGGRLS(ph)PENNQVLTK_	Phospho (STY)	0.010953	0.010953	-0.344007	24.3023	0.0181095	0.116347
MDSFDEDLARPSGLLAQER	Thyroid hormone receptor-associated protein 3	Thrap3	_M(ox)DS(ph)FDEDLARPSGLLAQER_	Oxidation (M),Phospho (STY)	2.6e-07	0.00050326	0.293135	0.246226	0.39846	22.5976	23.3508	21.1698	Thyroid hormone receptor-associated protein 3	Thrap3	_M(ox)DS(ph)FDEDLARPSGLLAQER_	Oxidation (M),Phospho (STY)	2.6e-07	0.00050326	0.312607	22.3728	0.0179629	0.116347
RAASAAAATTSPAPR	Zinc finger protein 652	Znf652	_RAASAAAATTS(ph)PAPR_	Phospho (STY)	7.19e-07	7.19e-07	0.362442	0.198871	0.461005	21.8961	22.0192	21.2278	Zinc finger protein 652	Znf652	_RAASAAAATTS(ph)PAPR_	Phospho (STY)	7.19e-07	7.19e-07	0.340773	21.7144	0.0180959	0.116347
RAASAAAATTSPAPR	Zinc finger protein 652	Znf652	_RAASAAAAT(ph)TSPAPR_	Phospho (STY)	7.19e-07	0.0051642	0.362442	0.198871	0.461005	21.8961	22.0192	21.2278	Zinc finger protein 652	Znf652	_RAASAAAATTS(ph)PAPR_	Phospho (STY)	7.19e-07	7.19e-07	0.340773	21.7144	0.0180959	0.116347
SLTRSPPAIR	Serine/arginine repetitive matrix protein 2	Srrm2	_S(ph)LT(ph)RS(ph)PPAIR_	3 Phospho (STY)	0.068527	0.068527	0.216486	0.470303	0.875544	21.5437	21.1574	18.8553	Serine/arginine repetitive matrix protein 2	Srrm2	_S(ph)LT(ph)RS(ph)PPAIR_	3 Phospho (STY)	0.068527	0.068527	0.520778	20.5188	0.0177852	0.116347
TPAAAAAMNLASPR	Serine/arginine repetitive matrix protein 2	Srrm2	_TPAAAAAM(ox)NLAS(ph)PR_	Oxidation (M),Phospho (STY)	8e-10	8e-10	0.221073	0.409255	0.775767	23.5493	22.1283	20.2581	Serine/arginine repetitive matrix protein 2	Srrm2	_TPAAAAAM(ox)NLAS(ph)PR_	Oxidation (M),Phospho (STY)	8e-10	8e-10	0.468698	21.9786	0.0178305	0.116347
AVVVSPKEENKATEPPPPPKIPK	Cyclin-K	Ccnk	_AVVVS(ph)PKEENKATEPPPPPKIPK_	Phospho (STY)	0.0035162	0.0035162	0.299479	0.53963	0.237441	23.8252	25.5521	23.9223	Cyclin-K	Ccnk	_AVVVS(ph)PKEENKATEPPPPPKIPK_	Phospho (STY)	0.0035162	0.0035162	0.35885	24.4332	0.0181959	0.11644
TPSVTSLALPTTVEELEDEGARDQK	U3 small nucleolar RNA-associated protein 14 homolog A	Utp14a	_T(ph)PSVTSLALPTTVEELEDEGARDQK_	Phospho (STY)	4.83e-11	6.08e-07	0.338453	0.515712	0.208767	24.9727	25.2581	22.4645	U3 small nucleolar RNA-associated protein 14 homolog A	Utp14a	_T(ph)PSVTSLALPTTVEELEDEGARDQK_	Phospho (STY)	4.83e-11	6.08e-07	0.354311	24.2318	0.0183046	0.116674
TPSVTSLALPTTVEELEDEGARDQK	U3 small nucleolar RNA-associated protein 14 homolog A	Utp14a	_TPS(ph)VTSLALPTTVEELEDEGARDQK_	Phospho (STY)	4.83e-11	4.83e-11	0.338453	0.515712	0.208767	24.9727	25.2581	22.4645	U3 small nucleolar RNA-associated protein 14 homolog A	Utp14a	_T(ph)PSVTSLALPTTVEELEDEGARDQK_	Phospho (STY)	4.83e-11	6.08e-07	0.354311	24.2318	0.0183046	0.116674
GLTHPSSSPLLK	Protein Wiz	Wiz	_GLTHPS(ph)SSPLLK_	Phospho (STY)	0.0019482	0.0019482	0.322044	0.373286	1.00655	23.0042	20.7763	21.2966	Protein Wiz	Wiz	_GLTHPS(ph)SSPLLK_	Phospho (STY)	0.0019482	0.0019482	0.567293	21.6924	0.0185199	0.117583
GLTHPSSSPLLK	Protein Wiz	Wiz	_GLTHPSS(ph)SPLLK_	Phospho (STY)	0.0019482	0.0060217	0.322044	0.373286	1.00655	23.0042	20.7763	21.2966	Protein Wiz	Wiz	_GLTHPS(ph)SSPLLK_	Phospho (STY)	0.0019482	0.0019482	0.567293	21.6924	0.0185199	0.117583
KADTTTPTTSAITASRSESPPPLSEPK	Bromodomain-containing protein 3	Brd3	_KADTTTPTTSAITASRSES(ph)PPPLSEPK_	Phospho (STY)	3.02e-11	3.02e-11	-0.289316	-0.405585	-0.241356	28.054	26.6243	25.1641	Bromodomain-containing protein 3	Brd3	_KADTTTPTTSAITASRSES(ph)PPPLSEPK_	Phospho (STY)	3.02e-11	3.02e-11	-0.312086	26.6141	0.0186698	0.117613
LISGPLSPMSR	Protein PRRC2A	Prrc2a	_LISGPLS(ph)PM(ox)SR_	Oxidation (M),Phospho (STY)	0.00017702	0.00017702	0.152508	0.643302	0.904503	23.4664	22.875	19.8833	Protein PRRC2A	Prrc2a	_LISGPLS(ph)PM(ox)SR_	Oxidation (M),Phospho (STY)	0.00017702	0.00017702	0.566771	22.0749	0.0186518	0.117613
LISGPLSPMSR	Protein PRRC2A	Prrc2a	_LISGPLSPM(ox)S(ph)R_	Oxidation (M),Phospho (STY)	0.00017702	0.00036657	0.152508	0.643302	0.904503	23.4664	22.875	19.8833	Protein PRRC2A	Prrc2a	_LISGPLS(ph)PM(ox)SR_	Oxidation (M),Phospho (STY)	0.00017702	0.00017702	0.566771	22.0749	0.0186518	0.117613
SYSALSEPEPQSSASQSSGASEADSPRQK	Mediator of DNA damage checkpoint protein 1	Mdc1	_SYSALSEPEPQSSASQSSGAS(ph)EADSPRQK_	Phospho (STY)	0.00016405	0.00025499	0.572696	0.529871	0.147697	22.5956	24.8251	23.1515	Mediator of DNA damage checkpoint protein 1	Mdc1	_SYSALSEPEPQSSASQSSGAS(ph)EADSPRQK_	Phospho (STY)	0.00016405	0.00025499	0.416755	23.524	0.0187767	0.117828
SYSALSEPEPQSSASQSSGASEADSPRQK	Mediator of DNA damage checkpoint protein 1	Mdc1	_SYSALSEPEPQSSASQSSGASEADS(ph)PRQK_	Phospho (STY)	0.00016405	0.00016405	0.572696	0.529871	0.147697	22.5956	24.8251	23.1515	Mediator of DNA damage checkpoint protein 1	Mdc1	_SYSALSEPEPQSSASQSSGAS(ph)EADSPRQK_	Phospho (STY)	0.00016405	0.00025499	0.416755	23.524	0.0187767	0.117828
SGLSPANDTGAK	Glycylpeptide N-tetradecanoyltransferase 1	Nmt1	_SGLS(ph)PANDTGAK_	Phospho (STY)	5.87e-08	5.87e-08	0.253989	0.266637	0.479644	25.6695	24.5559	21.5836	Glycylpeptide N-tetradecanoyltransferase 1	Nmt1	_SGLS(ph)PANDTGAK_	Phospho (STY)	5.87e-08	5.87e-08	0.333423	23.9363	0.0188725	0.117938
VVPQQITHTSPR	Histone deacetylase complex subunit SAP130	Sap130	_VVPQQITHTS(ph)PR_	Phospho (STY)	9.65e-06	9.65e-06	0.338909	0.23217	0.334111	25.4093	25.4972	24.382	Histone deacetylase complex subunit SAP130	Sap130	_VVPQQITHTS(ph)PR_	Phospho (STY)	9.65e-06	9.65e-06	0.30173	25.0962	0.0189399	0.117938
ADTTTPTTSAITASRSESPPPLSEPK	Bromodomain-containing protein 3	Brd3	_ADTTTPTTSAITASRSESPPPLS(ph)EPK_	Phospho (STY)	0.046439	0.047547	-0.242926	-0.293589	-0.359749	23.7186	24.8961	21.6572	Bromodomain-containing protein 3	Brd3	_ADTTTPTTSAITASRSESPPPLS(ph)EPK_	Phospho (STY)	0.046439	0.047547	-0.298755	23.4239	0.019512	0.11947
ADTTTPTTSAITASRSESPPPLSEPK	Bromodomain-containing protein 3	Brd3	_ADTTTPTTS(ph)AITASRSESPPPLSEPK_	Phospho (STY)	0.046439	0.048974	-0.242926	-0.293589	-0.359749	23.7186	24.8961	21.6572	Bromodomain-containing protein 3	Brd3	_ADTTTPTTSAITASRSESPPPLS(ph)EPK_	Phospho (STY)	0.046439	0.047547	-0.298755	23.4239	0.019512	0.11947
ADTTTPTTSAITASRSESPPPLSEPK	Bromodomain-containing protein 3	Brd3	_ADTTTPTTSAITASRSES(ph)PPPLSEPK_	Phospho (STY)	0.046439	0.046439	-0.242926	-0.293589	-0.359749	23.7186	24.8961	21.6572	Bromodomain-containing protein 3	Brd3	_ADTTTPTTSAITASRSESPPPLS(ph)EPK_	Phospho (STY)	0.046439	0.047547	-0.298755	23.4239	0.019512	0.11947
EQYVPPRSPK	La-related protein 4	Larp4	_EQYVPPRS(ph)PK_	Phospho (STY)	0.0024145	0.0024145	0.196355	0.336169	0.517024	22.1514	23.4216	19.5533	La-related protein 4	Larp4	_EQYVPPRS(ph)PK_	Phospho (STY)	0.0024145	0.0024145	0.349849	21.7088	0.0201454	0.11947
GPLSPFNGR	Pleckstrin homology domain-containing family G member 3	Plekhg3	_GPLS(ph)PFNGR_	Phospho (STY)	0.0017732	0.0017732	-0.236928	-0.306787	-0.340441	21.4673	20.6189	18.7905	Pleckstrin homology domain-containing family G member 3	Plekhg3	_GPLS(ph)PFNGR_	Phospho (STY)	0.0017732	0.0017732	-0.294719	20.2922	0.0200815	0.11947
GSLGSLDRVVR	Armadillo repeat protein deleted in velo-cardio-facial syndrome homolog	Arvcf	_GSLGS(ph)LDRVVR_	Phospho (STY)	0.010843	0.010843	-0.550719	-0.338159	-0.2043	20.7021	20.6397	17.7161	Armadillo repeat protein deleted in velo-cardio-facial syndrome homolog	Arvcf	_GSLGS(ph)LDRVVR_	Phospho (STY)	0.010843	0.010843	-0.364392	19.6859	0.0192791	0.11947
LAPSSNWPMSPEPQEILQDPR	Zinc finger and SCAN domain-containing protein 10	Zscan10	_LAPSSNWPM(ox)S(ph)PEPQEILQDPR_	Oxidation (M),Phospho (STY)	5.72e-09	5.72e-09	0.378512	0.496309	0.179511	25.2179	23.7156	21.4102	Zinc finger and SCAN domain-containing protein 10	Zscan10	_LAPSSNWPM(ox)S(ph)PEPQEILQDPR_	Oxidation (M),Phospho (STY)	5.72e-09	5.72e-09	0.351444	23.4479	0.0197195	0.11947
MNEEISSDSESESLAPR	U3 small nucleolar RNA-interacting protein 2	Rrp9	_MNEEIS(ph)S(ph)DS(ph)ESESLAPR_	3 Phospho (STY)	2.56e-21	2.56e-21	0.334339	0.23352	0.710614	21.6937	22.2359	18.2157	U3 small nucleolar RNA-interacting protein 2	Rrp9	_MNEEIS(ph)S(ph)DS(ph)ESESLAPR_	3 Phospho (STY)	2.56e-21	2.56e-21	0.426158	20.7151	0.0198702	0.11947
MNEEISSDSESESLAPR	U3 small nucleolar RNA-interacting protein 2	Rrp9	_M(ox)NEEISS(ph)DS(ph)ES(ph)ESLAPR_	Oxidation (M),3 Phospho (STY)	2.56e-21	0.068945	0.334339	0.23352	0.710614	21.6937	22.2359	18.2157	U3 small nucleolar RNA-interacting protein 2	Rrp9	_MNEEIS(ph)S(ph)DS(ph)ESESLAPR_	3 Phospho (STY)	2.56e-21	2.56e-21	0.426158	20.7151	0.0198702	0.11947
MNEEISSDSESESLAPR	U3 small nucleolar RNA-interacting protein 2	Rrp9	_M(ox)NEEIS(ph)S(ph)DS(ph)ESESLAPR_	Oxidation (M),3 Phospho (STY)	2.56e-21	0.00032265	0.334339	0.23352	0.710614	21.6937	22.2359	18.2157	U3 small nucleolar RNA-interacting protein 2	Rrp9	_MNEEIS(ph)S(ph)DS(ph)ESESLAPR_	3 Phospho (STY)	2.56e-21	2.56e-21	0.426158	20.7151	0.0198702	0.11947
SGMSPEQSKTKPDSSIYPLVDSK	Serine/arginine repetitive matrix protein 2	Srrm2	_S(ph)GM(ox)SPEQSKTKPDSSIYPLVDSK_	Oxidation (M),Phospho (STY)	8.78e-15	8.78e-15	0.340961	0.610795	1.50523	22.4663	24.3788	23.9212	Serine/arginine repetitive matrix protein 2	Srrm2	_S(ph)GM(ox)SPEQSKTKPDSSIYPLVDSK_	Oxidation (M),Phospho (STY)	8.78e-15	8.78e-15	0.818995	23.5888	0.0194068	0.11947
SGMSPEQSKTKPDSSIYPLVDSK	Serine/arginine repetitive matrix protein 2	Srrm2	_SGM(ox)S(ph)PEQSKTKPDSSIYPLVDSK_	Oxidation (M),Phospho (STY)	8.78e-15	2.19e-10	0.340961	0.610795	1.50523	22.4663	24.3788	23.9212	Serine/arginine repetitive matrix protein 2	Srrm2	_S(ph)GM(ox)SPEQSKTKPDSSIYPLVDSK_	Oxidation (M),Phospho (STY)	8.78e-15	8.78e-15	0.818995	23.5888	0.0194068	0.11947
SGMSPEQSKTKPDSSIYPLVDSK	Serine/arginine repetitive matrix protein 2	Srrm2	_SGM(ox)SPEQSKT(ph)KPDSSIYPLVDSK_	Oxidation (M),Phospho (STY)	8.78e-15	0.00077502	0.340961	0.610795	1.50523	22.4663	24.3788	23.9212	Serine/arginine repetitive matrix protein 2	Srrm2	_S(ph)GM(ox)SPEQSKTKPDSSIYPLVDSK_	Oxidation (M),Phospho (STY)	8.78e-15	8.78e-15	0.818995	23.5888	0.0194068	0.11947
SKSPPPPEEEAKDEEEDQTLVNLDTYTSDLHFQISK	Heterogeneous nuclear ribonucleoprotein U-like protein 2	Hnrnpul2	_S(ph)KSPPPPEEEAKDEEEDQTLVNLDTYTSDLHFQISK_	Phospho (STY)	5.19e-11	5.19e-11	-0.222633	-0.443889	-0.293553	24.8048	20.8021	22.8586	Heterogeneous nuclear ribonucleoprotein U-like protein 2	Hnrnpul2	_S(ph)KSPPPPEEEAKDEEEDQTLVNLDTYTSDLHFQISK_	Phospho (STY)	5.19e-11	5.19e-11	-0.320025	22.8218	0.0200491	0.11947
SKSPPPPEEEAKDEEEDQTLVNLDTYTSDLHFQISK	Heterogeneous nuclear ribonucleoprotein U-like protein 2	Hnrnpul2	_SKSPPPPEEEAKDEEEDQT(ph)LVNLDTYTSDLHFQISK_	Phospho (STY)	5.19e-11	0.012071	-0.222633	-0.443889	-0.293553	24.8048	20.8021	22.8586	Heterogeneous nuclear ribonucleoprotein U-like protein 2	Hnrnpul2	_S(ph)KSPPPPEEEAKDEEEDQTLVNLDTYTSDLHFQISK_	Phospho (STY)	5.19e-11	5.19e-11	-0.320025	22.8218	0.0200491	0.11947
SLAKDSASPIQK	Treacle protein	Tcof1	_SLAKDS(ph)ASPIQK_	Phospho (STY)	1.25e-11	2.22e-05	0.337083	0.246591	0.298072	27.8779	27.3959	27.0145	Treacle protein	Tcof1	_SLAKDS(ph)ASPIQK_	Phospho (STY)	1.25e-11	2.22e-05	0.293915	27.4294	0.0198048	0.11947
SLAKDSASPIQK	Treacle protein	Tcof1	_SLAKDSAS(ph)PIQK_	Phospho (STY)	1.25e-11	1.25e-11	0.337083	0.246591	0.298072	27.8779	27.3959	27.0145	Treacle protein	Tcof1	_SLAKDS(ph)ASPIQK_	Phospho (STY)	1.25e-11	2.22e-05	0.293915	27.4294	0.0198048	0.11947
SSTRTPELIVPVDPELQPSTSTEQPVIPK	Mediator of DNA damage checkpoint protein 1	Mdc1	_SSTRT(ph)PELIVPVDPELQPSTSTEQPVIPK_	Phospho (STY)	1.2e-09	1.07e-05	-0.504346	-0.344868	-0.192662	25.1542	26.0866	22.6504	Mediator of DNA damage checkpoint protein 1	Mdc1	_SSTRT(ph)PELIVPVDPELQPSTSTEQPVIPK_	Phospho (STY)	1.2e-09	1.07e-05	-0.347292	24.6304	0.0199556	0.11947
SSTRTPELIVPVDPELQPSTSTEQPVIPK	Mediator of DNA damage checkpoint protein 1	Mdc1	_S(ph)STRTPELIVPVDPELQPSTSTEQPVIPK_	Phospho (STY)	1.2e-09	1.2e-09	-0.504346	-0.344868	-0.192662	25.1542	26.0866	22.6504	Mediator of DNA damage checkpoint protein 1	Mdc1	_SSTRT(ph)PELIVPVDPELQPSTSTEQPVIPK_	Phospho (STY)	1.2e-09	1.07e-05	-0.347292	24.6304	0.0199556	0.11947
VSGRTSPLMLDR	Serine/arginine repetitive matrix protein 2	Srrm2	_VSGRTS(ph)PLM(ox)LDR_	Oxidation (M),Phospho (STY)	0.00042326	0.00042326	0.211386	0.508023	0.98448	24.7829	25.6035	23.4904	Serine/arginine repetitive matrix protein 2	Srrm2	_VSGRTS(ph)PLM(ox)LDR_	Oxidation (M),Phospho (STY)	0.00042326	0.00042326	0.567963	24.6256	0.0196048	0.11947
VSGRTSPLMLDR	Serine/arginine repetitive matrix protein 2	Srrm2	_VSGRT(ph)SPLM(ox)LDR_	Oxidation (M),Phospho (STY)	0.00042326	0.0030647	0.211386	0.508023	0.98448	24.7829	25.6035	23.4904	Serine/arginine repetitive matrix protein 2	Srrm2	_VSGRTS(ph)PLM(ox)LDR_	Oxidation (M),Phospho (STY)	0.00042326	0.00042326	0.567963	24.6256	0.0196048	0.11947
VTNAISPESSPGVGRR	Pericentriolar material 1 protein	Pcm1	_VT(ph)NAISPESSPGVGRR_	Phospho (STY)	0.00042035	0.030448	0.309409	0.601221	0.225028	23.8643	24.2081	23.1109	Pericentriolar material 1 protein	Pcm1	_VT(ph)NAISPESSPGVGRR_	Phospho (STY)	0.00042035	0.030448	0.378553	23.7278	0.0199907	0.11947
VTNAISPESSPGVGRR	Pericentriolar material 1 protein	Pcm1	_VTNAIS(ph)PESSPGVGRR_	Phospho (STY)	0.00042035	0.00042035	0.309409	0.601221	0.225028	23.8643	24.2081	23.1109	Pericentriolar material 1 protein	Pcm1	_VT(ph)NAISPESSPGVGRR_	Phospho (STY)	0.00042035	0.030448	0.378553	23.7278	0.0199907	0.11947
VTNAISPESSPGVGRR	Pericentriolar material 1 protein	Pcm1	_VTNAISPES(ph)SPGVGRR_	Phospho (STY)	0.00042035	0.022868	0.309409	0.601221	0.225028	23.8643	24.2081	23.1109	Pericentriolar material 1 protein	Pcm1	_VT(ph)NAISPESSPGVGRR_	Phospho (STY)	0.00042035	0.030448	0.378553	23.7278	0.0199907	0.11947
VTNAISPESSPGVGRR	Pericentriolar material 1 protein	Pcm1	_VTNAISPESS(ph)PGVGRR_	Phospho (STY)	0.00042035	0.008491	0.309409	0.601221	0.225028	23.8643	24.2081	23.1109	Pericentriolar material 1 protein	Pcm1	_VT(ph)NAISPESSPGVGRR_	Phospho (STY)	0.00042035	0.030448	0.378553	23.7278	0.0199907	0.11947
VTNAISPESSPGVGRR	Pericentriolar material 1 protein	Pcm1	_VTNAIS(ph)PES(ph)S(ph)PGVGRR_	3 Phospho (STY)	0.00042035	0.027438	0.309409	0.601221	0.225028	23.8643	24.2081	23.1109	Pericentriolar material 1 protein	Pcm1	_VT(ph)NAISPESSPGVGRR_	Phospho (STY)	0.00042035	0.030448	0.378553	23.7278	0.0199907	0.11947
VVNITSPTHDGSSRSPTTTAPVSAAAAPR	ETS-related transcription factor Elf-2	Elf2	_VVNIT(ph)SPTHDGSSRSPTTTAPVSAAAAPR_	Phospho (STY)	0.00074456	0.0028465	-0.459021	-0.163607	-0.435027	23.1027	22.6847	18.8986	ETS-related transcription factor Elf-2	Elf2	_VVNIT(ph)SPTHDGSSRSPTTTAPVSAAAAPR_	Phospho (STY)	0.00074456	0.0028465	-0.352552	21.562	0.0200747	0.11947
VVNITSPTHDGSSRSPTTTAPVSAAAAPR	ETS-related transcription factor Elf-2	Elf2	_VVNITSPTHDGS(ph)SRSPTTTAPVSAAAAPR_	Phospho (STY)	0.00074456	0.0091617	-0.459021	-0.163607	-0.435027	23.1027	22.6847	18.8986	ETS-related transcription factor Elf-2	Elf2	_VVNIT(ph)SPTHDGSSRSPTTTAPVSAAAAPR_	Phospho (STY)	0.00074456	0.0028465	-0.352552	21.562	0.0200747	0.11947
VVNITSPTHDGSSRSPTTTAPVSAAAAPR	ETS-related transcription factor Elf-2	Elf2	_VVNITSPTHDGSS(ph)RSPTTTAPVSAAAAPR_	Phospho (STY)	0.00074456	0.00074456	-0.459021	-0.163607	-0.435027	23.1027	22.6847	18.8986	ETS-related transcription factor Elf-2	Elf2	_VVNIT(ph)SPTHDGSSRSPTTTAPVSAAAAPR_	Phospho (STY)	0.00074456	0.0028465	-0.352552	21.562	0.0200747	0.11947
EELEQQTDGDCDEEDDDKDGEVPK	Translocation protein SEC62	Sec62	_EELEQQT(ph)DGDCDEEDDDKDGEVPK_	Phospho (STY)	1.41e-15	1.41e-15	-0.190487	-0.652697	-0.376601	22.7778	23.2944	18.482	Translocation protein SEC62	Sec62	_EELEQQT(ph)DGDCDEEDDDKDGEVPK_	Phospho (STY)	1.41e-15	1.41e-15	-0.406595	21.5181	0.0203174	0.120051
LLQASSPR	TATA box-binding protein-associated factor RNA polymerase I subunit C	Taf1c	_LLQASS(ph)PR_	Phospho (STY)	3.93e-05	3.93e-05	0.364124	0.264957	0.256407	25.0948	25.0851	22.9598	TATA box-binding protein-associated factor RNA polymerase I subunit C	Taf1c	_LLQASS(ph)PR_	Phospho (STY)	3.93e-05	3.93e-05	0.295163	24.3799	0.0204915	0.120639
LLQASSPR	TATA box-binding protein-associated factor RNA polymerase I subunit C	Taf1c	_LLQAS(ph)SPR_	Phospho (STY)	3.93e-05	0.00062891	0.364124	0.264957	0.256407	25.0948	25.0851	22.9598	TATA box-binding protein-associated factor RNA polymerase I subunit C	Taf1c	_LLQASS(ph)PR_	Phospho (STY)	3.93e-05	3.93e-05	0.295163	24.3799	0.0204915	0.120639
KPASVSPTTPTSPTEGEAS	Cytoplasmic dynein 1 light intermediate chain 1	Dync1li1	_KPASVSPTTPT(ph)SPTEGEAS_	Phospho (STY)	1.58e-40	1e-29	0.396379	0.569783	0.167486	24.5709	24.0547	21.6891	Cytoplasmic dynein 1 light intermediate chain 1	Dync1li1	_KPASVSPTTPT(ph)SPTEGEAS_	Phospho (STY)	1.58e-40	1e-29	0.377883	23.4382	0.0208194	0.121997
KPASVSPTTPTSPTEGEAS	Cytoplasmic dynein 1 light intermediate chain 1	Dync1li1	_KPASVSPTTPTS(ph)PTEGEAS_	Phospho (STY)	1.58e-40	1.58e-40	0.396379	0.569783	0.167486	24.5709	24.0547	21.6891	Cytoplasmic dynein 1 light intermediate chain 1	Dync1li1	_KPASVSPTTPT(ph)SPTEGEAS_	Phospho (STY)	1.58e-40	1e-29	0.377883	23.4382	0.0208194	0.121997
KPASVSPTTPTSPTEGEAS	Cytoplasmic dynein 1 light intermediate chain 1	Dync1li1	_KPASVSPTT(ph)PTSPTEGEAS_	Phospho (STY)	1.58e-40	7.69e-30	0.396379	0.569783	0.167486	24.5709	24.0547	21.6891	Cytoplasmic dynein 1 light intermediate chain 1	Dync1li1	_KPASVSPTTPT(ph)SPTEGEAS_	Phospho (STY)	1.58e-40	1e-29	0.377883	23.4382	0.0208194	0.121997
KPASVSPTTPTSPTEGEAS	Cytoplasmic dynein 1 light intermediate chain 1	Dync1li1	_KPASVSPTTPTSPT(ph)EGEAS_	Phospho (STY)	1.58e-40	6.44e-15	0.396379	0.569783	0.167486	24.5709	24.0547	21.6891	Cytoplasmic dynein 1 light intermediate chain 1	Dync1li1	_KPASVSPTTPT(ph)SPTEGEAS_	Phospho (STY)	1.58e-40	1e-29	0.377883	23.4382	0.0208194	0.121997
KPASVSPTTPTSPTEGEAS	Cytoplasmic dynein 1 light intermediate chain 1	Dync1li1	_KPASVS(ph)PTTPTS(ph)PTEGEAS_	2 Phospho (STY)	1.58e-40	0.0060155	0.396379	0.569783	0.167486	24.5709	24.0547	21.6891	Cytoplasmic dynein 1 light intermediate chain 1	Dync1li1	_KPASVSPTTPT(ph)SPTEGEAS_	Phospho (STY)	1.58e-40	1e-29	0.377883	23.4382	0.0208194	0.121997
SFNYSPSSSTSEVSSTSASK	Regulation of nuclear pre-mRNA domain-containing protein 2	Rprd2	_SFNYS(ph)PSSSTSEVSSTSASK_	Phospho (STY)	5.53e-06	5.53e-06	-0.274756	-0.335444	-0.256201	23.0757	21.3936	20.3004	Regulation of nuclear pre-mRNA domain-containing protein 2	Rprd2	_SFNYS(ph)PSSSTSEVSSTSASK_	Phospho (STY)	5.53e-06	5.53e-06	-0.2888	21.5899	0.0208728	0.121997
SETAPAAPAAPAPAEK	Histone H1.4	Hist1h1e	_(ac)SET(ph)APAAPAAPAPAEK_	Acetyl (Protein N-term),Phospho (STY)	1.34e-07	3.38e-06	-0.348758	-0.188463	-0.577121	24.0059	24.9523	21.1887	Histone H1.4	Hist1h1e	_(ac)SET(ph)APAAPAAPAPAEK_	Acetyl (Protein N-term),Phospho (STY)	1.34e-07	3.38e-06	-0.371447	23.3823	0.0210714	0.122275
SETAPAAPAAPAPAEK	Histone H1.4	Hist1h1e	_(ac)S(ph)ETAPAAPAAPAPAEK_	Acetyl (Protein N-term),Phospho (STY)	1.34e-07	1.34e-07	-0.348758	-0.188463	-0.577121	24.0059	24.9523	21.1887	Histone H1.4	Hist1h1e	_(ac)SET(ph)APAAPAAPAPAEK_	Acetyl (Protein N-term),Phospho (STY)	1.34e-07	3.38e-06	-0.371447	23.3823	0.0210714	0.122275
SLTGSGSQEDLLLQK	CDK5 regulatory subunit-associated protein 2	Cdk5rap2	_SLTGSGS(ph)QEDLLLQK_	Phospho (STY)	2.72e-49	2.72e-49	0.276318	0.43189	0.228849	24.2229	22.2108	20.6576	CDK5 regulatory subunit-associated protein 2	Cdk5rap2	_SLTGSGS(ph)QEDLLLQK_	Phospho (STY)	2.72e-49	2.72e-49	0.312353	22.3637	0.0210101	0.122275
SLTGSGSQEDLLLQK	CDK5 regulatory subunit-associated protein 2	Cdk5rap2	_SLTGS(ph)GSQEDLLLQK_	Phospho (STY)	2.72e-49	2.36e-29	0.276318	0.43189	0.228849	24.2229	22.2108	20.6576	CDK5 regulatory subunit-associated protein 2	Cdk5rap2	_SLTGSGS(ph)QEDLLLQK_	Phospho (STY)	2.72e-49	2.72e-49	0.312353	22.3637	0.0210101	0.122275
GKEASGDAGEKSPR	Nucleolar RNA helicase 2	Ddx21	_GKEAS(ph)GDAGEKSPR_	Phospho (STY)	2.12e-06	0.062998	0.456596	0.154713	0.444243	19.7724	22.9644	22.5707	Nucleolar RNA helicase 2	Ddx21	_GKEAS(ph)GDAGEKSPR_	Phospho (STY)	2.12e-06	0.062998	0.351851	21.7692	0.0212689	0.122633
GKEASGDAGEKSPR	Nucleolar RNA helicase 2	Ddx21	_GKEASGDAGEKS(ph)PR_	Phospho (STY)	2.12e-06	2.12e-06	0.456596	0.154713	0.444243	19.7724	22.9644	22.5707	Nucleolar RNA helicase 2	Ddx21	_GKEAS(ph)GDAGEKSPR_	Phospho (STY)	2.12e-06	0.062998	0.351851	21.7692	0.0212689	0.122633
YDERPGPSPLPHR	U1 small nuclear ribonucleoprotein 70 kDa	Snrnp70	_YDERPGPS(ph)PLPHR_	Phospho (STY)	0.00024489	0.00024489	0.185486	0.341075	0.47415	24.7616	24.699	20.9249	U1 small nuclear ribonucleoprotein 70 kDa	Snrnp70	_YDERPGPS(ph)PLPHR_	Phospho (STY)	0.00024489	0.00024489	0.33357	23.4619	0.0212847	0.122633
MLGQKATPPPSPLLSELLK	Bromodomain-containing protein 8	Brd8	_M(ox)LGQKAT(ph)PPPS(ph)PLLSELLK_	Oxidation (M),2 Phospho (STY)	7.76e-10	4.28e-07	0.340847	0.39605	0.192194	22.5458	22.7046	20.3456	Bromodomain-containing protein 8	Brd8	_M(ox)LGQKAT(ph)PPPS(ph)PLLSELLK_	Oxidation (M),2 Phospho (STY)	7.76e-10	4.28e-07	0.309697	21.8654	0.0215692	0.123394
MLGQKATPPPSPLLSELLK	Bromodomain-containing protein 8	Brd8	_M(ox)LGQKAT(ph)PPPSPLLSELLK_	Oxidation (M),Phospho (STY)	7.76e-10	7.76e-10	0.340847	0.39605	0.192194	22.5458	22.7046	20.3456	Bromodomain-containing protein 8	Brd8	_M(ox)LGQKAT(ph)PPPS(ph)PLLSELLK_	Oxidation (M),2 Phospho (STY)	7.76e-10	4.28e-07	0.309697	21.8654	0.0215692	0.123394
SGDEMIFDPTMSKK	Eukaryotic translation initiation factor 2 subunit 2	Eif2s2	_(ac)S(ph)GDEM(ox)IFDPTM(ox)SKK_	Acetyl (Protein N-term),2 Oxidation (M),Phospho (STY)	0.00035114	0.00035114	0.126973	0.625832	0.865206	25.2194	24.1579	22.0231	Eukaryotic translation initiation factor 2 subunit 2	Eif2s2	_(ac)S(ph)GDEM(ox)IFDPTM(ox)SKK_	Acetyl (Protein N-term),2 Oxidation (M),Phospho (STY)	0.00035114	0.00035114	0.539337	23.8001	0.0215527	0.123394
SGDEMIFDPTMSKK	Eukaryotic translation initiation factor 2 subunit 2	Eif2s2	_(ac)S(ph)GDEM(ox)IFDPTMSKK_	Acetyl (Protein N-term),Oxidation (M),Phospho (STY)	0.00035114	0.041829	0.126973	0.625832	0.865206	25.2194	24.1579	22.0231	Eukaryotic translation initiation factor 2 subunit 2	Eif2s2	_(ac)S(ph)GDEM(ox)IFDPTM(ox)SKK_	Acetyl (Protein N-term),2 Oxidation (M),Phospho (STY)	0.00035114	0.00035114	0.539337	23.8001	0.0215527	0.123394
SGDEMIFDPTMSKK	Eukaryotic translation initiation factor 2 subunit 2	Eif2s2	_(ac)S(ph)GDEMIFDPTMSKK_	Acetyl (Protein N-term),Phospho (STY)	0.00035114	0.046528	0.126973	0.625832	0.865206	25.2194	24.1579	22.0231	Eukaryotic translation initiation factor 2 subunit 2	Eif2s2	_(ac)S(ph)GDEM(ox)IFDPTM(ox)SKK_	Acetyl (Protein N-term),2 Oxidation (M),Phospho (STY)	0.00035114	0.00035114	0.539337	23.8001	0.0215527	0.123394
SESGGLGVSMVEYVLSSSPADKLDSR	Pumilio homolog 2	Pum2	_SESGGLGVSM(ox)VEYVLS(ph)SSPADKLDSR_	Oxidation (M),Phospho (STY)	2.3e-07	2.3e-07	-0.212534	-0.301639	-0.37187	21.9977	23.0797	21.3867	Pumilio homolog 2	Pum2	_SESGGLGVSM(ox)VEYVLS(ph)SSPADKLDSR_	Oxidation (M),Phospho (STY)	2.3e-07	2.3e-07	-0.295348	22.1547	0.0222935	0.127089
ATWGDGGDNSPSNVVSK	Synaptosomal-associated protein 23	Snap23	_ATWGDGGDNS(ph)PSNVVSK_	Phospho (STY)	7.47e-52	7.47e-52	-0.206179	-0.296935	-0.39591	23.9026	22.162	20.2824	Synaptosomal-associated protein 23	Snap23	_ATWGDGGDNS(ph)PSNVVSK_	Phospho (STY)	7.47e-52	7.47e-52	-0.299674	22.1157	0.0228619	0.129871
MSCQSFTSADTFITLNSDASAALPLR	Pituitary-specific positive transcription factor 1	Pou1f1	_(ac)M(ox)SCQSFTSADTFIT(ph)LNSDAS(ph)AALPLR_	Acetyl (Protein N-term),Oxidation (M),2 Phospho (STY)	0.015098	0.015098	-0.359379	-0.179057	-0.379282	23.8384	24.1697	22.2372	Pituitary-specific positive transcription factor 1	Pou1f1	_(ac)M(ox)SCQSFTSADTFIT(ph)LNSDAS(ph)AALPLR_	Acetyl (Protein N-term),Oxidation (M),2 Phospho (STY)	0.015098	0.015098	-0.305906	23.4151	0.0232068	0.130932
TDGKEEEEQPSTSATQSSPAPGQSK	Histone acetyltransferase p300	Ep300	_TDGKEEEEQPSTSATQSS(ph)PAPGQSK_	Phospho (STY)	1.06e-10	1.06e-10	0.300417	0.448161	0.195474	21.0322	23.173	20.062	Histone acetyltransferase p300	Ep300	_TDGKEEEEQPSTSATQSS(ph)PAPGQSK_	Phospho (STY)	1.06e-10	1.06e-10	0.314684	21.4224	0.0232912	0.130932
TSPLMLDR	Serine/arginine repetitive matrix protein 2	Srrm2	_TS(ph)PLM(ox)LDR_	Oxidation (M),Phospho (STY)	0.013393	0.013393	0.210638	0.379177	0.83762	22.6081	21.1107	18.5879	Serine/arginine repetitive matrix protein 2	Srrm2	_TS(ph)PLM(ox)LDR_	Oxidation (M),Phospho (STY)	0.013393	0.013393	0.475812	20.7689	0.0232803	0.130932
SALSPSKSPAK	E3 SUMO-protein ligase RanBP2;Putative peptidyl-prolyl cis-trans isomerase	Ranbp2	_SALS(ph)PSKSPAK_	Phospho (STY)	0.00017588	0.0008324	-0.349603	-0.231346	-0.270434	22.8574	24.5506	23.3277	E3 SUMO-protein ligase RanBP2;Putative peptidyl-prolyl cis-trans isomerase	Ranbp2	_SALS(ph)PSKSPAK_	Phospho (STY)	0.00017588	0.0008324	-0.283794	23.5785	0.0236321	0.132389
SALSPSKSPAK	E3 SUMO-protein ligase RanBP2;Putative peptidyl-prolyl cis-trans isomerase	Ranbp2	_SALSPSKS(ph)PAK_	Phospho (STY)	0.00017588	0.00017588	-0.349603	-0.231346	-0.270434	22.8574	24.5506	23.3277	E3 SUMO-protein ligase RanBP2;Putative peptidyl-prolyl cis-trans isomerase	Ranbp2	_SALS(ph)PSKSPAK_	Phospho (STY)	0.00017588	0.0008324	-0.283794	23.5785	0.0236321	0.132389
ARSRTPPSAPSQSR	Serine/arginine repetitive matrix protein 2	Srrm2	_ARSRT(ph)PPS(ph)APSQSR_	2 Phospho (STY)	0.054539	0.054539	0.243303	0.483571	1.16704	20.6977	24.1314	21.8613	Serine/arginine repetitive matrix protein 2	Srrm2	_ARSRT(ph)PPS(ph)APSQSR_	2 Phospho (STY)	0.054539	0.054539	0.631304	22.2301	0.0238586	0.132739
ASETSPSFSKADNK	Ataxin-2	Atxn2	_AS(ph)ETSPSFSKADNK_	Phospho (STY)	0.00014161	0.00014161	0.101785	0.694033	0.613437	20.0418	21.6483	20.473	Ataxin-2	Atxn2	_AS(ph)ETSPSFSKADNK_	Phospho (STY)	0.00014161	0.00014161	0.469752	20.721	0.0237938	0.132739
ALAEEDSEDELPSDVDFNDPYFAEEVKK	ESF1 homolog	Esf1	_ALAEEDS(ph)EDELPS(ph)DVDFNDPYFAEEVKK_	2 Phospho (STY)	3.25e-18	3.5e-09	0.486972	0.379066	0.151079	25.3795	26.1293	22.4448	ESF1 homolog	Esf1	_ALAEEDS(ph)EDELPS(ph)DVDFNDPYFAEEVKK_	2 Phospho (STY)	3.25e-18	3.5e-09	0.339039	24.6512	0.0244028	0.133723
ALAEEDSEDELPSDVDFNDPYFAEEVKK	ESF1 homolog	Esf1	_ALAEEDS(ph)EDELPSDVDFNDPYFAEEVKK_	Phospho (STY)	3.25e-18	3.25e-18	0.486972	0.379066	0.151079	25.3795	26.1293	22.4448	ESF1 homolog	Esf1	_ALAEEDS(ph)EDELPS(ph)DVDFNDPYFAEEVKK_	2 Phospho (STY)	3.25e-18	3.5e-09	0.339039	24.6512	0.0244028	0.133723
AVVVSPKEENK	Cyclin-K	Ccnk	_AVVVS(ph)PKEENK_	Phospho (STY)	0.0010073	0.0010073	0.436375	0.331705	0.174662	21.855	22.355	22.128	Cyclin-K	Ccnk	_AVVVS(ph)PKEENK_	Phospho (STY)	0.0010073	0.0010073	0.314247	22.1127	0.0241534	0.133723
CRSPGMLEPLGSAR	Serine/arginine repetitive matrix protein 2	Srrm2	_CRS(ph)PGM(ox)LEPLGSAR_	Oxidation (M),Phospho (STY)	4.96e-06	4.96e-06	0.146916	0.484293	0.837378	23.9534	23.6761	20.8768	Serine/arginine repetitive matrix protein 2	Srrm2	_CRS(ph)PGM(ox)LEPLGSAR_	Oxidation (M),Phospho (STY)	4.96e-06	4.96e-06	0.489529	22.8354	0.0244394	0.133723
DKRPLSGPDVSTPQPGSLTSGTK	Serine/threonine-protein kinase PAK 4	Pak4	_DKRPLS(ph)GPDVSTPQPGSLTSGTK_	Phospho (STY)	2.95e-07	2.95e-07	0.264957	0.214995	0.510354	24.4593	23.5089	21.4093	Serine/threonine-protein kinase PAK 4	Pak4	_DKRPLS(ph)GPDVSTPQPGSLTSGTK_	Phospho (STY)	2.95e-07	2.95e-07	0.330102	23.1258	0.0243391	0.133723
NSSSPVSPASVPGQR	Interferon regulatory factor 2-binding protein-like	Irf2bpl	_NSSS(ph)PVS(ph)PASVPGQR_	2 Phospho (STY)	2.19e-29	2.19e-29	0.340277	0.597221	0.173511	25.5229	24.022	22.366	Interferon regulatory factor 2-binding protein-like	Irf2bpl	_NSSS(ph)PVS(ph)PASVPGQR_	2 Phospho (STY)	2.19e-29	2.19e-29	0.370337	23.9703	0.024486	0.133723
NSSSPVSPASVPGQR	Interferon regulatory factor 2-binding protein-like	Irf2bpl	_NSSS(ph)PVSPASVPGQR_	Phospho (STY)	2.19e-29	2.09e-21	0.340277	0.597221	0.173511	25.5229	24.022	22.366	Interferon regulatory factor 2-binding protein-like	Irf2bpl	_NSSS(ph)PVS(ph)PASVPGQR_	2 Phospho (STY)	2.19e-29	2.19e-29	0.370337	23.9703	0.024486	0.133723
RRSESSGNLPSVADTR	A-kinase anchor protein 1, mitochondrial	Akap1	_RRS(ph)ESSGNLPSVADTR_	Phospho (STY)	3.23e-05	3.23e-05	-0.152484	-0.446522	-0.379282	23.3334	26.9072	23.5252	A-kinase anchor protein 1, mitochondrial	Akap1	_RRS(ph)ESSGNLPSVADTR_	Phospho (STY)	3.23e-05	3.23e-05	-0.326096	24.5886	0.0246962	0.133723
RRSESSGNLPSVADTR	A-kinase anchor protein 1, mitochondrial	Akap1	_RRSESS(ph)GNLPSVADTR_	Phospho (STY)	3.23e-05	0.033147	-0.152484	-0.446522	-0.379282	23.3334	26.9072	23.5252	A-kinase anchor protein 1, mitochondrial	Akap1	_RRS(ph)ESSGNLPSVADTR_	Phospho (STY)	3.23e-05	3.23e-05	-0.326096	24.5886	0.0246962	0.133723
RRSESSGNLPSVADTR	A-kinase anchor protein 1, mitochondrial	Akap1	_RRSES(ph)SGNLPSVADTR_	Phospho (STY)	3.23e-05	0.0033127	-0.152484	-0.446522	-0.379282	23.3334	26.9072	23.5252	A-kinase anchor protein 1, mitochondrial	Akap1	_RRS(ph)ESSGNLPSVADTR_	Phospho (STY)	3.23e-05	3.23e-05	-0.326096	24.5886	0.0246962	0.133723
SSVFSKASPLPK	PH-interacting protein	Phip	_SSVFSKAS(ph)PLPK_	Phospho (STY)	0.00063151	0.00063151	-0.282719	-0.620667	-0.214642	21.0849	22.0088	19.4741	PH-interacting protein	Phip	_SSVFSKAS(ph)PLPK_	Phospho (STY)	0.00063151	0.00063151	-0.372676	20.8559	0.0246901	0.133723
SSVFSKASPLPK	PH-interacting protein	Phip	_SSVFS(ph)KASPLPK_	Phospho (STY)	0.00063151	0.010705	-0.282719	-0.620667	-0.214642	21.0849	22.0088	19.4741	PH-interacting protein	Phip	_SSVFSKAS(ph)PLPK_	Phospho (STY)	0.00063151	0.00063151	-0.372676	20.8559	0.0246901	0.133723
VLSPQKPTITLSAYQR	Nuclear pore complex protein Nup88	Nup88	_VLS(ph)PQKPTITLSAYQR_	Phospho (STY)	2.58e-14	2.58e-14	0.504366	0.341644	0.164658	23.567	24.2244	21.1661	Nuclear pore complex protein Nup88	Nup88	_VLS(ph)PQKPTITLSAYQR_	Phospho (STY)	2.58e-14	2.58e-14	0.336889	22.9858	0.0246704	0.133723
LSQVNGATPVSPIEPESKK	Myb-binding protein 1A	Mybbp1a	_LSQVNGATPVS(ph)PIEPESKK_	Phospho (STY)	8.91e-39	8.91e-39	0.373063	0.219587	0.264837	24.9879	25.1651	23.4288	Myb-binding protein 1A	Mybbp1a	_LSQVNGATPVS(ph)PIEPESKK_	Phospho (STY)	8.91e-39	8.91e-39	0.285829	24.5273	0.0249323	0.134551
SEPVSPSRER	Myocyte-specific enhancer factor 2D	Mef2d	_SEPVS(ph)PSRER_	Phospho (STY)	0.001267	0.001267	0.183074	0.464982	0.30229	19.7523	23.4242	21.8505	Myocyte-specific enhancer factor 2D	Mef2d	_SEPVS(ph)PSRER_	Phospho (STY)	0.001267	0.001267	0.316782	21.6757	0.0250718	0.134855
DKFSPTQDRPESSTVLK	Serine/arginine repetitive matrix protein 2	Srrm2	_DKFS(ph)PTQDRPESSTVLK_	Phospho (STY)	0.00047557	0.00047557	0.306845	0.567935	1.5373	27.2149	26.505	24.2681	Serine/arginine repetitive matrix protein 2	Srrm2	_DKFS(ph)PTQDRPESSTVLK_	Phospho (STY)	0.00047557	0.00047557	0.804025	25.996	0.0252195	0.13514
DKFSPTQDRPESSTVLK	Serine/arginine repetitive matrix protein 2	Srrm2	_DKFSPT(ph)QDRPESSTVLK_	Phospho (STY)	0.00047557	0.040563	0.306845	0.567935	1.5373	27.2149	26.505	24.2681	Serine/arginine repetitive matrix protein 2	Srrm2	_DKFS(ph)PTQDRPESSTVLK_	Phospho (STY)	0.00047557	0.00047557	0.804025	25.996	0.0252195	0.13514
RPLDSPEVEEMPSMK	Transcription initiation factor TFIID subunit 3	Taf3	_RPLDS(ph)PEVEEM(ox)PSM(ox)K_	2 Oxidation (M),Phospho (STY)	4.48e-06	4.48e-06	-0.252123	-0.270278	-0.287871	22.7315	22.487	21.833	Transcription initiation factor TFIID subunit 3	Taf3	_RPLDS(ph)PEVEEM(ox)PSM(ox)K_	2 Oxidation (M),Phospho (STY)	4.48e-06	4.48e-06	-0.27009	22.3505	0.0253208	0.13514
SLTPPFR	Protein ELYS	Ahctf1	_SLT(ph)PPFR_	Phospho (STY)	0.032702	0.032702	-0.309985	-0.234975	-0.272994	20.6759	21.4856	19.1653	Protein ELYS	Ahctf1	_SLT(ph)PPFR_	Phospho (STY)	0.032702	0.032702	-0.272651	20.4423	0.0253753	0.13514
AEEQLPPLLSPPSPSTPHSR	Myosin phosphatase Rho-interacting protein	Mprip	_AEEQLPPLLSPPS(ph)PSTPHSR_	Phospho (STY)	0.0040774	0.0040774	-0.245848	-0.2243	-0.55737	22.7259	22.8379	21.0904	Myosin phosphatase Rho-interacting protein	Mprip	_AEEQLPPLLSPPS(ph)PSTPHSR_	Phospho (STY)	0.0040774	0.0040774	-0.342506	22.2181	0.0262837	0.135302
AKQPVIGDQNSDSDEMLAVLK	Transcriptional regulator ATRX	Atrx	_AKQPVIGDQNS(ph)DS(ph)DEM(ox)LAVLK_	Oxidation (M),2 Phospho (STY)	9.95e-09	0.0019838	0.412619	0.431676	0.139993	25.91	25.5214	22.6604	Transcriptional regulator ATRX	Atrx	_AKQPVIGDQNS(ph)DS(ph)DEM(ox)LAVLK_	Oxidation (M),2 Phospho (STY)	9.95e-09	0.0019838	0.328096	24.6973	0.0257917	0.135302
AKQPVIGDQNSDSDEMLAVLK	Transcriptional regulator ATRX	Atrx	_AKQPVIGDQNS(ph)DSDEM(ox)LAVLK_	Oxidation (M),Phospho (STY)	9.95e-09	9.95e-09	0.412619	0.431676	0.139993	25.91	25.5214	22.6604	Transcriptional regulator ATRX	Atrx	_AKQPVIGDQNS(ph)DS(ph)DEM(ox)LAVLK_	Oxidation (M),2 Phospho (STY)	9.95e-09	0.0019838	0.328096	24.6973	0.0257917	0.135302
AKQPVIGDQNSDSDEMLAVLK	Transcriptional regulator ATRX	Atrx	_AKQPVIGDQNSDS(ph)DEM(ox)LAVLK_	Oxidation (M),Phospho (STY)	9.95e-09	0.00015296	0.412619	0.431676	0.139993	25.91	25.5214	22.6604	Transcriptional regulator ATRX	Atrx	_AKQPVIGDQNS(ph)DS(ph)DEM(ox)LAVLK_	Oxidation (M),2 Phospho (STY)	9.95e-09	0.0019838	0.328096	24.6973	0.0257917	0.135302
CLVAGLLSPR	Protein ELYS	Ahctf1	_CLVAGLLS(ph)PR_	Phospho (STY)	5.03e-07	5.03e-07	0.56988	0.326997	0.166458	22.3178	18.9543	18.7036	Protein ELYS	Ahctf1	_CLVAGLLS(ph)PR_	Phospho (STY)	5.03e-07	5.03e-07	0.354445	19.9919	0.026416	0.135302
INSLTFKK	Dedicator of cytokinesis protein 6	Dock6	_INS(ph)LTFKK_	Phospho (STY)	0.0079862	0.0079862	0.171079	0.533165	0.312665	22.5389	21.4168	19.9894	Dedicator of cytokinesis protein 6	Dock6	_INS(ph)LTFKK_	Phospho (STY)	0.0079862	0.0079862	0.338969	21.315	0.0264772	0.135302
IVGEDSPSRLDR	Nuclear receptor corepressor 2	Ncor2	_IVGEDS(ph)PSRLDR_	Phospho (STY)	0.0080884	0.0080884	-0.368011	-0.336847	-0.174263	22.4593	22.2113	21.1041	Nuclear receptor corepressor 2	Ncor2	_IVGEDS(ph)PSRLDR_	Phospho (STY)	0.0080884	0.0080884	-0.29304	21.9249	0.0260416	0.135302
KESYSVYVYK	Histone H2B type 1-F/J/L;Histone H2B type 1-M;Histone H2B type 1-B;Histone H2B type 1-H;Histone H2B type 2-B;Histone H2B type 1-C/E/G;Histone H2B type 1-K;Histone H2B type 1-P	Hist1h2bf;Hist1h2bm;Hist1h2bb;Hist1h2bh;Hist2h2bb;Hist1h2bc;Hist1h2bk;Hist1h2bp	_KES(ph)YSVYVYK_	Phospho (STY)	0.00057072	0.0005732	-0.320522	-0.174507	-0.400454	21.3287	23.5085	22.1944	Histone H2B type 1-F/J/L;Histone H2B type 1-M;Histone H2B type 1-B;Histone H2B type 1-H;Histone H2B type 2-B;Histone H2B type 1-C/E/G;Histone H2B type 1-K;Histone H2B type 1-P	Hist1h2bf;Hist1h2bm;Hist1h2bb;Hist1h2bh;Hist2h2bb;Hist1h2bc;Hist1h2bk;Hist1h2bp	_KES(ph)YSVYVYK_	Phospho (STY)	0.00057072	0.0005732	-0.298494	22.3439	0.0259703	0.135302
KESYSVYVYK	Histone H2B type 1-F/J/L;Histone H2B type 1-M;Histone H2B type 1-B;Histone H2B type 1-H;Histone H2B type 2-B;Histone H2B type 1-C/E/G;Histone H2B type 1-K;Histone H2B type 1-P	Hist1h2bf;Hist1h2bm;Hist1h2bb;Hist1h2bh;Hist2h2bb;Hist1h2bc;Hist1h2bk;Hist1h2bp	_KESYS(ph)VYVYK_	Phospho (STY)	0.00057072	0.00057072	-0.320522	-0.174507	-0.400454	21.3287	23.5085	22.1944	Histone H2B type 1-F/J/L;Histone H2B type 1-M;Histone H2B type 1-B;Histone H2B type 1-H;Histone H2B type 2-B;Histone H2B type 1-C/E/G;Histone H2B type 1-K;Histone H2B type 1-P	Hist1h2bf;Hist1h2bm;Hist1h2bb;Hist1h2bh;Hist2h2bb;Hist1h2bc;Hist1h2bk;Hist1h2bp	_KES(ph)YSVYVYK_	Phospho (STY)	0.00057072	0.0005732	-0.298494	22.3439	0.0259703	0.135302
KTSFDQDSDVDIFPSDFTSEPPALPR	DNA topoisomerase 2-beta	Top2b	_KT(ph)SFDQDSDVDIFPSDFTSEPPALPR_	Phospho (STY)	1.63e-14	6.95e-14	-0.347729	-0.179613	-0.343751	26.3365	26.9853	24.8862	DNA topoisomerase 2-beta	Top2b	_KT(ph)SFDQDSDVDIFPSDFTSEPPALPR_	Phospho (STY)	1.63e-14	6.95e-14	-0.290364	26.0693	0.0257115	0.135302
KTSFDQDSDVDIFPSDFTSEPPALPR	DNA topoisomerase 2-beta	Top2b	_KTSFDQDS(ph)DVDIFPSDFTSEPPALPR_	Phospho (STY)	1.63e-14	1.63e-14	-0.347729	-0.179613	-0.343751	26.3365	26.9853	24.8862	DNA topoisomerase 2-beta	Top2b	_KT(ph)SFDQDSDVDIFPSDFTSEPPALPR_	Phospho (STY)	1.63e-14	6.95e-14	-0.290364	26.0693	0.0257115	0.135302
KTSFDQDSDVDIFPSDFTSEPPALPR	DNA topoisomerase 2-beta	Top2b	_KTS(ph)FDQDSDVDIFPSDFTSEPPALPR_	Phospho (STY)	1.63e-14	8.21e-07	-0.347729	-0.179613	-0.343751	26.3365	26.9853	24.8862	DNA topoisomerase 2-beta	Top2b	_KT(ph)SFDQDSDVDIFPSDFTSEPPALPR_	Phospho (STY)	1.63e-14	6.95e-14	-0.290364	26.0693	0.0257115	0.135302
LKGQEDSLASAVDATTGQEACDSD	Coiled-coil domain-containing protein 12	Ccdc12	_LKGQEDSLASAVDATTGQEACDS(ph)D_	Phospho (STY)	1.79e-28	1.79e-28	0.318809	0.219215	0.788017	23.5681	22.1692	20.5334	Coiled-coil domain-containing protein 12	Ccdc12	_LKGQEDSLASAVDATTGQEACDS(ph)D_	Phospho (STY)	1.79e-28	1.79e-28	0.442014	22.0902	0.0259643	0.135302
LPAPQEDTASEAGTPQGEVQTR	RNA-binding protein Raly	Raly	_LPAPQEDTAS(ph)EAGT(ph)PQGEVQTR_	2 Phospho (STY)	3.02e-11	4.13e-05	-0.168917	-0.321604	-0.543488	25.1083	23.5904	19.6912	RNA-binding protein Raly	Raly	_LPAPQEDTAS(ph)EAGT(ph)PQGEVQTR_	2 Phospho (STY)	3.02e-11	4.13e-05	-0.34467	22.7966	0.0260872	0.135302
LPAPQEDTASEAGTPQGEVQTR	RNA-binding protein Raly	Raly	_LPAPQEDT(ph)ASEAGT(ph)PQGEVQTR_	2 Phospho (STY)	3.02e-11	0.0038718	-0.168917	-0.321604	-0.543488	25.1083	23.5904	19.6912	RNA-binding protein Raly	Raly	_LPAPQEDTAS(ph)EAGT(ph)PQGEVQTR_	2 Phospho (STY)	3.02e-11	4.13e-05	-0.34467	22.7966	0.0260872	0.135302
LPAPQEDTASEAGTPQGEVQTR	RNA-binding protein Raly	Raly	_LPAPQEDTAS(ph)EAGTPQGEVQTR_	Phospho (STY)	3.02e-11	3.02e-11	-0.168917	-0.321604	-0.543488	25.1083	23.5904	19.6912	RNA-binding protein Raly	Raly	_LPAPQEDTAS(ph)EAGT(ph)PQGEVQTR_	2 Phospho (STY)	3.02e-11	4.13e-05	-0.34467	22.7966	0.0260872	0.135302
NNMSPHGIPAR	Metastasis-associated protein MTA1	Mta1	_NNM(ox)S(ph)PHGIPAR_	Oxidation (M),Phospho (STY)	2.04e-05	2.04e-05	-0.493256	-0.529593	-0.111072	26.1779	25.744	23.3903	Metastasis-associated protein MTA1	Mta1	_NNM(ox)S(ph)PHGIPAR_	Oxidation (M),Phospho (STY)	2.04e-05	2.04e-05	-0.377974	25.1041	0.0262203	0.135302
RDSFDDRGPSLNPVLDYDHGSR	Matrin-3	Matr3	_RDSFDDRGPS(ph)LNPVLDYDHGSR_	Phospho (STY)	1.9e-07	2.19e-05	0.313246	0.47467	0.169027	25.0931	28.6755	25.621	Matrin-3	Matr3	_RDSFDDRGPS(ph)LNPVLDYDHGSR_	Phospho (STY)	1.9e-07	2.19e-05	0.318981	26.4632	0.0264701	0.135302
RDSFDDRGPSLNPVLDYDHGSR	Matrin-3	Matr3	_RDS(ph)FDDRGPSLNPVLDYDHGSR_	Phospho (STY)	1.9e-07	1.9e-07	0.313246	0.47467	0.169027	25.0931	28.6755	25.621	Matrin-3	Matr3	_RDSFDDRGPS(ph)LNPVLDYDHGSR_	Phospho (STY)	1.9e-07	2.19e-05	0.318981	26.4632	0.0264701	0.135302
RYPSSISSSPQKDLTQAK	Ubiquitin-associated protein 2-like	Ubap2l	_RYPSSISS(ph)SPQKDLTQAK_	Phospho (STY)	4.74e-05	0.0041103	0.105142	0.547943	0.525768	25.3516	23.801	22.5943	Ubiquitin-associated protein 2-like	Ubap2l	_RYPSSISS(ph)SPQKDLTQAK_	Phospho (STY)	4.74e-05	0.0041103	0.392951	23.9156	0.0261581	0.135302
RYPSSISSSPQKDLTQAK	Ubiquitin-associated protein 2-like	Ubap2l	_RYPSSISSS(ph)PQKDLTQAK_	Phospho (STY)	4.74e-05	4.74e-05	0.105142	0.547943	0.525768	25.3516	23.801	22.5943	Ubiquitin-associated protein 2-like	Ubap2l	_RYPSSISS(ph)SPQKDLTQAK_	Phospho (STY)	4.74e-05	0.0041103	0.392951	23.9156	0.0261581	0.135302
RYPSSISSSPQKDLTQAK	Ubiquitin-associated protein 2-like	Ubap2l	_RYPS(ph)SISSSPQKDLTQAK_	Phospho (STY)	4.74e-05	0.016984	0.105142	0.547943	0.525768	25.3516	23.801	22.5943	Ubiquitin-associated protein 2-like	Ubap2l	_RYPSSISS(ph)SPQKDLTQAK_	Phospho (STY)	4.74e-05	0.0041103	0.392951	23.9156	0.0261581	0.135302
SRPLNAVSQDGKETK	DNA-binding protein A	Csda	_SRPLNAVS(ph)QDGKETK_	Phospho (STY)	0.0010455	0.017565	0.1149	0.53446	0.463518	24.8374	25.7563	23.3292	DNA-binding protein A	Csda	_SRPLNAVS(ph)QDGKETK_	Phospho (STY)	0.0010455	0.017565	0.370959	24.641	0.0264922	0.135302
SRPLNAVSQDGKETK	DNA-binding protein A	Csda	_S(ph)RPLNAVSQDGKETK_	Phospho (STY)	0.0010455	0.0010455	0.1149	0.53446	0.463518	24.8374	25.7563	23.3292	DNA-binding protein A	Csda	_SRPLNAVS(ph)QDGKETK_	Phospho (STY)	0.0010455	0.017565	0.370959	24.641	0.0264922	0.135302
RVAGGSGSESPLLK	Phosphatidylserine synthase 2	Ptdss2	_RVAGGSGSES(ph)PLLK_	Phospho (STY)	0.0052298	0.0052298	-0.468771	-0.374056	-0.141844	24.5501	23.418	22.2844	Phosphatidylserine synthase 2	Ptdss2	_RVAGGSGSES(ph)PLLK_	Phospho (STY)	0.0052298	0.0052298	-0.328224	23.4175	0.0267055	0.135537
RVAGGSGSESPLLK	Phosphatidylserine synthase 2	Ptdss2	_RVAGGS(ph)GSESPLLK_	Phospho (STY)	0.0052298	0.024328	-0.468771	-0.374056	-0.141844	24.5501	23.418	22.2844	Phosphatidylserine synthase 2	Ptdss2	_RVAGGSGSES(ph)PLLK_	Phospho (STY)	0.0052298	0.0052298	-0.328224	23.4175	0.0267055	0.135537
SETAPAAPAAPAPAEKTPVKKK	Histone H1.4	Hist1h1e	_(ac)SETAPAAPAAPAPAEKT(ph)PVKKK_	Acetyl (Protein N-term),Phospho (STY)	2.66e-06	2.66e-06	-4.31643	-0.035875	-5.16049	27.6278	26.1611	24.5097	Histone H1.4	Hist1h1e	_(ac)SETAPAAPAAPAPAEKT(ph)PVKKK_	Acetyl (Protein N-term),Phospho (STY)	2.66e-06	2.66e-06	-3.17093	26.0995	0.0266622	0.135537
SLLDSDDSSDLLDFALSASRPESR	AT-hook DNA-binding motif-containing protein 1	Ahdc1	_SLLDSDDS(ph)SDLLDFALSASRPESR_	Phospho (STY)	9.88e-12	3.83e-06	0.685626	0.343124	0.17031	22.2885	24.3726	19.972	AT-hook DNA-binding motif-containing protein 1	Ahdc1	_SLLDSDDS(ph)SDLLDFALSASRPESR_	Phospho (STY)	9.88e-12	3.83e-06	0.399686	22.2111	0.027139	0.136454
SLLDSDDSSDLLDFALSASRPESR	AT-hook DNA-binding motif-containing protein 1	Ahdc1	_SLLDS(ph)DDSSDLLDFALSASRPESR_	Phospho (STY)	9.88e-12	9.88e-12	0.685626	0.343124	0.17031	22.2885	24.3726	19.972	AT-hook DNA-binding motif-containing protein 1	Ahdc1	_SLLDSDDS(ph)SDLLDFALSASRPESR_	Phospho (STY)	9.88e-12	3.83e-06	0.399686	22.2111	0.027139	0.136454
SSAPPRSPTPR	Beta-parvin	Parvb	_(ac)SSAPPRS(ph)PTPR_	Acetyl (Protein N-term),Phospho (STY)	0.00221	0.00221	0.159371	0.537942	0.328262	23.4447	22.2705	19.8354	Beta-parvin	Parvb	_(ac)SSAPPRS(ph)PTPR_	Acetyl (Protein N-term),Phospho (STY)	0.00221	0.00221	0.341858	21.8502	0.0271054	0.136454
VTNAISPESSPGVGR	Pericentriolar material 1 protein	Pcm1	_VTNAIS(ph)PES(ph)S(ph)PGVGR_	3 Phospho (STY)	5.45e-46	2.77e-14	0.422986	0.25181	0.208392	26.2693	24.7644	23.1037	Pericentriolar material 1 protein	Pcm1	_VTNAIS(ph)PES(ph)S(ph)PGVGR_	3 Phospho (STY)	5.45e-46	2.77e-14	0.294396	24.7125	0.0270738	0.136454
VTNAISPESSPGVGR	Pericentriolar material 1 protein	Pcm1	_VTNAIS(ph)PESS(ph)PGVGR_	2 Phospho (STY)	5.45e-46	5.45e-46	0.422986	0.25181	0.208392	26.2693	24.7644	23.1037	Pericentriolar material 1 protein	Pcm1	_VTNAIS(ph)PES(ph)S(ph)PGVGR_	3 Phospho (STY)	5.45e-46	2.77e-14	0.294396	24.7125	0.0270738	0.136454
VTNAISPESSPGVGR	Pericentriolar material 1 protein	Pcm1	_VTNAIS(ph)PESSPGVGR_	Phospho (STY)	5.45e-46	6.94e-15	0.422986	0.25181	0.208392	26.2693	24.7644	23.1037	Pericentriolar material 1 protein	Pcm1	_VTNAIS(ph)PES(ph)S(ph)PGVGR_	3 Phospho (STY)	5.45e-46	2.77e-14	0.294396	24.7125	0.0270738	0.136454
VTNAISPESSPGVGR	Pericentriolar material 1 protein	Pcm1	_VTNAISPESS(ph)PGVGR_	Phospho (STY)	5.45e-46	2.45e-14	0.422986	0.25181	0.208392	26.2693	24.7644	23.1037	Pericentriolar material 1 protein	Pcm1	_VTNAIS(ph)PES(ph)S(ph)PGVGR_	3 Phospho (STY)	5.45e-46	2.77e-14	0.294396	24.7125	0.0270738	0.136454
VTNAISPESSPGVGR	Pericentriolar material 1 protein	Pcm1	_VTNAISPES(ph)SPGVGR_	Phospho (STY)	5.45e-46	2.73e-14	0.422986	0.25181	0.208392	26.2693	24.7644	23.1037	Pericentriolar material 1 protein	Pcm1	_VTNAIS(ph)PES(ph)S(ph)PGVGR_	3 Phospho (STY)	5.45e-46	2.77e-14	0.294396	24.7125	0.0270738	0.136454
DASPPPAFKPEPPKAR	Tight junction protein ZO-2	Tjp2	_DAS(ph)PPPAFKPEPPKAR_	Phospho (STY)	0.004185	0.004185	0.176578	0.351515	0.326882	25.0815	24.1589	22.5694	Tight junction protein ZO-2	Tjp2	_DAS(ph)PPPAFKPEPPKAR_	Phospho (STY)	0.004185	0.004185	0.284992	23.9366	0.0272646	0.13666
RGPEVEGSPVSEALR	Bromodomain and WD repeat-containing protein 1	Brwd1	_RGPEVEGS(ph)PVSEALR_	Phospho (STY)	4.35e-14	4.35e-14	-0.233413	-0.420762	-0.22265	27.2882	26.7075	23.604	Bromodomain and WD repeat-containing protein 1	Brwd1	_RGPEVEGS(ph)PVSEALR_	Phospho (STY)	4.35e-14	4.35e-14	-0.292275	25.8666	0.0274269	0.13705
LSPSPTSQR	Prelamin-A/C;Lamin-A/C	Lmna	_LSPS(ph)PTSQR_	Phospho (STY)	0.00089022	0.00089022	0.408929	0.830418	0.161049	24.7441	22.9403	22.8834	Prelamin-A/C;Lamin-A/C	Lmna	_LSPS(ph)PTSQR_	Phospho (STY)	0.00089022	0.00089022	0.466799	23.5226	0.0275138	0.137061
SSSPVTELTARSPVKQDKSEISTDPK	Serine/arginine repetitive matrix protein 2	Srrm2	_S(ph)SSPVTELTARS(ph)PVKQDKSEISTDPK_	2 Phospho (STY)	0.050913	0.050913	0.0154976	-3.48571	-3.74053	24.1987	24.5803	23.0004	Serine/arginine repetitive matrix protein 2	Srrm2	_S(ph)SSPVTELTARS(ph)PVKQDKSEISTDPK_	2 Phospho (STY)	0.050913	0.050913	-2.40358	23.9265	0.0276268	0.137202
DKSPVREPIDNLTPEER	RNA-binding protein 39	Rbm39	_DKS(ph)PVREPIDNLTPEER_	Phospho (STY)	4.61e-21	4.61e-21	0.167358	0.308361	0.380286	27.0881	26.8216	21.4112	RNA-binding protein 39	Rbm39	_DKS(ph)PVREPIDNLTPEER_	Phospho (STY)	4.61e-21	4.61e-21	0.285335	25.107	0.0292728	0.138319
DSASPIQK	Treacle protein	Tcof1	_DSAS(ph)PIQK_	Phospho (STY)	7.78e-23	7.78e-23	0.265317	0.235727	0.279412	17.4229	18.023	16.4653	Treacle protein	Tcof1	_DSAS(ph)PIQK_	Phospho (STY)	7.78e-23	7.78e-23	0.260152	17.3037	0.0290188	0.138319
EKVESAGPGGDSEPTGSTGALAHTPR	Histone-lysine N-methyltransferase MLL4	Wbp7	_EKVESAGPGGDS(ph)EPTGSTGALAHTPR_	Phospho (STY)	1.99e-07	1.99e-07	-0.519528	-0.255684	-0.196608	23.1638	22.6373	20.4999	Histone-lysine N-methyltransferase MLL4	Wbp7	_EKVESAGPGGDS(ph)EPTGSTGALAHTPR_	Phospho (STY)	1.99e-07	1.99e-07	-0.32394	22.1004	0.0287099	0.138319
GGGGNSSSSGSGSGSGSGSPSTGSSGSSSSPGAR	Aspartyl/asparaginyl beta-hydroxylase	Asph	_GGGGNSSSS(ph)GSGSGSGSGSPSTGSSGSSSSPGAR_	Phospho (STY)	6.93e-24	0.0016318	-0.254599	-0.440361	-0.194229	20.1528	20.6958	19.4242	Aspartyl/asparaginyl beta-hydroxylase	Asph	_GGGGNSSSS(ph)GSGSGSGSGSPSTGSSGSSSSPGAR_	Phospho (STY)	6.93e-24	0.0016318	-0.296396	20.091	0.0289775	0.138319
GGGGNSSSSGSGSGSGSGSPSTGSSGSSSSPGAR	Aspartyl/asparaginyl beta-hydroxylase	Asph	_GGGGNSSS(ph)SGSGSGSGSGSPSTGSSGSSSSPGAR_	Phospho (STY)	6.93e-24	0.00053474	-0.254599	-0.440361	-0.194229	20.1528	20.6958	19.4242	Aspartyl/asparaginyl beta-hydroxylase	Asph	_GGGGNSSSS(ph)GSGSGSGSGSPSTGSSGSSSSPGAR_	Phospho (STY)	6.93e-24	0.0016318	-0.296396	20.091	0.0289775	0.138319
GGGGNSSSSGSGSGSGSGSPSTGSSGSSSSPGAR	Aspartyl/asparaginyl beta-hydroxylase	Asph	_GGGGNS(ph)SSSGSGSGSGSGSPSTGSSGSSSSPGAR_	Phospho (STY)	6.93e-24	1.24e-07	-0.254599	-0.440361	-0.194229	20.1528	20.6958	19.4242	Aspartyl/asparaginyl beta-hydroxylase	Asph	_GGGGNSSSS(ph)GSGSGSGSGSPSTGSSGSSSSPGAR_	Phospho (STY)	6.93e-24	0.0016318	-0.296396	20.091	0.0289775	0.138319
GGGGNSSSSGSGSGSGSGSPSTGSSGSSSSPGAR	Aspartyl/asparaginyl beta-hydroxylase	Asph	_GGGGNSSSSGSGSGSGSGSPSTGSS(ph)GSSSSPGAR_	Phospho (STY)	6.93e-24	1.66e-12	-0.254599	-0.440361	-0.194229	20.1528	20.6958	19.4242	Aspartyl/asparaginyl beta-hydroxylase	Asph	_GGGGNSSSS(ph)GSGSGSGSGSPSTGSSGSSSSPGAR_	Phospho (STY)	6.93e-24	0.0016318	-0.296396	20.091	0.0289775	0.138319
GGGGNSSSSGSGSGSGSGSPSTGSSGSSSSPGAR	Aspartyl/asparaginyl beta-hydroxylase	Asph	_GGGGNSSSSGSGSGSGSGS(ph)PSTGSSGSSSSPGAR_	Phospho (STY)	6.93e-24	0.0060155	-0.254599	-0.440361	-0.194229	20.1528	20.6958	19.4242	Aspartyl/asparaginyl beta-hydroxylase	Asph	_GGGGNSSSS(ph)GSGSGSGSGSPSTGSSGSSSSPGAR_	Phospho (STY)	6.93e-24	0.0016318	-0.296396	20.091	0.0289775	0.138319
IYQYIQSR	Dual specificity tyrosine-phosphorylation-regulated kinase 1A;Dual specificity tyrosine-phosphorylation-regulated kinase 1B	Dyrk1a;Dyrk1b	_IYQY(ph)IQSR_	Phospho (STY)	7.21e-08	7.21e-08	0.164271	0.443819	0.307429	24.4752	23.8519	21.7561	Dual specificity tyrosine-phosphorylation-regulated kinase 1A;Dual specificity tyrosine-phosphorylation-regulated kinase 1B	Dyrk1a;Dyrk1b	_IYQY(ph)IQSR_	Phospho (STY)	7.21e-08	7.21e-08	0.305173	23.361	0.0282345	0.138319
KAKGPEEESTGSPESTAAPASASQK	Kinesin-like protein KIF22	Kif22	_KAKGPEEESTGS(ph)PESTAAPASASQK_	Phospho (STY)	2.08e-15	2.08e-15	0.536152	0.255561	0.19862	21.8208	24.7229	22.3541	Kinesin-like protein KIF22	Kif22	_KAKGPEEESTGS(ph)PESTAAPASASQK_	Phospho (STY)	2.08e-15	2.08e-15	0.330111	22.9659	0.0286533	0.138319
KASSPSPLTVGTAESQR	mRNA-decapping enzyme 1A	Dcp1a	_KASSPS(ph)PLTVGTAESQR_	Phospho (STY)	3.82e-79	9.4e-15	-0.39498	-0.231803	-0.218011	25.9387	25.6383	24.2277	mRNA-decapping enzyme 1A	Dcp1a	_KASSPS(ph)PLTVGTAESQR_	Phospho (STY)	3.82e-79	9.4e-15	-0.281598	25.2682	0.0289929	0.138319
KASSPSPLTVGTAESQR	mRNA-decapping enzyme 1A	Dcp1a	_KASS(ph)PSPLTVGTAESQR_	Phospho (STY)	3.82e-79	3.82e-79	-0.39498	-0.231803	-0.218011	25.9387	25.6383	24.2277	mRNA-decapping enzyme 1A	Dcp1a	_KASSPS(ph)PLTVGTAESQR_	Phospho (STY)	3.82e-79	9.4e-15	-0.281598	25.2682	0.0289929	0.138319
KASSPSPLTVGTAESQR	mRNA-decapping enzyme 1A	Dcp1a	_KAS(ph)SPSPLTVGTAESQR_	Phospho (STY)	3.82e-79	2.06e-09	-0.39498	-0.231803	-0.218011	25.9387	25.6383	24.2277	mRNA-decapping enzyme 1A	Dcp1a	_KASSPS(ph)PLTVGTAESQR_	Phospho (STY)	3.82e-79	9.4e-15	-0.281598	25.2682	0.0289929	0.138319
KSSFSNSADDIKSK	Chromobox protein homolog 5	Cbx5	_KS(ph)SFSNSADDIKSK_	Phospho (STY)	3.96e-17	3.96e-17	0.101516	0.635987	1.05942	22.894	23.0918	22.7264	Chromobox protein homolog 5	Cbx5	_KS(ph)SFSNSADDIKSK_	Phospho (STY)	3.96e-17	3.96e-17	0.598976	22.9041	0.0288093	0.138319
KSSFSNSADDIKSK	Chromobox protein homolog 5	Cbx5	_KSS(ph)FSNSADDIKSK_	Phospho (STY)	3.96e-17	8.09e-14	0.101516	0.635987	1.05942	22.894	23.0918	22.7264	Chromobox protein homolog 5	Cbx5	_KS(ph)SFSNSADDIKSK_	Phospho (STY)	3.96e-17	3.96e-17	0.598976	22.9041	0.0288093	0.138319
LQQQAALSPTTAPAVSSVSKQETIMR	Transcriptional repressor p66-beta	Gatad2b	_LQQQAALS(ph)PTTAPAVSSVSKQETIM(ox)R_	Oxidation (M),Phospho (STY)	2.73e-10	2.73e-10	-0.16942	-0.336519	-0.351001	24.3886	25.09	22.3927	Transcriptional repressor p66-beta	Gatad2b	_LQQQAALS(ph)PTTAPAVSSVSKQETIM(ox)R_	Oxidation (M),Phospho (STY)	2.73e-10	2.73e-10	-0.285647	23.9571	0.0279735	0.138319
QSSVTQVTEQSPK	Zinc finger protein 638	Znf638	_QSSVTQVTEQS(ph)PK_	Phospho (STY)	1.5e-14	1.5e-14	0.304394	0.280956	0.213752	22.5278	21.5423	18.3837	Zinc finger protein 638	Znf638	_QSSVTQVTEQS(ph)PK_	Phospho (STY)	1.5e-14	1.5e-14	0.266367	20.8179	0.0282393	0.138319
SLGSSADLELLLR	Solute carrier family 35 member C2	Slc35c2	_SLGS(ph)SADLELLLR_	Phospho (STY)	5.72e-44	5.72e-44	-0.223424	-0.286427	-0.274285	23.7046	19.3691	17.5396	Solute carrier family 35 member C2	Slc35c2	_SLGS(ph)SADLELLLR_	Phospho (STY)	5.72e-44	5.72e-44	-0.261379	20.2044	0.0291222	0.138319
SQSPVHLR	Msx2-interacting protein	Spen	_SQS(ph)PVHLR_	Phospho (STY)	0.00060673	0.00060673	0.202512	0.405666	0.251689	23.7385	22.9475	21.1904	Msx2-interacting protein	Spen	_SQS(ph)PVHLR_	Phospho (STY)	0.00060673	0.00060673	0.286622	22.6255	0.0284415	0.138319
SSGSPYGGGYGSGGGSGGYGSR	Heterogeneous nuclear ribonucleoprotein A3	Hnrnpa3	_S(ph)SGSPYGGGYGSGGGSGGYGSR_	Phospho (STY)	4.5e-101	1.84e-85	-0.242499	-0.210696	-0.376695	27.8303	26.8521	24.539	Heterogeneous nuclear ribonucleoprotein A3	Hnrnpa3	_S(ph)SGSPYGGGYGSGGGSGGYGSR_	Phospho (STY)	4.5e-101	1.84e-85	-0.27663	26.4071	0.0292185	0.138319
SSGSPYGGGYGSGGGSGGYGSR	Heterogeneous nuclear ribonucleoprotein A3	Hnrnpa3	_SSGS(ph)PYGGGYGSGGGSGGYGSR_	Phospho (STY)	4.5e-101	4.5e-101	-0.242499	-0.210696	-0.376695	27.8303	26.8521	24.539	Heterogeneous nuclear ribonucleoprotein A3	Hnrnpa3	_S(ph)SGSPYGGGYGSGGGSGGYGSR_	Phospho (STY)	4.5e-101	1.84e-85	-0.27663	26.4071	0.0292185	0.138319
SSGSPYGGGYGSGGGSGGYGSR	Heterogeneous nuclear ribonucleoprotein A3	Hnrnpa3	_SSGSPY(ph)GGGYGSGGGSGGYGSR_	Phospho (STY)	4.5e-101	2.8e-35	-0.242499	-0.210696	-0.376695	27.8303	26.8521	24.539	Heterogeneous nuclear ribonucleoprotein A3	Hnrnpa3	_S(ph)SGSPYGGGYGSGGGSGGYGSR_	Phospho (STY)	4.5e-101	1.84e-85	-0.27663	26.4071	0.0292185	0.138319
SSGSPYGGGYGSGGGSGGYGSR	Heterogeneous nuclear ribonucleoprotein A3	Hnrnpa3	_SSGSPYGGGY(ph)GSGGGSGGYGSR_	Phospho (STY)	4.5e-101	8.66e-21	-0.242499	-0.210696	-0.376695	27.8303	26.8521	24.539	Heterogeneous nuclear ribonucleoprotein A3	Hnrnpa3	_S(ph)SGSPYGGGYGSGGGSGGYGSR_	Phospho (STY)	4.5e-101	1.84e-85	-0.27663	26.4071	0.0292185	0.138319
SSGSPYGGGYGSGGGSGGYGSR	Heterogeneous nuclear ribonucleoprotein A3	Hnrnpa3	_SS(ph)GSPYGGGYGSGGGSGGYGSR_	Phospho (STY)	4.5e-101	1.52e-21	-0.242499	-0.210696	-0.376695	27.8303	26.8521	24.539	Heterogeneous nuclear ribonucleoprotein A3	Hnrnpa3	_S(ph)SGSPYGGGYGSGGGSGGYGSR_	Phospho (STY)	4.5e-101	1.84e-85	-0.27663	26.4071	0.0292185	0.138319
SYQVAPLSPR	Disks large-associated protein 5	Dlgap5	_SYQVAPLS(ph)PR_	Phospho (STY)	5.43e-05	5.43e-05	0.381173	0.622743	0.133564	26.0938	25.0873	22.6237	Disks large-associated protein 5	Dlgap5	_SYQVAPLS(ph)PR_	Phospho (STY)	5.43e-05	5.43e-05	0.37916	24.6016	0.0285476	0.138319
TASELLLDRR	Piezo-type mechanosensitive ion channel component 1	Piezo1	_TAS(ph)ELLLDRR_	Phospho (STY)	0.0011297	0.0011297	-0.169696	-0.28884	-0.499218	23.0594	23.6509	23.0846	Piezo-type mechanosensitive ion channel component 1	Piezo1	_TAS(ph)ELLLDRR_	Phospho (STY)	0.0011297	0.0011297	-0.319251	23.265	0.0291145	0.138319
TSSLPESSPSK	LIM domain and actin-binding protein 1	Lima1	_TSSLPESS(ph)PSK_	Phospho (STY)	2.34e-08	4.95e-07	-0.684109	-0.703619	-0.0623392	26.458	25.1445	22.6129	LIM domain and actin-binding protein 1	Lima1	_TSSLPESS(ph)PSK_	Phospho (STY)	2.34e-08	4.95e-07	-0.483356	24.7385	0.0292277	0.138319
TSSLPESSPSK	LIM domain and actin-binding protein 1	Lima1	_TSSLPES(ph)SPSK_	Phospho (STY)	2.34e-08	2.34e-08	-0.684109	-0.703619	-0.0623392	26.458	25.1445	22.6129	LIM domain and actin-binding protein 1	Lima1	_TSSLPESS(ph)PSK_	Phospho (STY)	2.34e-08	4.95e-07	-0.483356	24.7385	0.0292277	0.138319
TSSLPESSPSK	LIM domain and actin-binding protein 1	Lima1	_TSSLPESSPS(ph)K_	Phospho (STY)	2.34e-08	0.00012397	-0.684109	-0.703619	-0.0623392	26.458	25.1445	22.6129	LIM domain and actin-binding protein 1	Lima1	_TSSLPESS(ph)PSK_	Phospho (STY)	2.34e-08	4.95e-07	-0.483356	24.7385	0.0292277	0.138319
VTRSQEELREEK	Afadin	Mllt4	_VTRS(ph)QEELREEK_	Phospho (STY)	0.033602	0.033602	0.416516	0.114234	0.601506	22.7031	26.2647	23.8758	Afadin	Mllt4	_VTRS(ph)QEELREEK_	Phospho (STY)	0.033602	0.033602	0.377419	24.2812	0.0293043	0.138319
ASVGQSPVLPSTTFK	Regulation of nuclear pre-mRNA domain-containing protein 2	Rprd2	_ASVGQS(ph)PVLPSTTFK_	Phospho (STY)	1.53e-06	1.53e-06	-0.281141	-0.236809	-0.258926	21.6419	19.8958	17.2603	Regulation of nuclear pre-mRNA domain-containing protein 2	Rprd2	_ASVGQS(ph)PVLPSTTFK_	Phospho (STY)	1.53e-06	1.53e-06	-0.258959	19.5994	0.0294759	0.138323
STSLPAPR	E3 ubiquitin-protein ligase Topors	Topors	_STS(ph)LPAPR_	Phospho (STY)	0.0031672	0.0031672	0.320427	0.211261	0.848077	24.0503	22.8086	20.6781	E3 ubiquitin-protein ligase Topors	Topors	_STS(ph)LPAPR_	Phospho (STY)	0.0031672	0.0031672	0.459922	22.5123	0.0293963	0.138323
AEEDEILNRSPR	Calnexin	Canx	_AEEDEILNRS(ph)PR_	Phospho (STY)	1.2e-07	1.2e-07	-0.301835	-0.161766	-0.569137	29.8777	28.9224	28.1492	Calnexin	Canx	_AEEDEILNRS(ph)PR_	Phospho (STY)	1.2e-07	1.2e-07	-0.344246	28.9831	0.0300775	0.138734
ATHVPENSDTEQDVFTAKPAR	Zinc finger protein 106	Zfp106	_ATHVPENS(ph)DTEQDVFTAKPAR_	Phospho (STY)	4.47e-10	4.47e-10	0.404794	0.218967	0.222681	26.1751	26.1041	22.9567	Zinc finger protein 106	Zfp106	_ATHVPENS(ph)DTEQDVFTAKPAR_	Phospho (STY)	4.47e-10	4.47e-10	0.282147	25.0786	0.030065	0.138734
ATHVPENSDTEQDVFTAKPAR	Zinc finger protein 106	Zfp106	_ATHVPENS(ph)DT(ph)EQDVFTAKPAR_	2 Phospho (STY)	4.47e-10	5.71e-05	0.404794	0.218967	0.222681	26.1751	26.1041	22.9567	Zinc finger protein 106	Zfp106	_ATHVPENS(ph)DTEQDVFTAKPAR_	Phospho (STY)	4.47e-10	4.47e-10	0.282147	25.0786	0.030065	0.138734
DGSISPVSSECSAVER	Zinc finger and BTB domain-containing protein 44	Zbtb44	_DGSIS(ph)PVSS(ph)ECSAVER_	2 Phospho (STY)	2.46e-39	1.22e-09	0.371726	0.39835	0.136454	25.0948	25.6273	23.4883	Zinc finger and BTB domain-containing protein 44	Zbtb44	_DGSIS(ph)PVSS(ph)ECSAVER_	2 Phospho (STY)	2.46e-39	1.22e-09	0.302177	24.7368	0.0300677	0.138734
DGSISPVSSECSAVER	Zinc finger and BTB domain-containing protein 44	Zbtb44	_DGSIS(ph)PVSSECSAVER_	Phospho (STY)	2.46e-39	2.46e-39	0.371726	0.39835	0.136454	25.0948	25.6273	23.4883	Zinc finger and BTB domain-containing protein 44	Zbtb44	_DGSIS(ph)PVSS(ph)ECSAVER_	2 Phospho (STY)	2.46e-39	1.22e-09	0.302177	24.7368	0.0300677	0.138734
MPDEPEEPVVTVSSPAVPPPTK	Bromodomain-containing protein 4	Brd4	_M(ox)PDEPEEPVVTVSS(ph)PAVPPPTK_	Oxidation (M),Phospho (STY)	2.06e-05	2.29e-05	-0.217373	-0.288999	-0.273657	22.9303	23.3901	21.833	Bromodomain-containing protein 4	Brd4	_M(ox)PDEPEEPVVTVSS(ph)PAVPPPTK_	Oxidation (M),Phospho (STY)	2.06e-05	2.29e-05	-0.26001	22.7178	0.0299384	0.138734
MPDEPEEPVVTVSSPAVPPPTK	Bromodomain-containing protein 4	Brd4	_M(ox)PDEPEEPVVTVS(ph)SPAVPPPTK_	Oxidation (M),Phospho (STY)	2.06e-05	2.91e-05	-0.217373	-0.288999	-0.273657	22.9303	23.3901	21.833	Bromodomain-containing protein 4	Brd4	_M(ox)PDEPEEPVVTVSS(ph)PAVPPPTK_	Oxidation (M),Phospho (STY)	2.06e-05	2.29e-05	-0.26001	22.7178	0.0299384	0.138734
MPDEPEEPVVTVSSPAVPPPTK	Bromodomain-containing protein 4	Brd4	_MPDEPEEPVVTVSS(ph)PAVPPPTK_	Phospho (STY)	2.06e-05	2.06e-05	-0.217373	-0.288999	-0.273657	22.9303	23.3901	21.833	Bromodomain-containing protein 4	Brd4	_M(ox)PDEPEEPVVTVSS(ph)PAVPPPTK_	Oxidation (M),Phospho (STY)	2.06e-05	2.29e-05	-0.26001	22.7178	0.0299384	0.138734
NPEDKSPQLSLSPRPTSPK	Protein Wiz	Wiz	_NPEDKSPQLSLS(ph)PRPT(ph)SPK_	2 Phospho (STY)	4.09e-05	4.09e-05	0.338453	0.265557	0.200002	24.3116	22.9518	19.8525	Protein Wiz	Wiz	_NPEDKSPQLSLS(ph)PRPT(ph)SPK_	2 Phospho (STY)	4.09e-05	4.09e-05	0.268004	22.372	0.0299044	0.138734
RLPVSPVAGS	U3 small nucleolar RNA-interacting protein 2	Rrp9	_RLPVS(ph)PVAGS_	Phospho (STY)	1.31e-06	1.31e-06	0.209641	0.258097	0.656908	28.666	27.6548	26.0866	U3 small nucleolar RNA-interacting protein 2	Rrp9	_RLPVS(ph)PVAGS_	Phospho (STY)	1.31e-06	1.31e-06	0.374882	27.4691	0.0298713	0.138734
STSPPPSPEVWAESR	Dematin	Epb49	_S(ph)TSPPPSPEVWAESR_	Phospho (STY)	2.06e-38	3.14e-06	0.260026	0.212258	0.313478	24.539	22.698	19.5383	Dematin	Epb49	_S(ph)TSPPPSPEVWAESR_	Phospho (STY)	2.06e-38	3.14e-06	0.261921	22.2585	0.030249	0.139128
STSPPPSPEVWAESR	Dematin	Epb49	_STS(ph)PPPSPEVWAESR_	Phospho (STY)	2.06e-38	2.06e-38	0.260026	0.212258	0.313478	24.539	22.698	19.5383	Dematin	Epb49	_S(ph)TSPPPSPEVWAESR_	Phospho (STY)	2.06e-38	3.14e-06	0.261921	22.2585	0.030249	0.139128
STSPPPSPEVWAESR	Dematin	Epb49	_STSPPPS(ph)PEVWAESR_	Phospho (STY)	2.06e-38	0.0010533	0.260026	0.212258	0.313478	24.539	22.698	19.5383	Dematin	Epb49	_S(ph)TSPPPSPEVWAESR_	Phospho (STY)	2.06e-38	3.14e-06	0.261921	22.2585	0.030249	0.139128
STSPPPSPEVWAESR	Dematin	Epb49	_ST(ph)SPPPSPEVWAESR_	Phospho (STY)	2.06e-38	0.0019722	0.260026	0.212258	0.313478	24.539	22.698	19.5383	Dematin	Epb49	_S(ph)TSPPPSPEVWAESR_	Phospho (STY)	2.06e-38	3.14e-06	0.261921	22.2585	0.030249	0.139128
STSPPPSPEVWAESR	Dematin	Epb49	_S(ph)TSPPPS(ph)PEVWAESR_	2 Phospho (STY)	2.06e-38	0.0093085	0.260026	0.212258	0.313478	24.539	22.698	19.5383	Dematin	Epb49	_S(ph)TSPPPSPEVWAESR_	Phospho (STY)	2.06e-38	3.14e-06	0.261921	22.2585	0.030249	0.139128
AVTTVTQSTPVPGPSVPPPEELQVSPGPR	Host cell factor 1;HCF N-terminal chain 1;HCF N-terminal chain 2;HCF N-terminal chain 3;HCF N-terminal chain 4;HCF N-terminal chain 5;HCF N-terminal chain 6;HCF C-terminal chain 1;HCF C-terminal chain 2;HCF C-terminal chain 3;HCF C-terminal chain 4;HCF C-terminal chain 5;HCF C-terminal chain 6	Hcfc1	_AVTTVTQSTPVPGPSVPPPEELQVS(ph)PGPR_	Phospho (STY)	2.23e-14	2.23e-14	0.19333	0.249021	0.525969	27.0024	25.6783	23.1412	Host cell factor 1;HCF N-terminal chain 1;HCF N-terminal chain 2;HCF N-terminal chain 3;HCF N-terminal chain 4;HCF N-terminal chain 5;HCF N-terminal chain 6;HCF C-terminal chain 1;HCF C-terminal chain 2;HCF C-terminal chain 3;HCF C-terminal chain 4;HCF C-terminal chain 5;HCF C-terminal chain 6	Hcfc1	_AVTTVTQSTPVPGPSVPPPEELQVS(ph)PGPR_	Phospho (STY)	2.23e-14	2.23e-14	0.322773	25.274	0.030393	0.139394
AVTTVTQSTPVPGPSVPPPEELQVSPGPR	Host cell factor 1;HCF N-terminal chain 1;HCF N-terminal chain 2;HCF N-terminal chain 3;HCF N-terminal chain 4;HCF N-terminal chain 5;HCF N-terminal chain 6;HCF C-terminal chain 1;HCF C-terminal chain 2;HCF C-terminal chain 3;HCF C-terminal chain 4;HCF C-terminal chain 5;HCF C-terminal chain 6	Hcfc1	_AVTTVTQSTPVPGPS(ph)VPPPEELQVSPGPR_	Phospho (STY)	2.23e-14	0.054851	0.19333	0.249021	0.525969	27.0024	25.6783	23.1412	Host cell factor 1;HCF N-terminal chain 1;HCF N-terminal chain 2;HCF N-terminal chain 3;HCF N-terminal chain 4;HCF N-terminal chain 5;HCF N-terminal chain 6;HCF C-terminal chain 1;HCF C-terminal chain 2;HCF C-terminal chain 3;HCF C-terminal chain 4;HCF C-terminal chain 5;HCF C-terminal chain 6	Hcfc1	_AVTTVTQSTPVPGPSVPPPEELQVS(ph)PGPR_	Phospho (STY)	2.23e-14	2.23e-14	0.322773	25.274	0.030393	0.139394
LLRSSADSLPGPISR	Nuclear receptor coactivator 5	Ncoa5	_LLRSS(ph)ADS(ph)LPGPISR_	2 Phospho (STY)	4.66e-15	4.04e-14	-0.287149	-0.213454	-0.275734	26.0991	25.217	21.9863	Nuclear receptor coactivator 5	Ncoa5	_LLRSS(ph)ADS(ph)LPGPISR_	2 Phospho (STY)	4.66e-15	4.04e-14	-0.258779	24.4341	0.0305722	0.13982
LLRSSADSLPGPISR	Nuclear receptor coactivator 5	Ncoa5	_LLRS(ph)SADS(ph)LPGPISR_	2 Phospho (STY)	4.66e-15	0.020526	-0.287149	-0.213454	-0.275734	26.0991	25.217	21.9863	Nuclear receptor coactivator 5	Ncoa5	_LLRSS(ph)ADS(ph)LPGPISR_	2 Phospho (STY)	4.66e-15	4.04e-14	-0.258779	24.4341	0.0305722	0.13982
LLRSSADSLPGPISR	Nuclear receptor coactivator 5	Ncoa5	_LLRSS(ph)ADSLPGPISR_	Phospho (STY)	4.66e-15	4.66e-15	-0.287149	-0.213454	-0.275734	26.0991	25.217	21.9863	Nuclear receptor coactivator 5	Ncoa5	_LLRSS(ph)ADS(ph)LPGPISR_	2 Phospho (STY)	4.66e-15	4.04e-14	-0.258779	24.4341	0.0305722	0.13982
LLRSSADSLPGPISR	Nuclear receptor coactivator 5	Ncoa5	_LLRSSADS(ph)LPGPISR_	Phospho (STY)	4.66e-15	0.00053871	-0.287149	-0.213454	-0.275734	26.0991	25.217	21.9863	Nuclear receptor coactivator 5	Ncoa5	_LLRSS(ph)ADS(ph)LPGPISR_	2 Phospho (STY)	4.66e-15	4.04e-14	-0.258779	24.4341	0.0305722	0.13982
LLRSSADSLPGPISR	Nuclear receptor coactivator 5	Ncoa5	_LLRS(ph)SADSLPGPISR_	Phospho (STY)	4.66e-15	0.00056525	-0.287149	-0.213454	-0.275734	26.0991	25.217	21.9863	Nuclear receptor coactivator 5	Ncoa5	_LLRSS(ph)ADS(ph)LPGPISR_	2 Phospho (STY)	4.66e-15	4.04e-14	-0.258779	24.4341	0.0305722	0.13982
AITSLLGGGSPK	Nipped-B-like protein	Nipbl	_AITSLLGGGS(ph)PK_	Phospho (STY)	0.00010147	0.00010147	-0.161234	-0.284054	-0.454644	25.3466	23.5042	17.7274	Nipped-B-like protein	Nipbl	_AITSLLGGGS(ph)PK_	Phospho (STY)	0.00010147	0.00010147	-0.299977	22.1928	0.0314948	0.142362
ERAPSPASR	Serine/arginine repetitive matrix protein 2	Srrm2	_ERAPS(ph)PASR_	Phospho (STY)	0.00075887	0.00075887	0.210139	0.532167	1.37884	17.9365	21.0271	19.442	Serine/arginine repetitive matrix protein 2	Srrm2	_ERAPS(ph)PASR_	Phospho (STY)	0.00075887	0.00075887	0.70705	19.4685	0.0316556	0.142362
GEGESPPVNGTDEAAGATGDAIEPAPPSQEAEAKGEVAPKETPK	MARCKS-related protein	Marcksl1	_GEGESPPVNGTDEAAGATGDAIEPAPPS(ph)QEAEAKGEVAPKETPK_	Phospho (STY)	1.65e-05	1.65e-05	-0.167215	-0.323101	-0.325051	23.8275	25.5183	21.239	MARCKS-related protein	Marcksl1	_GEGESPPVNGTDEAAGATGDAIEPAPPS(ph)QEAEAKGEVAPKETPK_	Phospho (STY)	1.65e-05	1.65e-05	-0.271789	23.5283	0.0314204	0.142362
NVSSFPDDATSPLQENR	Importin subunit alpha-2	Kpna2	_NVSSFPDDATS(ph)PLQENR_	Phospho (STY)	1.52e-39	2.69e-09	0.392867	0.292546	0.162983	22.5867	23.4979	21.4569	Importin subunit alpha-2	Kpna2	_NVSSFPDDATS(ph)PLQENR_	Phospho (STY)	1.52e-39	2.69e-09	0.282799	22.5139	0.0314216	0.142362
QRPSYDVFEDSDDSEPGGPPAPR	Histone-lysine N-methyltransferase MLL4	Wbp7	_QRPSYDVFEDS(ph)DDS(ph)EPGGPPAPR_	2 Phospho (STY)	0.00021045	0.00021045	-0.170621	-0.272872	-0.53483	23.2993	20.6834	19.8004	Histone-lysine N-methyltransferase MLL4	Wbp7	_QRPSYDVFEDS(ph)DDS(ph)EPGGPPAPR_	2 Phospho (STY)	0.00021045	0.00021045	-0.326108	21.2611	0.0314636	0.142362
VGSPLTLTDAQTR	Plakophilin-4	Pkp4	_VGS(ph)PLTLTDAQTR_	Phospho (STY)	5.54e-13	5.54e-13	-0.173368	-0.269512	-0.408608	23.4007	22.6615	20.7719	Plakophilin-4	Pkp4	_VGS(ph)PLTLTDAQTR_	Phospho (STY)	5.54e-13	5.54e-13	-0.283829	22.278	0.0315967	0.142362
SQDATVSPGSEQSEKSPGPIVSR	Nuclear-interacting partner of ALK	Zc3hc1	_SQDATVSPGSEQS(ph)EKSPGPIVSR_	Phospho (STY)	5.43e-06	0.0072175	0.572017	0.389347	0.111432	25.8965	26.6118	24.6124	Nuclear-interacting partner of ALK	Zc3hc1	_SQDATVSPGSEQS(ph)EKSPGPIVSR_	Phospho (STY)	5.43e-06	0.0072175	0.357598	25.7069	0.0317554	0.142415
SQDATVSPGSEQSEKSPGPIVSR	Nuclear-interacting partner of ALK	Zc3hc1	_SQDATVSPGS(ph)EQSEKSPGPIVSR_	Phospho (STY)	5.43e-06	0.028039	0.572017	0.389347	0.111432	25.8965	26.6118	24.6124	Nuclear-interacting partner of ALK	Zc3hc1	_SQDATVSPGSEQS(ph)EKSPGPIVSR_	Phospho (STY)	5.43e-06	0.0072175	0.357598	25.7069	0.0317554	0.142415
SQDATVSPGSEQSEKSPGPIVSR	Nuclear-interacting partner of ALK	Zc3hc1	_SQDATVS(ph)PGSEQSEKSPGPIVSR_	Phospho (STY)	5.43e-06	5.43e-06	0.572017	0.389347	0.111432	25.8965	26.6118	24.6124	Nuclear-interacting partner of ALK	Zc3hc1	_SQDATVSPGSEQS(ph)EKSPGPIVSR_	Phospho (STY)	5.43e-06	0.0072175	0.357598	25.7069	0.0317554	0.142415
SQDATVSPGSEQSEKSPGPIVSR	Nuclear-interacting partner of ALK	Zc3hc1	_SQDATVSPGSEQSEKS(ph)PGPIVSR_	Phospho (STY)	5.43e-06	0.0026173	0.572017	0.389347	0.111432	25.8965	26.6118	24.6124	Nuclear-interacting partner of ALK	Zc3hc1	_SQDATVSPGSEQS(ph)EKSPGPIVSR_	Phospho (STY)	5.43e-06	0.0072175	0.357598	25.7069	0.0317554	0.142415
AESPETSAVESTQSTPQK	Sister chromatid cohesion protein PDS5 homolog B	Pds5b	_AES(ph)PETSAVESTQSTPQK_	Phospho (STY)	1.42e-65	1.42e-65	-0.227016	-0.213153	-0.348225	25.3897	22.6084	21.0736	Sister chromatid cohesion protein PDS5 homolog B	Pds5b	_AES(ph)PETSAVESTQSTPQK_	Phospho (STY)	1.42e-65	1.42e-65	-0.262798	23.0239	0.0326495	0.145564
AESPETSAVESTQSTPQK	Sister chromatid cohesion protein PDS5 homolog B	Pds5b	_AESPET(ph)SAVESTQSTPQK_	Phospho (STY)	1.42e-65	2.46e-14	-0.227016	-0.213153	-0.348225	25.3897	22.6084	21.0736	Sister chromatid cohesion protein PDS5 homolog B	Pds5b	_AES(ph)PETSAVESTQSTPQK_	Phospho (STY)	1.42e-65	1.42e-65	-0.262798	23.0239	0.0326495	0.145564
DASPSSSSAVASSK	Periphilin-1	Pphln1	_DAS(ph)PSSSSAVASSK_	Phospho (STY)	2.81e-28	2.81e-28	-0.317858	-0.448331	-0.138664	24.6802	20.9142	20.7877	Periphilin-1	Pphln1	_DAS(ph)PSSSSAVASSK_	Phospho (STY)	2.81e-28	2.81e-28	-0.301618	22.1274	0.0326551	0.145564
SAPVINNGSPTILGKR	Metastasis-associated protein MTA1	Mta1	_SAPVINNGS(ph)PTILGKR_	Phospho (STY)	1.81e-29	1.81e-29	-0.282211	-0.392743	-0.16288	26.0402	25.211	23.9106	Metastasis-associated protein MTA1	Mta1	_SAPVINNGS(ph)PTILGKR_	Phospho (STY)	1.81e-29	1.81e-29	-0.279278	25.0539	0.0327272	0.145564
SAPVINNGSPTILGKR	Metastasis-associated protein MTA1	Mta1	_SAPVINNGSPT(ph)ILGKR_	Phospho (STY)	1.81e-29	5.05e-14	-0.282211	-0.392743	-0.16288	26.0402	25.211	23.9106	Metastasis-associated protein MTA1	Mta1	_SAPVINNGS(ph)PTILGKR_	Phospho (STY)	1.81e-29	1.81e-29	-0.279278	25.0539	0.0327272	0.145564
YPEDGLSPPKR	Bromodomain adjacent to zinc finger domain protein 2A	Baz2a	_YPEDGLS(ph)PPKR_	Phospho (STY)	1.69e-07	1.69e-07	-0.0895897	-0.575766	-0.437408	25.3559	25.2528	24.156	Bromodomain adjacent to zinc finger domain protein 2A	Baz2a	_YPEDGLS(ph)PPKR_	Phospho (STY)	1.69e-07	1.69e-07	-0.367588	24.9216	0.0331405	0.146999
AEAENNSGVESSGYGSPGPTWDR			_AEAENNSGVESSGYGS(ph)PGPTWDR_	Phospho (STY)	3.5e-08	3.5e-08	-0.33982	-0.139887	-0.363512	22.0978	20.5073	18.5454			_AEAENNSGVESSGYGS(ph)PGPTWDR_	Phospho (STY)	3.5e-08	3.5e-08	-0.281073	20.3835	0.0335643	0.148472
STSTPTSPGPR	Ataxin-2-like protein	Atxn2l	_STSTPT(ph)SPGPR_	Phospho (STY)	3.68e-05	0.00010097	0.20364	0.544683	1.44435	23.517	20.8578	20.3536	Ataxin-2-like protein	Atxn2l	_STSTPT(ph)SPGPR_	Phospho (STY)	3.68e-05	0.00010097	0.730891	21.5761	0.0338146	0.149171
STSTPTSPGPR	Ataxin-2-like protein	Atxn2l	_STSTPTS(ph)PGPR_	Phospho (STY)	3.68e-05	3.68e-05	0.20364	0.544683	1.44435	23.517	20.8578	20.3536	Ataxin-2-like protein	Atxn2l	_STSTPT(ph)SPGPR_	Phospho (STY)	3.68e-05	0.00010097	0.730891	21.5761	0.0338146	0.149171
STSTPTSPGPR	Ataxin-2-like protein	Atxn2l	_S(ph)T(ph)S(ph)T(ph)PT(ph)S(ph)PGPR_	6 Phospho (STY)	3.68e-05	0.074607	0.20364	0.544683	1.44435	23.517	20.8578	20.3536	Ataxin-2-like protein	Atxn2l	_STSTPT(ph)SPGPR_	Phospho (STY)	3.68e-05	0.00010097	0.730891	21.5761	0.0338146	0.149171
AANATMATSGSARK	Eukaryotic initiation factor 4A-III	Eif4a3	_(ac)AANATM(ox)ATSGS(ph)ARK_	Acetyl (Protein N-term),Oxidation (M),Phospho (STY)	0.0099544	0.013029	0.292075	0.153805	0.373286	23.4997	21.5639	19.2659	Eukaryotic initiation factor 4A-III	Eif4a3	_(ac)AANATM(ox)ATSGS(ph)ARK_	Acetyl (Protein N-term),Oxidation (M),Phospho (STY)	0.0099544	0.013029	0.273056	21.4432	0.0344994	0.150839
AANATMATSGSARK	Eukaryotic initiation factor 4A-III	Eif4a3	_(ac)AANATM(ox)ATS(ph)GSARK_	Acetyl (Protein N-term),Oxidation (M),Phospho (STY)	0.0099544	0.0099544	0.292075	0.153805	0.373286	23.4997	21.5639	19.2659	Eukaryotic initiation factor 4A-III	Eif4a3	_(ac)AANATM(ox)ATSGS(ph)ARK_	Acetyl (Protein N-term),Oxidation (M),Phospho (STY)	0.0099544	0.013029	0.273056	21.4432	0.0344994	0.150839
KSSFSNSADDIK	Chromobox protein homolog 5	Cbx5	_KSS(ph)FSNSADDIK_	Phospho (STY)	2.01e-25	2.01e-25	0.0709388	0.548634	0.49334	28.6743	28.295	25.2187	Chromobox protein homolog 5	Cbx5	_KSS(ph)FSNSADDIK_	Phospho (STY)	2.01e-25	2.01e-25	0.370971	27.396	0.034748	0.150839
KSSFSNSADDIK	Chromobox protein homolog 5	Cbx5	_KS(ph)SFSNSADDIK_	Phospho (STY)	2.01e-25	3.11e-05	0.0709388	0.548634	0.49334	28.6743	28.295	25.2187	Chromobox protein homolog 5	Cbx5	_KSS(ph)FSNSADDIK_	Phospho (STY)	2.01e-25	2.01e-25	0.370971	27.396	0.034748	0.150839
RVPAMPGSPVEVK	Protein CBFA2T2	Cbfa2t2	_RVPAM(ox)PGS(ph)PVEVK_	Oxidation (M),Phospho (STY)	0.010024	0.010024	-0.187625	-0.389357	-0.233345	21.7629	22.986	21.3991	Protein CBFA2T2	Cbfa2t2	_RVPAM(ox)PGS(ph)PVEVK_	Oxidation (M),Phospho (STY)	0.010024	0.010024	-0.270109	22.0493	0.0347516	0.150839
SKEPSSPGTDDVFTPGSSDSPSSQR	Sodium/hydrogen exchanger 1	Slc9a1	_SKEPSSPGTDDVFTPGSSDS(ph)PSSQR_	Phospho (STY)	8.57e-26	8.57e-26	-0.257166	-0.178992	-0.351277	25.6055	25.4178	23.7088	Sodium/hydrogen exchanger 1	Slc9a1	_SKEPSSPGTDDVFTPGSSDS(ph)PSSQR_	Phospho (STY)	8.57e-26	8.57e-26	-0.262478	24.9107	0.0346019	0.150839
SSESPLLEKR	Protein Mis18-alpha	Mis18a	_(ac)SSES(ph)PLLEKR_	Acetyl (Protein N-term),Phospho (STY)	1.03e-05	0.0051436	0.214374	0.509442	0.200755	22.8165	21.5401	19.8503	Protein Mis18-alpha	Mis18a	_(ac)SSES(ph)PLLEKR_	Acetyl (Protein N-term),Phospho (STY)	1.03e-05	0.0051436	0.30819	21.4023	0.0346055	0.150839
SSESPLLEKR	Protein Mis18-alpha	Mis18a	_(ac)SS(ph)ESPLLEKR_	Acetyl (Protein N-term),Phospho (STY)	1.03e-05	1.03e-05	0.214374	0.509442	0.200755	22.8165	21.5401	19.8503	Protein Mis18-alpha	Mis18a	_(ac)SSES(ph)PLLEKR_	Acetyl (Protein N-term),Phospho (STY)	1.03e-05	0.0051436	0.30819	21.4023	0.0346055	0.150839
YCLSPQR	Holliday junction recognition protein	Hjurp	_YCLS(ph)PQR_	Phospho (STY)	0.0077277	0.0077277	0.0487942	0.679424	0.582652	19.3165	21.9359	18.4204	Holliday junction recognition protein	Hjurp	_YCLS(ph)PQR_	Phospho (STY)	0.0077277	0.0077277	0.436957	19.8909	0.0347449	0.150839
KLNSDEEGESSGKR	RNA polymerase-associated protein LEO1	Leo1	_KLNS(ph)DEEGESSGKR_	Phospho (STY)	3.83e-20	3.83e-20	0.370722	0.171463	0.969823	24.4569	21.5705	24.1149	RNA polymerase-associated protein LEO1	Leo1	_KLNS(ph)DEEGESSGKR_	Phospho (STY)	3.83e-20	3.83e-20	0.504003	23.3808	0.0351643	0.151826
LKQLSVPASDEEDEVPAPIPR	ATP-binding cassette sub-family F member 1	Abcf1	_LKQLSVPAS(ph)DEEDEVPAPIPR_	Phospho (STY)	1.68e-06	1.68e-06	0.111298	0.439995	0.363451	25.2004	25.891	22.8206	ATP-binding cassette sub-family F member 1	Abcf1	_LKQLSVPAS(ph)DEEDEVPAPIPR_	Phospho (STY)	1.68e-06	1.68e-06	0.304915	24.6373	0.0352603	0.151826
MCPGNWLWASMTFMAR	Dual specificity protein phosphatase 26	Dusp26	_(ac)M(ox)CPGNWLWAS(ph)M(ox)TFMAR_	Acetyl (Protein N-term),2 Oxidation (M),Phospho (STY)	0.0048006	0.0048006	0.277271	0.385155	0.156397	22.2636	24.3911	22.2824	Dual specificity protein phosphatase 26	Dusp26	_(ac)M(ox)CPGNWLWAS(ph)M(ox)TFMAR_	Acetyl (Protein N-term),2 Oxidation (M),Phospho (STY)	0.0048006	0.0048006	0.272941	22.979	0.0352382	0.151826
VLSPTAAKPSPFEGK	Serine/threonine-protein phosphatase 1 regulatory subunit 10	Ppp1r10	_VLS(ph)PTAAKPSPFEGK_	Phospho (STY)	2.71e-14	2.71e-14	0.207143	0.20389	0.424277	25.2761	25.5057	23.5708	Serine/threonine-protein phosphatase 1 regulatory subunit 10	Ppp1r10	_VLS(ph)PTAAKPSPFEGK_	Phospho (STY)	2.71e-14	2.71e-14	0.278437	24.7842	0.0353739	0.151911
ADRGGPAEAPSPRGSPRPESR	Transmembrane protein 245	Tmem245	_(ac)ADRGGPAEAPS(ph)PRGS(ph)PRPESR_	Acetyl (Protein N-term),2 Phospho (STY)	0.0083374	0.0083374	-0.21098	-0.213956	-0.61803	24.3748	24.8046	21.9681	Transmembrane protein 245	Tmem245	_(ac)ADRGGPAEAPS(ph)PRGS(ph)PRPESR_	Acetyl (Protein N-term),2 Phospho (STY)	0.0083374	0.0083374	-0.347655	23.7159	0.0354806	0.151966
ELTGSNASTSPAR	Bromodomain adjacent to zinc finger domain protein 2A	Baz2a	_ELTGS(ph)NASTS(ph)PAR_	2 Phospho (STY)	3.26e-13	0.0020387	-0.0803167	-0.510005	-0.439011	27.204	22.3013	25.8925	Bromodomain adjacent to zinc finger domain protein 2A	Baz2a	_ELTGS(ph)NASTS(ph)PAR_	2 Phospho (STY)	3.26e-13	0.0020387	-0.343111	25.1326	0.0360607	0.152294
ELTGSNASTSPAR	Bromodomain adjacent to zinc finger domain protein 2A	Baz2a	_ELTGSNAS(ph)TS(ph)PAR_	2 Phospho (STY)	3.26e-13	7.47e-09	-0.0803167	-0.510005	-0.439011	27.204	22.3013	25.8925	Bromodomain adjacent to zinc finger domain protein 2A	Baz2a	_ELTGS(ph)NASTS(ph)PAR_	2 Phospho (STY)	3.26e-13	0.0020387	-0.343111	25.1326	0.0360607	0.152294
ELTGSNASTSPAR	Bromodomain adjacent to zinc finger domain protein 2A	Baz2a	_ELTGSNAST(ph)S(ph)PAR_	2 Phospho (STY)	3.26e-13	3.06e-05	-0.0803167	-0.510005	-0.439011	27.204	22.3013	25.8925	Bromodomain adjacent to zinc finger domain protein 2A	Baz2a	_ELTGS(ph)NASTS(ph)PAR_	2 Phospho (STY)	3.26e-13	0.0020387	-0.343111	25.1326	0.0360607	0.152294
ELTGSNASTSPAR	Bromodomain adjacent to zinc finger domain protein 2A	Baz2a	_ELTGSNASTS(ph)PAR_	Phospho (STY)	3.26e-13	3.26e-13	-0.0803167	-0.510005	-0.439011	27.204	22.3013	25.8925	Bromodomain adjacent to zinc finger domain protein 2A	Baz2a	_ELTGS(ph)NASTS(ph)PAR_	2 Phospho (STY)	3.26e-13	0.0020387	-0.343111	25.1326	0.0360607	0.152294
ELTGSNASTSPAR	Bromodomain adjacent to zinc finger domain protein 2A	Baz2a	_ELT(ph)GSNASTSPAR_	Phospho (STY)	3.26e-13	5.01e-07	-0.0803167	-0.510005	-0.439011	27.204	22.3013	25.8925	Bromodomain adjacent to zinc finger domain protein 2A	Baz2a	_ELTGS(ph)NASTS(ph)PAR_	2 Phospho (STY)	3.26e-13	0.0020387	-0.343111	25.1326	0.0360607	0.152294
ELTGSNASTSPAR	Bromodomain adjacent to zinc finger domain protein 2A	Baz2a	_ELTGSNAST(ph)SPAR_	Phospho (STY)	3.26e-13	8.17e-06	-0.0803167	-0.510005	-0.439011	27.204	22.3013	25.8925	Bromodomain adjacent to zinc finger domain protein 2A	Baz2a	_ELTGS(ph)NASTS(ph)PAR_	2 Phospho (STY)	3.26e-13	0.0020387	-0.343111	25.1326	0.0360607	0.152294
ELTGSNASTSPAR	Bromodomain adjacent to zinc finger domain protein 2A	Baz2a	_ELTGSNAS(ph)TSPAR_	Phospho (STY)	3.26e-13	0.0012895	-0.0803167	-0.510005	-0.439011	27.204	22.3013	25.8925	Bromodomain adjacent to zinc finger domain protein 2A	Baz2a	_ELTGS(ph)NASTS(ph)PAR_	2 Phospho (STY)	3.26e-13	0.0020387	-0.343111	25.1326	0.0360607	0.152294
ELTGSNASTSPAR	Bromodomain adjacent to zinc finger domain protein 2A	Baz2a	_ELTGS(ph)NASTSPAR_	Phospho (STY)	3.26e-13	0.0009999	-0.0803167	-0.510005	-0.439011	27.204	22.3013	25.8925	Bromodomain adjacent to zinc finger domain protein 2A	Baz2a	_ELTGS(ph)NASTS(ph)PAR_	2 Phospho (STY)	3.26e-13	0.0020387	-0.343111	25.1326	0.0360607	0.152294
HPEGIVSEVEMLSSQER	A-kinase anchor protein 12	Akap12	_HPEGIVSEVEM(ox)LSS(ph)QER_	Oxidation (M),Phospho (STY)	1.27e-09	1.27e-09	-0.335863	-0.357603	-0.133638	23.0347	20.8902	18.3939	A-kinase anchor protein 12	Akap12	_HPEGIVSEVEM(ox)LSS(ph)QER_	Oxidation (M),Phospho (STY)	1.27e-09	1.27e-09	-0.275701	20.7729	0.0359411	0.152294
KISVVSATK	Apoptotic chromatin condensation inducer in the nucleus	Acin1	_KIS(ph)VVSATK_	Phospho (STY)	0.0019779	0.0019779	0.0133551	0.823179	0.780058	22.3028	23.8939	20.5806	Apoptotic chromatin condensation inducer in the nucleus	Acin1	_KIS(ph)VVSATK_	Phospho (STY)	0.0019779	0.0019779	0.538864	22.2591	0.0357516	0.152294
KPAQETEETSSQESAEED	High mobility group protein HMGI-C	Hmga2	_KPAQETEETS(ph)SQES(ph)AEED_	2 Phospho (STY)	3.71e-66	1.86e-21	0.297837	0.301002	1.19981	24.9723	22.7714	20.1664	High mobility group protein HMGI-C	Hmga2	_KPAQETEETS(ph)SQES(ph)AEED_	2 Phospho (STY)	3.71e-66	1.86e-21	0.599551	22.6367	0.0358616	0.152294
KPAQETEETSSQESAEED	High mobility group protein HMGI-C	Hmga2	_KPAQETEETSS(ph)QESAEED_	Phospho (STY)	3.71e-66	3.71e-66	0.297837	0.301002	1.19981	24.9723	22.7714	20.1664	High mobility group protein HMGI-C	Hmga2	_KPAQETEETS(ph)SQES(ph)AEED_	2 Phospho (STY)	3.71e-66	1.86e-21	0.599551	22.6367	0.0358616	0.152294
KPAQETEETSSQESAEED	High mobility group protein HMGI-C	Hmga2	_KPAQETEETSSQES(ph)AEED_	Phospho (STY)	3.71e-66	5.54e-41	0.297837	0.301002	1.19981	24.9723	22.7714	20.1664	High mobility group protein HMGI-C	Hmga2	_KPAQETEETS(ph)SQES(ph)AEED_	2 Phospho (STY)	3.71e-66	1.86e-21	0.599551	22.6367	0.0358616	0.152294
MVQASSQSLLPPAQDRPRSPVPSAFSDQSR	Serine/arginine repetitive matrix protein 2	Srrm2	_M(ox)VQASSQSLLPPAQDRPRS(ph)PVPSAFSDQSR_	Oxidation (M),Phospho (STY)	3.92e-09	3.92e-09	0.145743	0.404794	0.97497	26.3515	26.3733	23.284	Serine/arginine repetitive matrix protein 2	Srrm2	_M(ox)VQASSQSLLPPAQDRPRS(ph)PVPSAFSDQSR_	Oxidation (M),Phospho (STY)	3.92e-09	3.92e-09	0.508502	25.3363	0.0359945	0.152294
SDVSGDSKQPTKGNSPVTAK	p21-activated protein kinase-interacting protein 1	Pak1ip1	_SDVSGDSKQPTKGNS(ph)PVTAK_	Phospho (STY)	1.05e-06	1.05e-06	0.234379	0.240009	0.833578	25.4848	25.7908	19.2054	p21-activated protein kinase-interacting protein 1	Pak1ip1	_SDVSGDSKQPTKGNS(ph)PVTAK_	Phospho (STY)	1.05e-06	1.05e-06	0.435989	23.4936	0.0361217	0.152294
QTESNPAMSNSDEESNGTMKEK	Transcriptional regulator ATRX	Atrx	_QTESNPAM(ox)S(ph)NS(ph)DEESNGTM(ox)KEK_	2 Oxidation (M),2 Phospho (STY)	1.16e-08	1.16e-08	0.434028	0.255803	0.158337	23.8547	24.454	21.4456	Transcriptional regulator ATRX	Atrx	_QTESNPAM(ox)S(ph)NS(ph)DEESNGTM(ox)KEK_	2 Oxidation (M),2 Phospho (STY)	1.16e-08	1.16e-08	0.282723	23.2514	0.0365689	0.15259
QTESNPAMSNSDEESNGTMKEK	Transcriptional regulator ATRX	Atrx	_QT(ph)ESNPAM(ox)SNS(ph)DEESNGTM(ox)KEK_	2 Oxidation (M),2 Phospho (STY)	1.16e-08	0.030988	0.434028	0.255803	0.158337	23.8547	24.454	21.4456	Transcriptional regulator ATRX	Atrx	_QTESNPAM(ox)S(ph)NS(ph)DEESNGTM(ox)KEK_	2 Oxidation (M),2 Phospho (STY)	1.16e-08	1.16e-08	0.282723	23.2514	0.0365689	0.15259
QTESNPAMSNSDEESNGTMKEK	Transcriptional regulator ATRX	Atrx	_QTESNPAM(ox)S(ph)NSDEESNGTM(ox)KEK_	2 Oxidation (M),Phospho (STY)	1.16e-08	0.00015219	0.434028	0.255803	0.158337	23.8547	24.454	21.4456	Transcriptional regulator ATRX	Atrx	_QTESNPAM(ox)S(ph)NS(ph)DEESNGTM(ox)KEK_	2 Oxidation (M),2 Phospho (STY)	1.16e-08	1.16e-08	0.282723	23.2514	0.0365689	0.15259
QTESNPAMSNSDEESNGTMKEK	Transcriptional regulator ATRX	Atrx	_QTESNPAM(ox)SNS(ph)DEESNGTM(ox)KEK_	2 Oxidation (M),Phospho (STY)	1.16e-08	1.24e-05	0.434028	0.255803	0.158337	23.8547	24.454	21.4456	Transcriptional regulator ATRX	Atrx	_QTESNPAM(ox)S(ph)NS(ph)DEESNGTM(ox)KEK_	2 Oxidation (M),2 Phospho (STY)	1.16e-08	1.16e-08	0.282723	23.2514	0.0365689	0.15259
RGSYEYSQER	Msx2-interacting protein	Spen	_RGS(ph)YEYSQER_	Phospho (STY)	0.000517	0.000517	0.167229	0.695727	0.275722	22.4044	21.1733	20.9412	Msx2-interacting protein	Spen	_RGS(ph)YEYSQER_	Phospho (STY)	0.000517	0.000517	0.379559	21.5063	0.0365556	0.15259
SPAGSPELK	Chromosome alignment-maintaining phosphoprotein 1	Champ1	_SPAGS(ph)PELK_	Phospho (STY)	1.64e-05	1.64e-05	-0.309538	-0.28854	-0.167264	24.4176	23.1942	20.727	Chromosome alignment-maintaining phosphoprotein 1	Champ1	_SPAGS(ph)PELK_	Phospho (STY)	1.64e-05	1.64e-05	-0.255114	22.7796	0.036441	0.15259
TSRDASPSSSSAVASSK	Periphilin-1	Pphln1	_TSRDAS(ph)PSSSSAVASSK_	Phospho (STY)	4.43e-14	1.04e-09	-0.317822	-0.441752	-0.124534	23.5352	25.3985	23.8724	Periphilin-1	Pphln1	_TSRDAS(ph)PSSSSAVASSK_	Phospho (STY)	4.43e-14	1.04e-09	-0.294703	24.2687	0.0363501	0.15259
TSRDASPSSSSAVASSK	Periphilin-1	Pphln1	_TSRDAS(ph)PS(ph)SSSAVASSK_	2 Phospho (STY)	4.43e-14	4.43e-14	-0.317822	-0.441752	-0.124534	23.5352	25.3985	23.8724	Periphilin-1	Pphln1	_TSRDAS(ph)PSSSSAVASSK_	Phospho (STY)	4.43e-14	1.04e-09	-0.294703	24.2687	0.0363501	0.15259
HPDISYILGTEGRSPR	Nuclear pore complex protein Nup107	Nup107	_HPDISYILGTEGRS(ph)PR_	Phospho (STY)	0.0031257	0.0031257	-0.109016	-0.359509	-0.422153	24.3259	24.2826	22.328	Nuclear pore complex protein Nup107	Nup107	_HPDISYILGTEGRS(ph)PR_	Phospho (STY)	0.0031257	0.0031257	-0.296893	23.6455	0.0368935	0.153549
ALSPAAPR	GAS2-like protein 1	Gas2l1	_ALS(ph)PAAPR_	Phospho (STY)	0.0084721	0.0084721	0.305095	0.469573	1.67803	25.9753	26.1635	22.3638	GAS2-like protein 1	Gas2l1	_ALS(ph)PAAPR_	Phospho (STY)	0.0084721	0.0084721	0.817565	24.8342	0.0372317	0.154247
SLSYSPVER	Serine/arginine repetitive matrix protein 2	Srrm2	_SLS(ph)YS(ph)PVER_	2 Phospho (STY)	0.0012505	0.0012505	0.135666	0.520146	1.24105	21.5432	21.2003	20.7647	Serine/arginine repetitive matrix protein 2	Srrm2	_SLS(ph)YS(ph)PVER_	2 Phospho (STY)	0.0012505	0.0012505	0.632286	21.1694	0.0372517	0.154247
LKATVTPSPVKGK	Nuclear ubiquitous casein and cyclin-dependent kinase substrate 1	Nucks1	_LKATVT(ph)PS(ph)PVKGK_	2 Phospho (STY)	0.0042502	0.0042502	0.157173	0.375623	0.978635	22.825	22.895	19.8272	Nuclear ubiquitous casein and cyclin-dependent kinase substrate 1	Nucks1	_LKATVT(ph)PS(ph)PVKGK_	2 Phospho (STY)	0.0042502	0.0042502	0.50381	21.8491	0.0373913	0.154303
MAEPWGNELASAAAR	Cyclin-dependent kinase 4 inhibitor C	Cdkn2c	_(ac)MAEPWGNELAS(ph)AAAR_	Acetyl (Protein N-term),Phospho (STY)	0.016234	0.016234	0.165558	0.269273	0.688941	23.0874	22.4046	20.2681	Cyclin-dependent kinase 4 inhibitor C	Cdkn2c	_(ac)MAEPWGNELAS(ph)AAAR_	Acetyl (Protein N-term),Phospho (STY)	0.016234	0.016234	0.374591	21.92	0.0376465	0.154303
SNSLRRESPPPPAR	Serine/threonine-protein kinase PAK 4	Pak4	_SNS(ph)LRRES(ph)PPPPAR_	2 Phospho (STY)	0.020626	0.020626	0.596458	0.332507	2.05918	25.8138	25.671	23.5229	Serine/threonine-protein kinase PAK 4	Pak4	_SNS(ph)LRRES(ph)PPPPAR_	2 Phospho (STY)	0.020626	0.020626	0.996049	25.0026	0.0375724	0.154303
VIPATVPKSPVFALK	Targeting protein for Xklp2	Tpx2	_VIPATVPKS(ph)PVFALK_	Phospho (STY)	3.32e-14	3.32e-14	0.182819	0.240742	0.656542	25.1606	25.6597	23.4457	Targeting protein for Xklp2	Tpx2	_VIPATVPKS(ph)PVFALK_	Phospho (STY)	3.32e-14	3.32e-14	0.360034	24.7553	0.0375873	0.154303
ILAETPDSFEK	Nuclear pore complex protein Nup88	Nup88	_ILAET(ph)PDSFEK_	Phospho (STY)	1.39e-10	1.39e-10	0.184725	0.290896	0.259785	24.0364	21.9538	19.9776	Nuclear pore complex protein Nup88	Nup88	_ILAET(ph)PDSFEK_	Phospho (STY)	1.39e-10	1.39e-10	0.245135	21.9893	0.0382345	0.156317
LSPFLIAPPSPISHTEPLAVK	Methylcytosine dioxygenase TET2	Tet2	_LSPFLIAPPS(ph)PISHTEPLAVK_	Phospho (STY)	6.25e-05	6.25e-05	0.024887	0.662206	0.616922	22.5559	23.6858	20.1585	Methylcytosine dioxygenase TET2	Tet2	_LSPFLIAPPS(ph)PISHTEPLAVK_	Phospho (STY)	6.25e-05	6.25e-05	0.434672	22.1334	0.0392772	0.160176
AAAAALSGAGAPPAGGGAGGGGSPPGGWAVAR	Forkhead box protein K2	Foxk2	_(ac)AAAAALSGAGAPPAGGGAGGGGS(ph)PPGGWAVAR_	Acetyl (Protein N-term),Phospho (STY)	5.73e-23	5.73e-23	0.20201	0.270708	0.24123	23.7621	24.2387	20.0391	Forkhead box protein K2	Foxk2	_(ac)AAAAALSGAGAPPAGGGAGGGGS(ph)PPGGWAVAR_	Acetyl (Protein N-term),Phospho (STY)	5.73e-23	5.73e-23	0.237983	22.68	0.0399469	0.162212
AVEPALPQSPAGGAGAK	Protein FAM207A	Fam207a	_AVEPALPQS(ph)PAGGAGAK_	Phospho (STY)	2.37e-06	2.37e-06	0.340847	0.146786	0.898789	24.825	23.2742	20.2981	Protein FAM207A	Fam207a	_AVEPALPQS(ph)PAGGAGAK_	Phospho (STY)	2.37e-06	2.37e-06	0.46214	22.7991	0.0400756	0.162212
AVGGAPSPPPPVR	TBC1 domain family member 10B	Tbc1d10b	_AVGGAPS(ph)PPPPVR_	Phospho (STY)	0.00042657	0.00042657	0.0717627	0.439357	0.45038	26.3377	24.9467	22.7567	TBC1 domain family member 10B	Tbc1d10b	_AVGGAPS(ph)PPPPVR_	Phospho (STY)	0.00042657	0.00042657	0.3205	24.6804	0.0405781	0.162212
EAEMDSIPMGLNK	ATP-dependent RNA helicase DHX8	Dhx8	_EAEM(ox)DS(ph)IPM(ox)GLNK_	2 Oxidation (M),Phospho (STY)	0.060153	0.060153	-0.206079	-0.181575	-0.444478	23.0793	22.5528	23.0029	ATP-dependent RNA helicase DHX8	Dhx8	_EAEM(ox)DS(ph)IPM(ox)GLNK_	2 Oxidation (M),Phospho (STY)	0.060153	0.060153	-0.277377	22.8783	0.040293	0.162212
EKLSQVNGATPVSPIEPESK	Myb-binding protein 1A	Mybbp1a	_EKLSQVNGATPVS(ph)PIEPESK_	Phospho (STY)	5.47e-24	5.47e-24	0.329755	0.312897	0.134089	25.1217	25.0162	23.4972	Myb-binding protein 1A	Mybbp1a	_EKLSQVNGATPVS(ph)PIEPESK_	Phospho (STY)	5.47e-24	5.47e-24	0.258914	24.545	0.0405263	0.162212
LLEGEEERLKLSPSPSSR	Lamin-B1;Lamin-B2	Lmnb1;Lmnb2	_LLEGEEERLKLS(ph)PS(ph)PSSR_	2 Phospho (STY)	0.020491	0.020491	0.104739	0.327917	0.595886	24.5643	22.5825	23.1674	Lamin-B1;Lamin-B2	Lmnb1;Lmnb2	_LLEGEEERLKLS(ph)PS(ph)PSSR_	2 Phospho (STY)	0.020491	0.020491	0.342847	23.4381	0.04038	0.162212
LLEGEEERLKLSPSPSSR	Lamin-B1;Lamin-B2	Lmnb1;Lmnb2	_LLEGEEERLKLS(ph)PSPSSR_	Phospho (STY)	0.020491	0.06958	0.104739	0.327917	0.595886	24.5643	22.5825	23.1674	Lamin-B1;Lamin-B2	Lmnb1;Lmnb2	_LLEGEEERLKLS(ph)PS(ph)PSSR_	2 Phospho (STY)	0.020491	0.020491	0.342847	23.4381	0.04038	0.162212
NKFGSADNIPNLKDSLEEGQVDDGGK	Transmembrane and coiled-coil domains protein 1	Tmcc1	_NKFGS(ph)ADNIPNLKDSLEEGQVDDGGK_	Phospho (STY)	4.08e-07	4.08e-07	-0.900045	-0.129355	-0.367825	21.8129	21.9452	19.7075	Transmembrane and coiled-coil domains protein 1	Tmcc1	_NKFGS(ph)ADNIPNLKDSLEEGQVDDGGK_	Phospho (STY)	4.08e-07	4.08e-07	-0.465742	21.1552	0.040092	0.162212
SRPLNAVSQDGK	DNA-binding protein A	Csda	_S(ph)RPLNAVSQDGK_	Phospho (STY)	0.00022424	0.00022424	0.0536674	0.484396	0.523462	24.7387	24.6621	20.9528	DNA-binding protein A	Csda	_S(ph)RPLNAVSQDGK_	Phospho (STY)	0.00022424	0.00022424	0.353842	23.4512	0.0404215	0.162212
AANATMATSGSAR	Eukaryotic initiation factor 4A-III	Eif4a3	_(ac)AANATM(ox)ATS(ph)GSAR_	Acetyl (Protein N-term),Oxidation (M),Phospho (STY)	1.47e-26	0.00013753	0.234869	0.155879	0.456806	23.0724	24.5235	22.0103	Eukaryotic initiation factor 4A-III	Eif4a3	_(ac)AANATM(ox)ATS(ph)GSAR_	Acetyl (Protein N-term),Oxidation (M),Phospho (STY)	1.47e-26	0.00013753	0.282518	23.2021	0.0406913	0.162264
AANATMATSGSAR	Eukaryotic initiation factor 4A-III	Eif4a3	_(ac)AANATM(ox)ATSGS(ph)AR_	Acetyl (Protein N-term),Oxidation (M),Phospho (STY)	1.47e-26	1.47e-26	0.234869	0.155879	0.456806	23.0724	24.5235	22.0103	Eukaryotic initiation factor 4A-III	Eif4a3	_(ac)AANATM(ox)ATS(ph)GSAR_	Acetyl (Protein N-term),Oxidation (M),Phospho (STY)	1.47e-26	0.00013753	0.282518	23.2021	0.0406913	0.162264
AANATMATSGSAR	Eukaryotic initiation factor 4A-III	Eif4a3	_(ac)AANATMATSGS(ph)AR_	Acetyl (Protein N-term),Phospho (STY)	1.47e-26	1.34e-06	0.234869	0.155879	0.456806	23.0724	24.5235	22.0103	Eukaryotic initiation factor 4A-III	Eif4a3	_(ac)AANATM(ox)ATS(ph)GSAR_	Acetyl (Protein N-term),Oxidation (M),Phospho (STY)	1.47e-26	0.00013753	0.282518	23.2021	0.0406913	0.162264
SSSLPSASGDSSNLPNAPATKPSIASTPLSPQAGR	Sickle tail protein	Skt	_SSSLPSASGDSSNLPNAPATKPSIASTPLS(ph)PQAGR_	Phospho (STY)	2.2e-17	2.2e-17	0.32987	0.577344	0.0997665	26.2407	26.2312	23.4579	Sickle tail protein	Skt	_SSSLPSASGDSSNLPNAPATKPSIASTPLS(ph)PQAGR_	Phospho (STY)	2.2e-17	2.2e-17	0.33566	25.3099	0.0411561	0.163715
SSSLPSASGDSSNLPNAPATKPSIASTPLSPQAGR	Sickle tail protein	Skt	_SSSLPSASGDSSNLPNAPATKPS(ph)IASTPLSPQAGR_	Phospho (STY)	2.2e-17	2.03e-08	0.32987	0.577344	0.0997665	26.2407	26.2312	23.4579	Sickle tail protein	Skt	_SSSLPSASGDSSNLPNAPATKPSIASTPLS(ph)PQAGR_	Phospho (STY)	2.2e-17	2.2e-17	0.33566	25.3099	0.0411561	0.163715
AKTTQEGSSADDTGDTEGR	Transcriptional regulator ATRX	Atrx	_AKTTQEGS(ph)S(ph)ADDTGDTEGR_	2 Phospho (STY)	2.16e-30	2.16e-30	0.205643	0.182692	0.387363	22.7345	21.5711	17.5676	Transcriptional regulator ATRX	Atrx	_AKTTQEGS(ph)S(ph)ADDTGDTEGR_	2 Phospho (STY)	2.16e-30	2.16e-30	0.258566	20.6244	0.0415326	0.164003
AKTTQEGSSADDTGDTEGR	Transcriptional regulator ATRX	Atrx	_AKTTQEGS(ph)SADDTGDTEGR_	Phospho (STY)	2.16e-30	1.83e-11	0.205643	0.182692	0.387363	22.7345	21.5711	17.5676	Transcriptional regulator ATRX	Atrx	_AKTTQEGS(ph)S(ph)ADDTGDTEGR_	2 Phospho (STY)	2.16e-30	2.16e-30	0.258566	20.6244	0.0415326	0.164003
AKTTQEGSSADDTGDTEGR	Transcriptional regulator ATRX	Atrx	_AKTTQEGSS(ph)ADDTGDTEGR_	Phospho (STY)	2.16e-30	0.0047788	0.205643	0.182692	0.387363	22.7345	21.5711	17.5676	Transcriptional regulator ATRX	Atrx	_AKTTQEGS(ph)S(ph)ADDTGDTEGR_	2 Phospho (STY)	2.16e-30	2.16e-30	0.258566	20.6244	0.0415326	0.164003
FTVDLDSDEDFSGLDEKDEDEDFLPLDATPPK	DNA topoisomerase 2-alpha	Top2a	_FTVDLDS(ph)DEDFS(ph)GLDEKDEDEDFLPLDATPPK_	2 Phospho (STY)	1.92e-05	1.92e-05	-0.184228	-0.347637	-0.214675	22.1688	23.3699	20.1806	DNA topoisomerase 2-alpha	Top2a	_FTVDLDS(ph)DEDFS(ph)GLDEKDEDEDFLPLDATPPK_	2 Phospho (STY)	1.92e-05	1.92e-05	-0.248847	21.9064	0.041349	0.164003
SFSKEVEER	Eukaryotic translation initiation factor 4 gamma 1	Eif4g1	_S(ph)FSKEVEER_	Phospho (STY)	1.56e-05	1.56e-05	0.164915	0.280006	0.282143	27.2443	27.5569	26.113	Eukaryotic translation initiation factor 4 gamma 1	Eif4g1	_S(ph)FSKEVEER_	Phospho (STY)	1.56e-05	1.56e-05	0.242355	26.9714	0.0414392	0.164003
SFSKEVEER	Eukaryotic translation initiation factor 4 gamma 1	Eif4g1	_SFS(ph)KEVEER_	Phospho (STY)	1.56e-05	0.00052783	0.164915	0.280006	0.282143	27.2443	27.5569	26.113	Eukaryotic translation initiation factor 4 gamma 1	Eif4g1	_S(ph)FSKEVEER_	Phospho (STY)	1.56e-05	1.56e-05	0.242355	26.9714	0.0414392	0.164003
ASDPQSPPQVSR	Serine/threonine-protein kinase TAO1	Taok1	_ASDPQS(ph)PPQVSR_	Phospho (STY)	8.82e-05	8.82e-05	-0.162186	-0.221489	-0.491754	24.4562	22.7759	20.9724	Serine/threonine-protein kinase TAO1	Taok1	_ASDPQS(ph)PPQVSR_	Phospho (STY)	8.82e-05	8.82e-05	-0.291809	22.7348	0.0417554	0.164482
GLKRSEQSSMLELLRQR	Vacuolar protein sorting-associated protein 53 homolog	Vps53	_GLKRSEQS(ph)S(ph)MLELLRQR_	2 Phospho (STY)	0.0054443	0.0054443	0.37128	0.0786098	0.574247	22.7076	24.3387	19.642	Vacuolar protein sorting-associated protein 53 homolog	Vps53	_GLKRSEQS(ph)S(ph)MLELLRQR_	2 Phospho (STY)	0.0054443	0.0054443	0.341379	22.2295	0.0418856	0.164594
HIKEEPLSEEEPCTSTAVPSPEK	Nucleolar protein 58	Nop58	_HIKEEPLS(ph)EEEPCTSTAVPSPEK_	Phospho (STY)	4.58e-05	4.58e-05	-0.2935	-0.166681	-0.259772	23.1146	23.0969	21.127	Nucleolar protein 58	Nop58	_HIKEEPLS(ph)EEEPCTSTAVPSPEK_	Phospho (STY)	4.58e-05	4.58e-05	-0.239984	22.4462	0.0425514	0.166806
AQSGTDSSPEHKIPAPR	Serine/arginine repetitive matrix protein 2	Srrm2	_AQSGTDS(ph)S(ph)PEHKIPAPR_	2 Phospho (STY)	0.0034941	0.0034941	0.478195	0.495286	2.39003	23.5778	25.3239	20.2237	Serine/arginine repetitive matrix protein 2	Srrm2	_AQSGTDS(ph)S(ph)PEHKIPAPR_	2 Phospho (STY)	0.0034941	0.0034941	1.12117	23.0418	0.0428041	0.167391
AQSGTDSSPEHKIPAPR	Serine/arginine repetitive matrix protein 2	Srrm2	_AQS(ph)GTDS(ph)S(ph)PEHKIPAPR_	3 Phospho (STY)	0.0034941	0.044866	0.478195	0.495286	2.39003	23.5778	25.3239	20.2237	Serine/arginine repetitive matrix protein 2	Srrm2	_AQSGTDS(ph)S(ph)PEHKIPAPR_	2 Phospho (STY)	0.0034941	0.0034941	1.12117	23.0418	0.0428041	0.167391
AQSGTDSSPEHKIPAPR	Serine/arginine repetitive matrix protein 2	Srrm2	_AQSGT(ph)DS(ph)S(ph)PEHKIPAPR_	3 Phospho (STY)	0.0034941	0.01019	0.478195	0.495286	2.39003	23.5778	25.3239	20.2237	Serine/arginine repetitive matrix protein 2	Srrm2	_AQSGTDS(ph)S(ph)PEHKIPAPR_	2 Phospho (STY)	0.0034941	0.0034941	1.12117	23.0418	0.0428041	0.167391
DQLRDASPPPAFKPEPPK	Tight junction protein ZO-2	Tjp2	_DQLRDAS(ph)PPPAFKPEPPK_	Phospho (STY)	0.020244	0.020244	0.100709	0.404685	0.328951	20.7678	22.0527	20.7886	Tight junction protein ZO-2	Tjp2	_DQLRDAS(ph)PPPAFKPEPPK_	Phospho (STY)	0.020244	0.020244	0.278115	21.203	0.0434206	0.168985
ILKLESPK	Lysine-specific demethylase 4C	Kdm4c	_ILKLES(ph)PK_	Phospho (STY)	0.049579	0.049579	0.0714881	0.650948	0.382833	19.7173	22.1885	21.2069	Lysine-specific demethylase 4C	Kdm4c	_ILKLES(ph)PK_	Phospho (STY)	0.049579	0.049579	0.368423	21.0376	0.043406	0.168985
IGEGTYGVVYK	Cyclin-dependent kinase 2;Cyclin-dependent kinase 3;Cyclin-dependent kinase 1	Cdk2;Cdk3;Cdk1	_IGEGT(ph)Y(ph)GVVYK_	2 Phospho (STY)	2.79e-15	4.44e-05	0.175812	0.264837	0.263515	26.9763	25.3914	23.5562	Cyclin-dependent kinase 2;Cyclin-dependent kinase 3;Cyclin-dependent kinase 1	Cdk2;Cdk3;Cdk1	_IGEGT(ph)Y(ph)GVVYK_	2 Phospho (STY)	2.79e-15	4.44e-05	0.234721	25.3079	0.0435275	0.168995
IGEGTYGVVYK	Cyclin-dependent kinase 2;Cyclin-dependent kinase 3;Cyclin-dependent kinase 1	Cdk2;Cdk3;Cdk1	_IGEGTY(ph)GVVYK_	Phospho (STY)	2.79e-15	2.79e-15	0.175812	0.264837	0.263515	26.9763	25.3914	23.5562	Cyclin-dependent kinase 2;Cyclin-dependent kinase 3;Cyclin-dependent kinase 1	Cdk2;Cdk3;Cdk1	_IGEGT(ph)Y(ph)GVVYK_	2 Phospho (STY)	2.79e-15	4.44e-05	0.234721	25.3079	0.0435275	0.168995
IGEGTYGVVYK	Cyclin-dependent kinase 2;Cyclin-dependent kinase 3;Cyclin-dependent kinase 1	Cdk2;Cdk3;Cdk1	_IGEGT(ph)YGVVYK_	Phospho (STY)	2.79e-15	3.5e-07	0.175812	0.264837	0.263515	26.9763	25.3914	23.5562	Cyclin-dependent kinase 2;Cyclin-dependent kinase 3;Cyclin-dependent kinase 1	Cdk2;Cdk3;Cdk1	_IGEGT(ph)Y(ph)GVVYK_	2 Phospho (STY)	2.79e-15	4.44e-05	0.234721	25.3079	0.0435275	0.168995
RATPSTSPGLK	CASP8-associated protein 2	Casp8ap2	_RATPST(ph)SPGLK_	Phospho (STY)	0.0023579	0.010133	0.354903	0.107956	0.843421	22.2249	23.1635	20.1827	CASP8-associated protein 2	Casp8ap2	_RATPST(ph)SPGLK_	Phospho (STY)	0.0023579	0.010133	0.435427	21.857	0.043947	0.170163
RATPSTSPGLK	CASP8-associated protein 2	Casp8ap2	_RATPS(ph)TSPGLK_	Phospho (STY)	0.0023579	0.0075325	0.354903	0.107956	0.843421	22.2249	23.1635	20.1827	CASP8-associated protein 2	Casp8ap2	_RATPST(ph)SPGLK_	Phospho (STY)	0.0023579	0.010133	0.435427	21.857	0.043947	0.170163
RATPSTSPGLK	CASP8-associated protein 2	Casp8ap2	_RATPSTS(ph)PGLK_	Phospho (STY)	0.0023579	0.0023579	0.354903	0.107956	0.843421	22.2249	23.1635	20.1827	CASP8-associated protein 2	Casp8ap2	_RATPST(ph)SPGLK_	Phospho (STY)	0.0023579	0.010133	0.435427	21.857	0.043947	0.170163
VAPQHASADEVVVSEAESHVSGVSMVVPSTER	Deoxynucleotidyltransferase terminal-interacting protein 2	Dnttip2	_VAPQHASADEVVVSEAES(ph)HVSGVSM(ox)VVPSTER_	Oxidation (M),Phospho (STY)	0.0080879	0.019373	0.0939658	0.325732	0.617016	22.2545	23.5226	19.9782	Deoxynucleotidyltransferase terminal-interacting protein 2	Dnttip2	_VAPQHASADEVVVSEAES(ph)HVSGVSM(ox)VVPSTER_	Oxidation (M),Phospho (STY)	0.0080879	0.019373	0.345571	21.9184	0.0440384	0.170163
VAPQHASADEVVVSEAESHVSGVSMVVPSTER	Deoxynucleotidyltransferase terminal-interacting protein 2	Dnttip2	_VAPQHAS(ph)ADEVVVSEAESHVSGVSM(ox)VVPSTER_	Oxidation (M),Phospho (STY)	0.0080879	0.0080879	0.0939658	0.325732	0.617016	22.2545	23.5226	19.9782	Deoxynucleotidyltransferase terminal-interacting protein 2	Dnttip2	_VAPQHASADEVVVSEAES(ph)HVSGVSM(ox)VVPSTER_	Oxidation (M),Phospho (STY)	0.0080879	0.019373	0.345571	21.9184	0.0440384	0.170163
HDLDASPPR	BUD13 homolog	Bud13	_HDLDAS(ph)PPR_	Phospho (STY)	0.00040283	0.00040283	0.204266	0.269392	0.990592	23.7143	23.805	20.9989	BUD13 homolog	Bud13	_HDLDAS(ph)PPR_	Phospho (STY)	0.00040283	0.00040283	0.488083	22.8394	0.0441691	0.170261
ETSVEGPGGSSELSSNSPESHNKPTTSR	DNA repair protein complementing XP-C cells homolog	Xpc	_ETSVEGPGGSSELSSNS(ph)PESHNKPTTSR_	Phospho (STY)	6.23e-06	6.23e-06	-0.232006	-0.14519	-0.435222	24.9177	26.0394	20.3892	DNA repair protein complementing XP-C cells homolog	Xpc	_ETSVEGPGGSSELSSNS(ph)PESHNKPTTSR_	Phospho (STY)	6.23e-06	6.23e-06	-0.270806	23.7821	0.0445264	0.170623
ITPDFSPETMK	Putative transposase element L1Md-A101/L1Md-A102/L1Md-A2		_ITPDFS(ph)PETM(ox)K_	Oxidation (M),Phospho (STY)	0.0075106	0.0075106	-0.274826	-0.517069	-0.115144	23.9232	20.753	21.5281	Putative transposase element L1Md-A101/L1Md-A102/L1Md-A2		_ITPDFS(ph)PETM(ox)K_	Oxidation (M),Phospho (STY)	0.0075106	0.0075106	-0.302346	22.0681	0.0446844	0.170623
LRPSRSAEDLTDGSYDDILNAEQLK	Armadillo repeat-containing protein 10	Armc10	_LRPS(ph)RSAEDLTDGSYDDILNAEQLK_	Phospho (STY)	1.59e-32	1.59e-32	-0.149729	-0.237626	-0.368812	24.3938	25.1979	22.5998	Armadillo repeat-containing protein 10	Armc10	_LRPS(ph)RSAEDLTDGSYDDILNAEQLK_	Phospho (STY)	1.59e-32	1.59e-32	-0.252055	24.0639	0.0446094	0.170623
LRPSRSAEDLTDGSYDDILNAEQLK	Armadillo repeat-containing protein 10	Armc10	_LRPSRS(ph)AEDLTDGSYDDILNAEQLK_	Phospho (STY)	1.59e-32	6.03e-13	-0.149729	-0.237626	-0.368812	24.3938	25.1979	22.5998	Armadillo repeat-containing protein 10	Armc10	_LRPS(ph)RSAEDLTDGSYDDILNAEQLK_	Phospho (STY)	1.59e-32	1.59e-32	-0.252055	24.0639	0.0446094	0.170623
VRLGSEIRDSVV	Semaphorin-4B	Sema4b	_VRLGS(ph)EIRDSVV_	Phospho (STY)	0.028756	0.028756	0.644041	0.41446	0.0543623	21.4121	22.8245	21.103	Semaphorin-4B	Sema4b	_VRLGS(ph)EIRDSVV_	Phospho (STY)	0.028756	0.028756	0.370954	21.7799	0.044583	0.170623
NLEQILNGGESPKQK	Striatin-3	Strn3	_NLEQILNGGES(ph)PKQK_	Phospho (STY)	0.00044593	0.00044593	-0.370769	-0.389886	-0.0849763	20.0105	20.9251	18.9808	Striatin-3	Strn3	_NLEQILNGGES(ph)PKQK_	Phospho (STY)	0.00044593	0.00044593	-0.281877	19.9721	0.0451505	0.171593
SNISSPVTPTAASSSSTTPTRK	Tumor suppressor p53-binding protein 1	Tp53bp1	_SNISSPVTPTAAS(ph)SSSTTPTRK_	Phospho (STY)	0.035507	0.035507	-0.150145	-0.438034	-0.222229	22.8337	23.7453	19.6319	Tumor suppressor p53-binding protein 1	Tp53bp1	_SNISSPVTPTAAS(ph)SSSTTPTRK_	Phospho (STY)	0.035507	0.035507	-0.270136	22.0703	0.0451456	0.171593
AAAATAPPSPGPAQPGPR	Atherin	Samd1	_AAAATAPPS(ph)PGPAQPGPR_	Phospho (STY)	5.97e-16	5.97e-16	0.270589	0.254836	0.170951	26.3385	25.1506	23.0934	Atherin	Samd1	_AAAATAPPS(ph)PGPAQPGPR_	Phospho (STY)	5.97e-16	5.97e-16	0.232125	24.8608	0.0454364	0.17211
SNSLPHSAVSNAASK	WD repeat-containing protein 20	Wdr20	_S(ph)NSLPHSAVSNAASK_	Phospho (STY)	4.09e-06	4.09e-06	0.0607392	0.403486	0.477159	24.433	24.1579	22.6172	WD repeat-containing protein 20	Wdr20	_S(ph)NSLPHSAVSNAASK_	Phospho (STY)	4.09e-06	4.09e-06	0.313795	23.736	0.045499	0.17211
SNSLPHSAVSNAASK	WD repeat-containing protein 20	Wdr20	_SNS(ph)LPHSAVSNAASK_	Phospho (STY)	4.09e-06	0.00028806	0.0607392	0.403486	0.477159	24.433	24.1579	22.6172	WD repeat-containing protein 20	Wdr20	_S(ph)NSLPHSAVSNAASK_	Phospho (STY)	4.09e-06	4.09e-06	0.313795	23.736	0.045499	0.17211
GYQALSDSSPGPR	Semaphorin-4B	Sema4b	_GYQALSDSS(ph)PGPR_	Phospho (STY)	1.17e-06	1.17e-06	-0.153703	-0.334735	-0.238272	21.9632	21.9291	19.9505	Semaphorin-4B	Sema4b	_GYQALSDSS(ph)PGPR_	Phospho (STY)	1.17e-06	1.17e-06	-0.242237	21.2809	0.0458386	0.172566
RLSVELTSSLFR	Catenin beta-1	Ctnnb1	_RLS(ph)VELTSSLFR_	Phospho (STY)	2.82e-05	2.82e-05	-0.1005	-0.293536	-0.505533	22.7064	23.2558	21.3191	Catenin beta-1	Ctnnb1	_RLS(ph)VELTSSLFR_	Phospho (STY)	2.82e-05	2.82e-05	-0.299856	22.4271	0.0459394	0.172566
SQGYPSSPTAEK	Methylcytosine dioxygenase TET1	Tet1	_SQGYPSSPT(ph)AEK_	Phospho (STY)	2.78e-24	1.13e-15	0.291132	0.310224	0.132774	25.965	24.4559	22.7555	Methylcytosine dioxygenase TET1	Tet1	_SQGYPSSPT(ph)AEK_	Phospho (STY)	2.78e-24	1.13e-15	0.24471	24.3921	0.0458644	0.172566
SQGYPSSPTAEK	Methylcytosine dioxygenase TET1	Tet1	_SQGYPSS(ph)PTAEK_	Phospho (STY)	2.78e-24	2.78e-24	0.291132	0.310224	0.132774	25.965	24.4559	22.7555	Methylcytosine dioxygenase TET1	Tet1	_SQGYPSSPT(ph)AEK_	Phospho (STY)	2.78e-24	1.13e-15	0.24471	24.3921	0.0458644	0.172566
PIYVSTVRPQSK	VWFA and cache domain-containing protein 1	Cachd1	_PIY(ph)VS(ph)T(ph)VRPQSK_	3 Phospho (STY)	0.02503	0.02503	-0.269999	-0.397068	-0.119683	25.0859	24.4305	24.0519	VWFA and cache domain-containing protein 1	Cachd1	_PIY(ph)VS(ph)T(ph)VRPQSK_	3 Phospho (STY)	0.02503	0.02503	-0.26225	24.5228	0.0463455	0.172888
SLSPIIGK	Band 4.1-like protein 1	Epb41l1	_SLS(ph)PIIGK_	Phospho (STY)	0.00059885	0.00059885	-0.318506	-0.640411	-0.0920172	21.7427	20.2937	17.4798	Band 4.1-like protein 1	Epb41l1	_SLS(ph)PIIGK_	Phospho (STY)	0.00059885	0.00059885	-0.350311	19.8387	0.0462224	0.172888
VGDTEKPEPERSPPNR	Uncharacterized protein C9orf78 homolog		_VGDTEKPEPERS(ph)PPNR_	Phospho (STY)	0.0017386	0.0017386	0.144046	0.22367	0.494672	25.9694	25.5993	19.9952	Uncharacterized protein C9orf78 homolog		_VGDTEKPEPERS(ph)PPNR_	Phospho (STY)	0.0017386	0.0017386	0.287463	23.8546	0.0462547	0.172888
NKPLSPIKLTPTSVLDYFGTESVQR	Replication factor C subunit 1	Rfc1	_NKPLS(ph)PIKLTPTSVLDYFGTESVQR_	Phospho (STY)	2.54e-19	2.54e-19	0.40523	0.435522	0.0632268	23.1822	24.2856	19.1797	Replication factor C subunit 1	Rfc1	_NKPLS(ph)PIKLTPTSVLDYFGTESVQR_	Phospho (STY)	2.54e-19	2.54e-19	0.301326	22.2158	0.046533	0.173188
NKPLSPIKLTPTSVLDYFGTESVQR	Replication factor C subunit 1	Rfc1	_NKPLSPIKLT(ph)PTSVLDYFGTESVQR_	Phospho (STY)	2.54e-19	0.041632	0.40523	0.435522	0.0632268	23.1822	24.2856	19.1797	Replication factor C subunit 1	Rfc1	_NKPLS(ph)PIKLTPTSVLDYFGTESVQR_	Phospho (STY)	2.54e-19	2.54e-19	0.301326	22.2158	0.046533	0.173188
QNYSESSNYDSELEREIK	Transcriptional regulator ATRX	Atrx	_QNYSESSNYDS(ph)ELEREIK_	Phospho (STY)	0.00088423	0.00088423	0.358171	0.173895	0.200253	24.9967	25.1149	22.6116	Transcriptional regulator ATRX	Atrx	_QNYSESSNYDS(ph)ELEREIK_	Phospho (STY)	0.00088423	0.00088423	0.244106	24.241	0.0467392	0.173557
AGLLTSCSSPR	Breast cancer type 1 susceptibility protein homolog	Brca1	_AGLLTSCSS(ph)PR_	Phospho (STY)	2.09e-16	2.09e-16	0.301588	0.125254	0.302173	24.9235	24.6632	22.7483	Breast cancer type 1 susceptibility protein homolog	Brca1	_AGLLTSCSS(ph)PR_	Phospho (STY)	2.09e-16	2.09e-16	0.243005	24.1116	0.0479587	0.176379
DKDISPSVTKK	RING1 and YY1-binding protein	Rybp	_DKDIS(ph)PSVTKK_	Phospho (STY)	0.016355	0.016355	-0.347582	-0.131851	-0.258684	21.2289	22.5275	17.8243	RING1 and YY1-binding protein	Rybp	_DKDIS(ph)PSVTKK_	Phospho (STY)	0.016355	0.016355	-0.246039	20.5269	0.0476792	0.176379
HDTPDTSPPR	BUD13 homolog	Bud13	_HDT(ph)PDTS(ph)PPR_	2 Phospho (STY)	6.76e-10	3.21e-06	0.0508847	0.496411	1.06419	24.5206	24.9305	22.2124	BUD13 homolog	Bud13	_HDT(ph)PDTS(ph)PPR_	2 Phospho (STY)	6.76e-10	3.21e-06	0.537163	23.8878	0.0480136	0.176379
HDTPDTSPPR	BUD13 homolog	Bud13	_HDT(ph)PDT(ph)SPPR_	2 Phospho (STY)	6.76e-10	6.76e-10	0.0508847	0.496411	1.06419	24.5206	24.9305	22.2124	BUD13 homolog	Bud13	_HDT(ph)PDTS(ph)PPR_	2 Phospho (STY)	6.76e-10	3.21e-06	0.537163	23.8878	0.0480136	0.176379
HDTPDTSPPR	BUD13 homolog	Bud13	_HDTPDT(ph)SPPR_	Phospho (STY)	6.76e-10	0.00018493	0.0508847	0.496411	1.06419	24.5206	24.9305	22.2124	BUD13 homolog	Bud13	_HDT(ph)PDTS(ph)PPR_	2 Phospho (STY)	6.76e-10	3.21e-06	0.537163	23.8878	0.0480136	0.176379
HDTPDTSPPR	BUD13 homolog	Bud13	_HDTPDTS(ph)PPR_	Phospho (STY)	6.76e-10	3.34e-05	0.0508847	0.496411	1.06419	24.5206	24.9305	22.2124	BUD13 homolog	Bud13	_HDT(ph)PDTS(ph)PPR_	2 Phospho (STY)	6.76e-10	3.21e-06	0.537163	23.8878	0.0480136	0.176379
SETAPAETAAPAPVEK	Histone H1.5	Hist1h1b	_(ac)S(ph)ETAPAETAAPAPVEK_	Acetyl (Protein N-term),Phospho (STY)	6.65e-22	5.6e-21	-0.535855	-0.373234	-0.0584579	25.6081	26.2658	22.2855	Histone H1.5	Hist1h1b	_(ac)S(ph)ETAPAETAAPAPVEK_	Acetyl (Protein N-term),Phospho (STY)	6.65e-22	5.6e-21	-0.322515	24.7198	0.0479921	0.176379
SETAPAETAAPAPVEK	Histone H1.5	Hist1h1b	_(ac)SET(ph)APAETAAPAPVEK_	Acetyl (Protein N-term),Phospho (STY)	6.65e-22	6.65e-22	-0.535855	-0.373234	-0.0584579	25.6081	26.2658	22.2855	Histone H1.5	Hist1h1b	_(ac)S(ph)ETAPAETAAPAPVEK_	Acetyl (Protein N-term),Phospho (STY)	6.65e-22	5.6e-21	-0.322515	24.7198	0.0479921	0.176379
SKPVFSESLSD	Mitochondrial import inner membrane translocase subunit Tim8 A	Timm8a1	_SKPVFSES(ph)LSD_	Phospho (STY)	9.44e-11	9.44e-11	0.812786	-0.0195213	1.49026	23.2395	22.9904	20.5272	Mitochondrial import inner membrane translocase subunit Tim8 A	Timm8a1	_SKPVFSES(ph)LSD_	Phospho (STY)	9.44e-11	9.44e-11	0.761175	22.2524	0.0480439	0.176379
GVVIPTWNISPIKK	GON-4-like protein	Gon4l	_GVVIPTWNIS(ph)PIKK_	Phospho (STY)	1.19e-09	1.19e-09	0.17594	0.235482	0.265557	22.8023	22.5049	19.128	GON-4-like protein	Gon4l	_GVVIPTWNIS(ph)PIKK_	Phospho (STY)	1.19e-09	1.19e-09	0.22566	21.4784	0.0485634	0.177883
GVVIPTWNISPIKK	GON-4-like protein	Gon4l	_GVVIPT(ph)WNISPIKK_	Phospho (STY)	1.19e-09	0.073831	0.17594	0.235482	0.265557	22.8023	22.5049	19.128	GON-4-like protein	Gon4l	_GVVIPTWNIS(ph)PIKK_	Phospho (STY)	1.19e-09	1.19e-09	0.22566	21.4784	0.0485634	0.177883
ATEIGSPPR	pre-mRNA 3 end processing protein WDR33	Wdr33	_(ac)ATEIGS(ph)PPR_	Acetyl (Protein N-term),Phospho (STY)	0.00085121	0.00085121	0.350837	0.173383	0.195096	22.3353	22.1929	21.516	pre-mRNA 3 end processing protein WDR33	Wdr33	_(ac)ATEIGS(ph)PPR_	Acetyl (Protein N-term),Phospho (STY)	0.00085121	0.00085121	0.239772	22.0147	0.04875	0.178163
EGDQLIVPSEPTKSPESVTLTK	DNA ligase 1	Lig1	_EGDQLIVPSEPT(ph)KSPESVTLTK_	Phospho (STY)	3.52e-07	3.52e-07	0.286408	0.319965	0.122341	23.4668	23.7604	18.8318	DNA ligase 1	Lig1	_EGDQLIVPSEPT(ph)KSPESVTLTK_	Phospho (STY)	3.52e-07	3.52e-07	0.242905	22.0197	0.0489476	0.17839
EGDQLIVPSEPTKSPESVTLTK	DNA ligase 1	Lig1	_EGDQLIVPSEPTKSPESVT(ph)LTK_	Phospho (STY)	3.52e-07	7.63e-05	0.286408	0.319965	0.122341	23.4668	23.7604	18.8318	DNA ligase 1	Lig1	_EGDQLIVPSEPT(ph)KSPESVTLTK_	Phospho (STY)	3.52e-07	3.52e-07	0.242905	22.0197	0.0489476	0.17839
LQSEPESIR	Clathrin light chain A	Clta	_LQS(ph)EPESIR_	Phospho (STY)	0.0053052	0.0053052	0.319618	1.13881	0.174151	22.7069	21.2336	20.3122	Clathrin light chain A	Clta	_LQS(ph)EPESIR_	Phospho (STY)	0.0053052	0.0053052	0.544194	21.4176	0.0490325	0.17839
ALSSGGSITSPPLSPALPK	PERQ amino acid-rich with GYF domain-containing protein 2	Gigyf2	_ALSSGGSIT(ph)SPPLSPALPK_	Phospho (STY)	5.88e-32	5.88e-32	0.182057	0.794021	0.212507	22.1462	21.8472	20.9368	PERQ amino acid-rich with GYF domain-containing protein 2	Gigyf2	_ALSSGGSIT(ph)SPPLSPALPK_	Phospho (STY)	5.88e-32	5.88e-32	0.396195	21.6434	0.0492956	0.178545
ALSSGGSITSPPLSPALPK	PERQ amino acid-rich with GYF domain-containing protein 2	Gigyf2	_ALSSGGSITS(ph)PPLSPALPK_	Phospho (STY)	5.88e-32	1.52e-30	0.182057	0.794021	0.212507	22.1462	21.8472	20.9368	PERQ amino acid-rich with GYF domain-containing protein 2	Gigyf2	_ALSSGGSIT(ph)SPPLSPALPK_	Phospho (STY)	5.88e-32	5.88e-32	0.396195	21.6434	0.0492956	0.178545
ALSSGGSITSPPLSPALPK	PERQ amino acid-rich with GYF domain-containing protein 2	Gigyf2	_ALS(ph)SGGSITSPPLSPALPK_	Phospho (STY)	5.88e-32	0.015949	0.182057	0.794021	0.212507	22.1462	21.8472	20.9368	PERQ amino acid-rich with GYF domain-containing protein 2	Gigyf2	_ALSSGGSIT(ph)SPPLSPALPK_	Phospho (STY)	5.88e-32	5.88e-32	0.396195	21.6434	0.0492956	0.178545
ALSSGGSITSPPLSPALPK	PERQ amino acid-rich with GYF domain-containing protein 2	Gigyf2	_ALSS(ph)GGSITSPPLSPALPK_	Phospho (STY)	5.88e-32	6.4e-05	0.182057	0.794021	0.212507	22.1462	21.8472	20.9368	PERQ amino acid-rich with GYF domain-containing protein 2	Gigyf2	_ALSSGGSIT(ph)SPPLSPALPK_	Phospho (STY)	5.88e-32	5.88e-32	0.396195	21.6434	0.0492956	0.178545
LSPLSPGSPGPAAR	Zinc finger protein AEBP2	Aebp2	_LSPLSPGS(ph)PGPAAR_	Phospho (STY)	4.25e-10	4.25e-10	0.515107	0.0116388	0.843662	25.3854	23.6971	20.7107	Zinc finger protein AEBP2	Aebp2	_LSPLSPGS(ph)PGPAAR_	Phospho (STY)	4.25e-10	4.25e-10	0.456803	23.2644	0.0492889	0.178545
VGDGSPVLPDKR	ADP-ribosylation factor-like protein 6-interacting protein 6	Arl6ip6	_VGDGS(ph)PVLPDKR_	Phospho (STY)	0.0014256	0.0014256	0.146525	0.881351	0.274888	25.796	26.5569	24.7474	ADP-ribosylation factor-like protein 6-interacting protein 6	Arl6ip6	_VGDGS(ph)PVLPDKR_	Phospho (STY)	0.0014256	0.0014256	0.434255	25.7001	0.0494597	0.178739
AESSESLSASSPAR	DNA replication licensing factor MCM2	Mcm2	_(ac)AES(ph)S(ph)ESLSAS(ph)S(ph)PAR_	Acetyl (Protein N-term),4 Phospho (STY)	1.55e-74	0.0012132	-0.0320051	0.738119	0.681494	26.3184	25.0497	22.7536	DNA replication licensing factor MCM2	Mcm2	_(ac)AES(ph)S(ph)ESLSAS(ph)S(ph)PAR_	Acetyl (Protein N-term),4 Phospho (STY)	1.55e-74	0.0012132	0.462536	24.7072	0.0502159	0.180265
AESSESLSASSPAR	DNA replication licensing factor MCM2	Mcm2	_(ac)AESS(ph)ESLSASS(ph)PAR_	Acetyl (Protein N-term),2 Phospho (STY)	1.55e-74	1.22e-28	-0.0320051	0.738119	0.681494	26.3184	25.0497	22.7536	DNA replication licensing factor MCM2	Mcm2	_(ac)AES(ph)S(ph)ESLSAS(ph)S(ph)PAR_	Acetyl (Protein N-term),4 Phospho (STY)	1.55e-74	0.0012132	0.462536	24.7072	0.0502159	0.180265
AESSESLSASSPAR	DNA replication licensing factor MCM2	Mcm2	_(ac)AES(ph)SESLSASS(ph)PAR_	Acetyl (Protein N-term),2 Phospho (STY)	1.55e-74	2.52e-11	-0.0320051	0.738119	0.681494	26.3184	25.0497	22.7536	DNA replication licensing factor MCM2	Mcm2	_(ac)AES(ph)S(ph)ESLSAS(ph)S(ph)PAR_	Acetyl (Protein N-term),4 Phospho (STY)	1.55e-74	0.0012132	0.462536	24.7072	0.0502159	0.180265
AESSESLSASSPAR	DNA replication licensing factor MCM2	Mcm2	_(ac)AESSES(ph)LSASS(ph)PAR_	Acetyl (Protein N-term),2 Phospho (STY)	1.55e-74	5.79e-10	-0.0320051	0.738119	0.681494	26.3184	25.0497	22.7536	DNA replication licensing factor MCM2	Mcm2	_(ac)AES(ph)S(ph)ESLSAS(ph)S(ph)PAR_	Acetyl (Protein N-term),4 Phospho (STY)	1.55e-74	0.0012132	0.462536	24.7072	0.0502159	0.180265
AESSESLSASSPAR	DNA replication licensing factor MCM2	Mcm2	_(ac)AESSESLSAS(ph)S(ph)PAR_	Acetyl (Protein N-term),2 Phospho (STY)	1.55e-74	6.46e-15	-0.0320051	0.738119	0.681494	26.3184	25.0497	22.7536	DNA replication licensing factor MCM2	Mcm2	_(ac)AES(ph)S(ph)ESLSAS(ph)S(ph)PAR_	Acetyl (Protein N-term),4 Phospho (STY)	1.55e-74	0.0012132	0.462536	24.7072	0.0502159	0.180265
AESSESLSASSPAR	DNA replication licensing factor MCM2	Mcm2	_(ac)AESS(ph)ES(ph)LSASSPAR_	Acetyl (Protein N-term),2 Phospho (STY)	1.55e-74	4.13e-07	-0.0320051	0.738119	0.681494	26.3184	25.0497	22.7536	DNA replication licensing factor MCM2	Mcm2	_(ac)AES(ph)S(ph)ESLSAS(ph)S(ph)PAR_	Acetyl (Protein N-term),4 Phospho (STY)	1.55e-74	0.0012132	0.462536	24.7072	0.0502159	0.180265
AESSESLSASSPAR	DNA replication licensing factor MCM2	Mcm2	_(ac)AESSESLSASS(ph)PAR_	Acetyl (Protein N-term),Phospho (STY)	1.55e-74	1.55e-74	-0.0320051	0.738119	0.681494	26.3184	25.0497	22.7536	DNA replication licensing factor MCM2	Mcm2	_(ac)AES(ph)S(ph)ESLSAS(ph)S(ph)PAR_	Acetyl (Protein N-term),4 Phospho (STY)	1.55e-74	0.0012132	0.462536	24.7072	0.0502159	0.180265
ASAVSPANLPAVLLQPR	Host cell factor 1;HCF N-terminal chain 1;HCF N-terminal chain 2;HCF N-terminal chain 3;HCF N-terminal chain 4;HCF N-terminal chain 5;HCF N-terminal chain 6;HCF C-terminal chain 1;HCF C-terminal chain 2;HCF C-terminal chain 3;HCF C-terminal chain 4;HCF C-terminal chain 5;HCF C-terminal chain 6	Hcfc1	_(ac)ASAVS(ph)PANLPAVLLQPR_	Acetyl (Protein N-term),Phospho (STY)	1.84e-07	1.84e-07	0.400866	0.262433	0.1121	22.4045	22.5915	19.1573	Host cell factor 1;HCF N-terminal chain 1;HCF N-terminal chain 2;HCF N-terminal chain 3;HCF N-terminal chain 4;HCF N-terminal chain 5;HCF N-terminal chain 6;HCF C-terminal chain 1;HCF C-terminal chain 2;HCF C-terminal chain 3;HCF C-terminal chain 4;HCF C-terminal chain 5;HCF C-terminal chain 6	Hcfc1	_(ac)ASAVS(ph)PANLPAVLLQPR_	Acetyl (Protein N-term),Phospho (STY)	1.84e-07	1.84e-07	0.258466	21.3844	0.0501585	0.180265
ASAVSPANLPAVLLQPR	Host cell factor 1;HCF N-terminal chain 1;HCF N-terminal chain 2;HCF N-terminal chain 3;HCF N-terminal chain 4;HCF N-terminal chain 5;HCF N-terminal chain 6;HCF C-terminal chain 1;HCF C-terminal chain 2;HCF C-terminal chain 3;HCF C-terminal chain 4;HCF C-terminal chain 5;HCF C-terminal chain 6	Hcfc1	_(ac)AS(ph)AVSPANLPAVLLQPR_	Acetyl (Protein N-term),Phospho (STY)	1.84e-07	0.004106	0.400866	0.262433	0.1121	22.4045	22.5915	19.1573	Host cell factor 1;HCF N-terminal chain 1;HCF N-terminal chain 2;HCF N-terminal chain 3;HCF N-terminal chain 4;HCF N-terminal chain 5;HCF N-terminal chain 6;HCF C-terminal chain 1;HCF C-terminal chain 2;HCF C-terminal chain 3;HCF C-terminal chain 4;HCF C-terminal chain 5;HCF C-terminal chain 6	Hcfc1	_(ac)ASAVS(ph)PANLPAVLLQPR_	Acetyl (Protein N-term),Phospho (STY)	1.84e-07	1.84e-07	0.258466	21.3844	0.0501585	0.180265
GTVTGERQSGDGQESTEPVENK	Protein CASC3	Casc3	_GTVTGERQS(ph)GDGQESTEPVENK_	Phospho (STY)	1.06e-20	1.06e-20	0.0182069	0.574441	0.482125	24.7091	25.8395	22.6927	Protein CASC3	Casc3	_GTVTGERQS(ph)GDGQESTEPVENK_	Phospho (STY)	1.06e-20	1.06e-20	0.358258	24.4138	0.0500145	0.180265
EDGIDAVEVAADRPGSPR	UPF0667 protein C1orf55 homolog		_EDGIDAVEVAADRPGS(ph)PR_	Phospho (STY)	1.43e-07	1.43e-07	0.122341	0.294782	0.297133	24.5649	25.0663	21.1169	UPF0667 protein C1orf55 homolog		_EDGIDAVEVAADRPGS(ph)PR_	Phospho (STY)	1.43e-07	1.43e-07	0.238086	23.5827	0.0506723	0.181501
RVSVEDLR	RNA-binding protein 12B-A;RNA-binding protein 12B-B	Rbm12ba;Rbm12bb	_RVS(ph)VEDLR_	Phospho (STY)	0.00087692	0.00087692	0.0529723	0.451013	1.01849	22.7264	22.0164	22.8698	RNA-binding protein 12B-A;RNA-binding protein 12B-B	Rbm12ba;Rbm12bb	_RVS(ph)VEDLR_	Phospho (STY)	0.00087692	0.00087692	0.507492	22.5375	0.0509825	0.182209
SGAKLGSDGAEESMETLPKPSEK	Nucleolar RNA helicase 2	Ddx21	_SGAKLGS(ph)DGAEESM(ox)ETLPKPSEK_	Oxidation (M),Phospho (STY)	0.0022286	0.0022286	0.254352	0.177089	0.229465	24.1937	22.1059	21.0465	Nucleolar RNA helicase 2	Ddx21	_SGAKLGS(ph)DGAEESM(ox)ETLPKPSEK_	Oxidation (M),Phospho (STY)	0.0022286	0.0022286	0.220302	22.4487	0.051552	0.183702
VTGSPAEEDEEETKK	Coilin	Coil	_VTGS(ph)PAEEDEEETKK_	Phospho (STY)	3.43e-49	3.43e-49	0.187261	0.362554	0.168129	23.1037	24.6735	21.5921	Coilin	Coil	_VTGS(ph)PAEEDEEETKK_	Phospho (STY)	3.43e-49	3.43e-49	0.239315	23.1231	0.0516272	0.183702
GAPSSPAAGVLPSPQGK	Nucleoporin NUP188 homolog	Nup188	_GAPSS(ph)PAAGVLPSPQGK_	Phospho (STY)	6.51e-16	6.51e-16	-0.131519	-0.311757	-0.994126	23.2196	22.1836	19.9354	Nucleoporin NUP188 homolog	Nup188	_GAPSS(ph)PAAGVLPSPQGK_	Phospho (STY)	6.51e-16	6.51e-16	-0.479134	21.7795	0.0518848	0.184214
GAPSSPAAGVLPSPQGK	Nucleoporin NUP188 homolog	Nup188	_GAPS(ph)SPAAGVLPSPQGK_	Phospho (STY)	6.51e-16	0.0001197	-0.131519	-0.311757	-0.994126	23.2196	22.1836	19.9354	Nucleoporin NUP188 homolog	Nup188	_GAPSS(ph)PAAGVLPSPQGK_	Phospho (STY)	6.51e-16	6.51e-16	-0.479134	21.7795	0.0518848	0.184214
MEESFSSKYVPK	Lamina-associated polypeptide 2, isoforms beta/delta/epsilon/gamma	Tmpo	_M(ox)EES(ph)FSSKYVPK_	Oxidation (M),Phospho (STY)	7.07e-05	7.07e-05	-0.284388	-0.766259	-0.107213	24.3118	24.438	24.3528	Lamina-associated polypeptide 2, isoforms beta/delta/epsilon/gamma	Tmpo	_M(ox)EES(ph)FSSKYVPK_	Oxidation (M),Phospho (STY)	7.07e-05	7.07e-05	-0.385953	24.3676	0.0522055	0.184947
MEESFSSKYVPK	Lamina-associated polypeptide 2, isoforms beta/delta/epsilon/gamma	Tmpo	_M(ox)EESFS(ph)SKYVPK_	Oxidation (M),Phospho (STY)	7.07e-05	0.043183	-0.284388	-0.766259	-0.107213	24.3118	24.438	24.3528	Lamina-associated polypeptide 2, isoforms beta/delta/epsilon/gamma	Tmpo	_M(ox)EES(ph)FSSKYVPK_	Oxidation (M),Phospho (STY)	7.07e-05	7.07e-05	-0.385953	24.3676	0.0522055	0.184947
TALPLSPEHWK	Chromosome alignment-maintaining phosphoprotein 1	Champ1	_TALPLS(ph)PEHWK_	Phospho (STY)	3.06e-07	3.06e-07	0.161049	0.27965	0.228234	22.8584	23.6568	22.2376	Chromosome alignment-maintaining phosphoprotein 1	Champ1	_TALPLS(ph)PEHWK_	Phospho (STY)	3.06e-07	3.06e-07	0.222978	22.9176	0.052462	0.18545
VSGAGLSPSRK	182 kDa tankyrase-1-binding protein	Tnks1bp1	_VSGAGLS(ph)PSRK_	Phospho (STY)	0.012633	0.012633	0.000865357	0.538439	0.978781	20.4726	20.5764	18.8421	182 kDa tankyrase-1-binding protein	Tnks1bp1	_VSGAGLS(ph)PSRK_	Phospho (STY)	0.012633	0.012633	0.506029	19.9637	0.0526533	0.185721
HDTPDPSPPR	BUD13 homolog	Bud13	_HDT(ph)PDPS(ph)PPR_	2 Phospho (STY)	0.00014772	0.00014772	0.165044	0.21176	0.782912	26.1892	25.725	23.2099	BUD13 homolog	Bud13	_HDT(ph)PDPS(ph)PPR_	2 Phospho (STY)	0.00014772	0.00014772	0.386572	25.0414	0.0529098	0.18622
HDTPDPSPPR	BUD13 homolog	Bud13	_HDTPDPS(ph)PPR_	Phospho (STY)	0.00014772	0.00042552	0.165044	0.21176	0.782912	26.1892	25.725	23.2099	BUD13 homolog	Bud13	_HDT(ph)PDPS(ph)PPR_	2 Phospho (STY)	0.00014772	0.00014772	0.386572	25.0414	0.0529098	0.18622
APKEELASDLEEMATSSAK	Nucleolar protein 56	Nop56	_APKEELAS(ph)DLEEM(ox)ATSSAK_	Oxidation (M),Phospho (STY)	2.42e-41	2.42e-41	-0.170849	-0.19187	-0.322018	27.7188	27.8393	25.5721	Nucleolar protein 56	Nop56	_APKEELAS(ph)DLEEM(ox)ATSSAK_	Oxidation (M),Phospho (STY)	2.42e-41	2.42e-41	-0.228246	27.0434	0.053076	0.186399
EPWDGKDGELPVEDDIDLSDVELDDLEKDEL	Protein disulfide-isomerase A6	Pdia6	_EPWDGKDGELPVEDDIDLS(ph)DVELDDLEKDEL_	Phospho (STY)	8.34e-10	8.34e-10	0.015783	-0.55926	-0.631288	27.1729	24.2304	21.6881	Protein disulfide-isomerase A6	Pdia6	_EPWDGKDGELPVEDDIDLS(ph)DVELDDLEKDEL_	Phospho (STY)	8.34e-10	8.34e-10	-0.391588	24.3638	0.054254	0.189749
SSSHLSSEENEVEIK	Mis18-binding protein 1	Mis18bp1	_SSSHLS(ph)SEENEVEIK_	Phospho (STY)	7.28e-21	7.28e-21	0.728922	0.107286	0.265917	20.7125	22.8754	21.5994	Mis18-binding protein 1	Mis18bp1	_SSSHLS(ph)SEENEVEIK_	Phospho (STY)	7.28e-21	7.28e-21	0.367375	21.7291	0.0542642	0.189749
APQSPTLAPAK	Coxsackievirus and adenovirus receptor homolog	Cxadr	_APQS(ph)PTLAPAK_	Phospho (STY)	0.0012079	0.0012079	0.00216242	-0.499932	-0.841249	23.4536	21.5295	19.2035	Coxsackievirus and adenovirus receptor homolog	Cxadr	_APQS(ph)PTLAPAK_	Phospho (STY)	0.0012079	0.0012079	-0.44634	21.3955	0.0544937	0.190141
DLNSSFETSPK	Inactive serine/threonine-protein kinase VRK3	Vrk3	_DLNSSFETS(ph)PK_	Phospho (STY)	3.33e-15	3.33e-15	-0.240111	-0.106715	-0.53952	24.1129	22.0144	20.816	Inactive serine/threonine-protein kinase VRK3	Vrk3	_DLNSSFETS(ph)PK_	Phospho (STY)	3.33e-15	3.33e-15	-0.295449	22.3144	0.0546346	0.190222
NRSAEEGEVTESK	182 kDa tankyrase-1-binding protein	Tnks1bp1	_NRS(ph)AEEGEVTESK_	Phospho (STY)	3.46e-26	3.46e-26	0.0174944	0.495286	1.04551	23.8428	25.172	22.6786	182 kDa tankyrase-1-binding protein	Tnks1bp1	_NRS(ph)AEEGEVTESK_	Phospho (STY)	3.46e-26	3.46e-26	0.519431	23.8978	0.0550218	0.19116
KYVISDEEEEEDD	RNA polymerase-associated protein LEO1	Leo1	_KYVIS(ph)DEEEEEDD_	Phospho (STY)	5.69e-19	5.69e-19	0.117562	0.237686	0.686702	24.4919	23.8385	21.9943	RNA polymerase-associated protein LEO1	Leo1	_KYVIS(ph)DEEEEEDD_	Phospho (STY)	5.69e-19	5.69e-19	0.347317	23.4416	0.0556748	0.192601
SSPQHSLSNPLPR			_S(ph)SPQHSLSNPLPR_	Phospho (STY)	0.0053685	0.0053685	0.156526	0.27023	0.228111	22.9952	22.8668	20.2704			_S(ph)SPQHSLSNPLPR_	Phospho (STY)	0.0053685	0.0053685	0.218289	22.0441	0.0556219	0.192601
LDQIPAANLDADDPLTDEEDEDFEEESDDDDTAALLAELEK	Protein CWC15 homolog	Cwc15	_LDQIPAANLDADDPLT(ph)DEEDEDFEEES(ph)DDDDTAALLAELEK_	2 Phospho (STY)	0.0012792	0.0012792	0.144699	0.234256	0.846152	25.0487	25.9055	22.5416	Protein CWC15 homolog	Cwc15	_LDQIPAANLDADDPLT(ph)DEEDEDFEEES(ph)DDDDTAALLAELEK_	2 Phospho (STY)	0.0012792	0.0012792	0.408369	24.4986	0.0560873	0.193203
LDQIPAANLDADDPLTDEEDEDFEEESDDDDTAALLAELEK	Protein CWC15 homolog	Cwc15	_LDQIPAANLDADDPLT(ph)DEEDEDFEEESDDDDT(ph)AALLAELEK_	2 Phospho (STY)	0.0012792	0.0039062	0.144699	0.234256	0.846152	25.0487	25.9055	22.5416	Protein CWC15 homolog	Cwc15	_LDQIPAANLDADDPLT(ph)DEEDEDFEEES(ph)DDDDTAALLAELEK_	2 Phospho (STY)	0.0012792	0.0012792	0.408369	24.4986	0.0560873	0.193203
RRGSGSVDETLFALPAASEPVIPSSAEK	Reticulon-4	Rtn4	_RRGS(ph)GSVDETLFALPAASEPVIPSSAEK_	Phospho (STY)	2.24e-13	1.33e-07	-0.258322	-0.212517	-0.173661	26.0917	25.8739	23.9674	Reticulon-4	Rtn4	_RRGS(ph)GSVDETLFALPAASEPVIPSSAEK_	Phospho (STY)	2.24e-13	1.33e-07	-0.214833	25.311	0.0560329	0.193203
RRGSGSVDETLFALPAASEPVIPSSAEK	Reticulon-4	Rtn4	_RRGSGSVDET(ph)LFALPAASEPVIPSSAEK_	Phospho (STY)	2.24e-13	5.84e-12	-0.258322	-0.212517	-0.173661	26.0917	25.8739	23.9674	Reticulon-4	Rtn4	_RRGS(ph)GSVDETLFALPAASEPVIPSSAEK_	Phospho (STY)	2.24e-13	1.33e-07	-0.214833	25.311	0.0560329	0.193203
RRGSGSVDETLFALPAASEPVIPSSAEK	Reticulon-4	Rtn4	_RRGSGS(ph)VDETLFALPAASEPVIPSSAEK_	Phospho (STY)	2.24e-13	2.24e-13	-0.258322	-0.212517	-0.173661	26.0917	25.8739	23.9674	Reticulon-4	Rtn4	_RRGS(ph)GSVDETLFALPAASEPVIPSSAEK_	Phospho (STY)	2.24e-13	1.33e-07	-0.214833	25.311	0.0560329	0.193203
RRGSGSVDETLFALPAASEPVIPSSAEK	Reticulon-4	Rtn4	_RRGSGSVDETLFALPAAS(ph)EPVIPSSAEK_	Phospho (STY)	2.24e-13	0.072835	-0.258322	-0.212517	-0.173661	26.0917	25.8739	23.9674	Reticulon-4	Rtn4	_RRGS(ph)GSVDETLFALPAASEPVIPSSAEK_	Phospho (STY)	2.24e-13	1.33e-07	-0.214833	25.311	0.0560329	0.193203
AFLSPPTLLEGPLR	Cutaneous T-cell lymphoma-associated antigen 5 homolog	Ctage5	_AFLS(ph)PPTLLEGPLR_	Phospho (STY)	3.3e-08	3.3e-08	-0.0438987	-0.411522	-0.970837	21.2899	18.7074	16.5413	Cutaneous T-cell lymphoma-associated antigen 5 homolog	Ctage5	_AFLS(ph)PPTLLEGPLR_	Phospho (STY)	3.3e-08	3.3e-08	-0.475419	18.8462	0.0565313	0.193907
RRDSDGVDGFEAEGK	Zinc finger RNA-binding protein	Zfr	_RRDS(ph)DGVDGFEAEGK_	Phospho (STY)	0.00087128	0.00087128	0.479644	0.328492	0.0558898	21.4515	24.7344	22.4333	Zinc finger RNA-binding protein	Zfr	_RRDS(ph)DGVDGFEAEGK_	Phospho (STY)	0.00087128	0.00087128	0.288009	22.8731	0.056417	0.193907
QSAPAAESSESTSGEGR	Serum response factor-binding protein 1	Srfbp1	_QSAPAAESSES(ph)TSGEGR_	Phospho (STY)	1.95e-09	0.0011529	0.383829	0.319502	0.0716254	19.9851	21.314	20.6536	Serum response factor-binding protein 1	Srfbp1	_QSAPAAESSES(ph)TSGEGR_	Phospho (STY)	1.95e-09	0.0011529	0.258319	20.6509	0.056932	0.194458
QSAPAAESSESTSGEGR	Serum response factor-binding protein 1	Srfbp1	_QSAPAAESS(ph)ESTSGEGR_	Phospho (STY)	1.95e-09	0.002284	0.383829	0.319502	0.0716254	19.9851	21.314	20.6536	Serum response factor-binding protein 1	Srfbp1	_QSAPAAESSES(ph)TSGEGR_	Phospho (STY)	1.95e-09	0.0011529	0.258319	20.6509	0.056932	0.194458
VGGSSVDLHR	Catenin delta-1	Ctnnd1	_VGGS(ph)SVDLHR_	Phospho (STY)	0.00015542	0.00015542	0.302524	0.324004	0.0938306	23.9859	22.9762	23.609	Catenin delta-1	Ctnnd1	_VGGS(ph)SVDLHR_	Phospho (STY)	0.00015542	0.00015542	0.240119	23.5237	0.056836	0.194458
VGGSSVDLHR	Catenin delta-1	Ctnnd1	_VGGSS(ph)VDLHR_	Phospho (STY)	0.00015542	0.0022097	0.302524	0.324004	0.0938306	23.9859	22.9762	23.609	Catenin delta-1	Ctnnd1	_VGGS(ph)SVDLHR_	Phospho (STY)	0.00015542	0.00015542	0.240119	23.5237	0.056836	0.194458
LSPPYSSPQEFAQDVGR	Transcription intermediary factor 1-beta	Trim28	_LSPPYS(ph)SPQEFAQDVGR_	Phospho (STY)	2.07e-29	1.19e-09	0.254231	0.0900404	0.568032	24.297	24.1474	24.51	Transcription intermediary factor 1-beta	Trim28	_LSPPYS(ph)SPQEFAQDVGR_	Phospho (STY)	2.07e-29	1.19e-09	0.304101	24.3181	0.057531	0.194921
LSPPYSSPQEFAQDVGR	Transcription intermediary factor 1-beta	Trim28	_LSPPYSS(ph)PQEFAQDVGR_	Phospho (STY)	2.07e-29	1.39e-07	0.254231	0.0900404	0.568032	24.297	24.1474	24.51	Transcription intermediary factor 1-beta	Trim28	_LSPPYS(ph)SPQEFAQDVGR_	Phospho (STY)	2.07e-29	1.19e-09	0.304101	24.3181	0.057531	0.194921
NDSIPVLR			_NDS(ph)IPVLR_	Phospho (STY)	0.00030303	0.00030303	-0.480378	-0.28037	-0.075292	22.221	20.4141	18.3169			_NDS(ph)IPVLR_	Phospho (STY)	0.00030303	0.00030303	-0.27868	20.3173	0.0575493	0.194921
SISFPEVPRSPK	Supervillin	Svil	_SISFPEVPRS(ph)PK_	Phospho (STY)	3.78e-17	3.78e-17	-0.0956045	-0.259547	-0.687103	24.1275	23.1705	21.1246	Supervillin	Svil	_SISFPEVPRS(ph)PK_	Phospho (STY)	3.78e-17	3.78e-17	-0.347418	22.8075	0.0575466	0.194921
TTEQKLNSPSSR	DNA ligase 3	Lig3	_TTEQKLNS(ph)PSSR_	Phospho (STY)	6.55e-05	6.55e-05	0.188654	0.179893	0.276675	20.0922	21.5888	17.7045	DNA ligase 3	Lig3	_TTEQKLNS(ph)PSSR_	Phospho (STY)	6.55e-05	6.55e-05	0.215074	19.7952	0.0574858	0.194921
SGDHLHNDSQIEADFR	DNA topoisomerase 1	Top1	_(ac)SGDHLHNDS(ph)QIEADFR_	Acetyl (Protein N-term),Phospho (STY)	2.24e-14	2.24e-14	0.309293	0.0582472	0.603407	23.7706	24.6393	21.444	DNA topoisomerase 1	Top1	_(ac)SGDHLHNDS(ph)QIEADFR_	Acetyl (Protein N-term),Phospho (STY)	2.24e-14	2.24e-14	0.323649	23.2846	0.0579243	0.195782
MPMTGLLLMILSLIYVK	Necdin	Ndn	_M(ox)PM(ox)TGLLLMILS(ph)LIY(ph)VK_	2 Oxidation (M),2 Phospho (STY)	0.071951	0.071951	-0.30652	-0.073029	-0.385526	22.6178	22.9876	18.3706	Necdin	Ndn	_M(ox)PM(ox)TGLLLMILS(ph)LIY(ph)VK_	2 Oxidation (M),2 Phospho (STY)	0.071951	0.071951	-0.255025	21.3253	0.0583157	0.196285
QLSSGVSEIR	Heat shock protein beta-1	Hspb1	_QLS(ph)SGVSEIR_	Phospho (STY)	0.00029661	0.00029661	0.576957	0.472592	-0.00310513	26.093	25.6221	23.2099	Heat shock protein beta-1	Hspb1	_QLS(ph)SGVSEIR_	Phospho (STY)	0.00029661	0.00029661	0.348815	24.975	0.0582312	0.196285
QLSSGVSEIR	Heat shock protein beta-1	Hspb1	_QLSS(ph)GVSEIR_	Phospho (STY)	0.00029661	0.00056861	0.576957	0.472592	-0.00310513	26.093	25.6221	23.2099	Heat shock protein beta-1	Hspb1	_QLS(ph)SGVSEIR_	Phospho (STY)	0.00029661	0.00029661	0.348815	24.975	0.0582312	0.196285
RLSSTGGQTPR	Protein IWS1 homolog	Iws1	_RLS(ph)STGGQTPR_	Phospho (STY)	0.0012781	0.0012781	0.974162	0.0196308	0.441802	23.8785	23.0725	23.4528	Protein IWS1 homolog	Iws1	_RLS(ph)STGGQTPR_	Phospho (STY)	0.0012781	0.0012781	0.478532	23.4679	0.0588206	0.196352
RLSSTGGQTPR	Protein IWS1 homolog	Iws1	_RLSS(ph)TGGQTPR_	Phospho (STY)	0.0012781	0.0055455	0.974162	0.0196308	0.441802	23.8785	23.0725	23.4528	Protein IWS1 homolog	Iws1	_RLS(ph)STGGQTPR_	Phospho (STY)	0.0012781	0.0012781	0.478532	23.4679	0.0588206	0.196352
RPILQLSPPGPR	Formin-binding protein 4	Fnbp4	_RPILQLS(ph)PPGPR_	Phospho (STY)	0.0044505	0.0044505	0.1333	0.200755	0.650673	23.6083	22.7175	18.4137	Formin-binding protein 4	Fnbp4	_RPILQLS(ph)PPGPR_	Phospho (STY)	0.0044505	0.0044505	0.328243	21.5798	0.0585875	0.196352
SAPASPNHAGVLSAHSSGAQTPESLSR	Forkhead box protein K2	Foxk2	_SAPAS(ph)PNHAGVLSAHSSGAQTPESLSR_	Phospho (STY)	3.73e-08	3.73e-08	0.146525	0.218843	0.841007	24.3944	22.4043	21.5816	Forkhead box protein K2	Foxk2	_SAPAS(ph)PNHAGVLSAHSSGAQTPESLSR_	Phospho (STY)	3.73e-08	3.73e-08	0.402125	22.7934	0.0587544	0.196352
SAPASPNHAGVLSAHSSGAQTPESLSR	Forkhead box protein K2	Foxk2	_S(ph)APASPNHAGVLSAHSSGAQTPESLSR_	Phospho (STY)	3.73e-08	6.7e-05	0.146525	0.218843	0.841007	24.3944	22.4043	21.5816	Forkhead box protein K2	Foxk2	_SAPAS(ph)PNHAGVLSAHSSGAQTPESLSR_	Phospho (STY)	3.73e-08	3.73e-08	0.402125	22.7934	0.0587544	0.196352
TLTDEVNSPDSDRR	SWI/SNF complex subunit SMARCC2	Smarcc2	_TLTDEVNS(ph)PDSDRR_	Phospho (STY)	1.56e-09	1.56e-09	-0.253618	-0.33929	-0.107166	24.8714	25.8255	24.1552	SWI/SNF complex subunit SMARCC2	Smarcc2	_TLTDEVNS(ph)PDSDRR_	Phospho (STY)	1.56e-09	1.56e-09	-0.233358	24.9507	0.0587521	0.196352
TLTDEVNSPDSDRR	SWI/SNF complex subunit SMARCC2	Smarcc2	_TLTDEVNSPDS(ph)DRR_	Phospho (STY)	1.56e-09	0.027609	-0.253618	-0.33929	-0.107166	24.8714	25.8255	24.1552	SWI/SNF complex subunit SMARCC2	Smarcc2	_TLTDEVNS(ph)PDSDRR_	Phospho (STY)	1.56e-09	1.56e-09	-0.233358	24.9507	0.0587521	0.196352
RQEDSGQNEKASDLETK	Coilin	Coil	_RQEDSGQNEKAS(ph)DLETK_	Phospho (STY)	7.92e-29	7.92e-29	0.543298	0.312317	0.0532504	26.4691	28.3605	25.9337	Coilin	Coil	_RQEDSGQNEKAS(ph)DLETK_	Phospho (STY)	7.92e-29	7.92e-29	0.302955	26.9211	0.059054	0.196725
RQEDSGQNEKASDLETK	Coilin	Coil	_RQEDSGQNEKASDLET(ph)K_	Phospho (STY)	7.92e-29	3.26e-20	0.543298	0.312317	0.0532504	26.4691	28.3605	25.9337	Coilin	Coil	_RQEDSGQNEKAS(ph)DLETK_	Phospho (STY)	7.92e-29	7.92e-29	0.302955	26.9211	0.059054	0.196725
QPLLLSEDEEDTKR	Eukaryotic translation initiation factor 3 subunit C	Eif3c	_QPLLLS(ph)EDEEDTKR_	Phospho (STY)	0.0001	0.0001	0.0086303	0.446891	0.495081	25.5652	26.2552	23.3828	Eukaryotic translation initiation factor 3 subunit C	Eif3c	_QPLLLS(ph)EDEEDTKR_	Phospho (STY)	0.0001	0.0001	0.316868	25.0677	0.0598263	0.198889
FGDFLQHSPTILQSK	Kinesin-like protein KIF20B	Kif20b	_FGDFLQHS(ph)PTILQSK_	Phospho (STY)	4.08e-29	4.08e-29	0.192825	0.127897	0.438293	22.9228	23.3479	19.6	Kinesin-like protein KIF20B	Kif20b	_FGDFLQHS(ph)PTILQSK_	Phospho (STY)	4.08e-29	4.08e-29	0.253005	21.9569	0.0601616	0.199593
ANLSPDRGSR	Zinc finger CCCH domain-containing protein 18	Zc3h18	_ANLS(ph)PDRGSR_	Phospho (STY)	0.000926	0.000926	0.157044	0.226385	0.967242	24.7296	25.2999	21.0468	Zinc finger CCCH domain-containing protein 18	Zc3h18	_ANLS(ph)PDRGSR_	Phospho (STY)	0.000926	0.000926	0.450224	23.6921	0.0606761	0.200889
GPSSVEDIKAK	Nucleophosmin	Npm1	_GPSS(ph)VEDIKAK_	Phospho (STY)	2.56e-16	2.56e-16	0.12075	0.211137	0.70115	21.1318	24.5983	23.3947	Nucleophosmin	Npm1	_GPSS(ph)VEDIKAK_	Phospho (STY)	2.56e-16	2.56e-16	0.344346	23.0416	0.0616663	0.20184
GSLASLDSLRK	Catenin delta-1	Ctnnd1	_GSLAS(ph)LDS(ph)LRK_	2 Phospho (STY)	2.05e-05	2.05e-05	-0.0458037	-0.341464	-0.421283	26.0518	25.1043	23.4091	Catenin delta-1	Ctnnd1	_GSLAS(ph)LDS(ph)LRK_	2 Phospho (STY)	2.05e-05	2.05e-05	-0.269517	24.8551	0.0616746	0.20184
GSLASLDSLRK	Catenin delta-1	Ctnnd1	_GSLAS(ph)LDSLRK_	Phospho (STY)	2.05e-05	5.37e-05	-0.0458037	-0.341464	-0.421283	26.0518	25.1043	23.4091	Catenin delta-1	Ctnnd1	_GSLAS(ph)LDS(ph)LRK_	2 Phospho (STY)	2.05e-05	2.05e-05	-0.269517	24.8551	0.0616746	0.20184
GSLASLDSLRK	Catenin delta-1	Ctnnd1	_GSLASLDS(ph)LRK_	Phospho (STY)	2.05e-05	0.048313	-0.0458037	-0.341464	-0.421283	26.0518	25.1043	23.4091	Catenin delta-1	Ctnnd1	_GSLAS(ph)LDS(ph)LRK_	2 Phospho (STY)	2.05e-05	2.05e-05	-0.269517	24.8551	0.0616746	0.20184
KAAVLSDSEDDAGNASAK	Protein IWS1 homolog	Iws1	_KAAVLS(ph)DS(ph)EDDAGNASAK_	2 Phospho (STY)	0.00034794	0.00034794	0.319618	0.0920721	0.283685	22.0153	14.2576	19.8064	Protein IWS1 homolog	Iws1	_KAAVLS(ph)DS(ph)EDDAGNASAK_	2 Phospho (STY)	0.00034794	0.00034794	0.231792	18.6931	0.06152	0.20184
LCPQPEEPYLSPQPEEPR	Histone-lysine N-methyltransferase MLL2	Mll2	_LCPQPEEPYLS(ph)PQPEEPR_	Phospho (STY)	0.00065331	0.00065331	-0.120702	-0.2615	-0.271113	22.7225	21.8061	17.0856	Histone-lysine N-methyltransferase MLL2	Mll2	_LCPQPEEPYLS(ph)PQPEEPR_	Phospho (STY)	0.00065331	0.00065331	-0.217772	20.5381	0.0617116	0.20184
LIDLESPTPESQKNFK	Signal-induced proliferation-associated 1-like protein 1	Sipa1l1	_LIDLES(ph)PTPESQKNFK_	Phospho (STY)	0.0023246	0.0023246	0.157432	0.184471	0.30871	22.0437	23.1152	20.8166	Signal-induced proliferation-associated 1-like protein 1	Sipa1l1	_LIDLES(ph)PTPESQKNFK_	Phospho (STY)	0.0023246	0.0023246	0.216871	21.9919	0.0615848	0.20184
LLKEGEEPTVYSDDEEPKDETAR	Membrane-associated progesterone receptor component 1	Pgrmc1	_LLKEGEEPTVYS(ph)DDEEPKDETAR_	Phospho (STY)	2.1e-21	2.1e-21	-0.212919	-0.137711	-0.303116	27.7747	27.2535	23.2137	Membrane-associated progesterone receptor component 1	Pgrmc1	_LLKEGEEPTVYS(ph)DDEEPKDETAR_	Phospho (STY)	2.1e-21	2.1e-21	-0.217915	26.0807	0.0612429	0.20184
LLKEGEEPTVYSDDEEPKDETAR	Membrane-associated progesterone receptor component 1	Pgrmc1	_LLKEGEEPT(ph)VYSDDEEPKDETAR_	Phospho (STY)	2.1e-21	6.05e-07	-0.212919	-0.137711	-0.303116	27.7747	27.2535	23.2137	Membrane-associated progesterone receptor component 1	Pgrmc1	_LLKEGEEPTVYS(ph)DDEEPKDETAR_	Phospho (STY)	2.1e-21	2.1e-21	-0.217915	26.0807	0.0612429	0.20184
LLKEGEEPTVYSDDEEPKDETAR	Membrane-associated progesterone receptor component 1	Pgrmc1	_LLKEGEEPTVY(ph)SDDEEPKDETAR_	Phospho (STY)	2.1e-21	3.83e-14	-0.212919	-0.137711	-0.303116	27.7747	27.2535	23.2137	Membrane-associated progesterone receptor component 1	Pgrmc1	_LLKEGEEPTVYS(ph)DDEEPKDETAR_	Phospho (STY)	2.1e-21	2.1e-21	-0.217915	26.0807	0.0612429	0.20184
SETAPVAQAASTATEKPAAAK	Histone H1.1	Hist1h1a	_(ac)S(ph)ETAPVAQAASTATEKPAAAK_	Acetyl (Protein N-term),Phospho (STY)	1.3e-97	5.37e-33	-0.292175	-0.17371	-0.173205	27.8435	27.5288	26.8777	Histone H1.1	Hist1h1a	_(ac)S(ph)ETAPVAQAASTATEKPAAAK_	Acetyl (Protein N-term),Phospho (STY)	1.3e-97	5.37e-33	-0.21303	27.4167	0.0620373	0.202497
SSPGNLRDQSPK	Phostensin	Ppp1r18	_SSPGNLRDQS(ph)PK_	Phospho (STY)	5.16e-05	5.16e-05	-0.0229473	0.489851	0.609188	20.6468	23.6289	21.201	Phostensin	Ppp1r18	_SSPGNLRDQS(ph)PK_	Phospho (STY)	5.16e-05	5.16e-05	0.358697	21.8255	0.0630276	0.205315
QAGPSPEAELR	Ribosome biogenesis regulatory protein homolog	Rrs1	_QAGPS(ph)PEAELR_	Phospho (STY)	1.49e-16	1.49e-16	-0.43817	-0.168706	-0.13914	24.5016	23.1598	21.6923	Ribosome biogenesis regulatory protein homolog	Rrs1	_QAGPS(ph)PEAELR_	Phospho (STY)	1.49e-16	1.49e-16	-0.248672	23.1179	0.0637097	0.206706
VSSFSMPSSSR	Inositol 1,4,5-trisphosphate receptor type 3	Itpr3	_VSS(ph)FSM(ox)PSSSR_	Oxidation (M),Phospho (STY)	0.00025127	0.00025127	-0.249051	-0.0765693	-0.524127	23.1143	23.5221	20.4432	Inositol 1,4,5-trisphosphate receptor type 3	Itpr3	_VSS(ph)FSM(ox)PSSSR_	Oxidation (M),Phospho (STY)	0.00025127	0.00025127	-0.283249	22.3599	0.0636148	0.206706
VSSFSMPSSSR	Inositol 1,4,5-trisphosphate receptor type 3	Itpr3	_VS(ph)SFSM(ox)PSSSR_	Oxidation (M),Phospho (STY)	0.00025127	0.0024896	-0.249051	-0.0765693	-0.524127	23.1143	23.5221	20.4432	Inositol 1,4,5-trisphosphate receptor type 3	Itpr3	_VSS(ph)FSM(ox)PSSSR_	Oxidation (M),Phospho (STY)	0.00025127	0.00025127	-0.283249	22.3599	0.0636148	0.206706
INPPSSGGTSSSPIK	POU domain, class 2, transcription factor 1	Pou2f1	_INPPSSGGTSSS(ph)PIK_	Phospho (STY)	3.65e-05	3.65e-05	-0.168123	-0.151282	-0.355055	27.2113	25.9196	23.0951	POU domain, class 2, transcription factor 1	Pou2f1	_INPPSSGGTSSS(ph)PIK_	Phospho (STY)	3.65e-05	3.65e-05	-0.22482	25.4087	0.0641686	0.207778
INPPSSGGTSSSPIK	POU domain, class 2, transcription factor 1	Pou2f1	_INPPSSGGT(ph)SSSPIK_	Phospho (STY)	3.65e-05	0.013171	-0.168123	-0.151282	-0.355055	27.2113	25.9196	23.0951	POU domain, class 2, transcription factor 1	Pou2f1	_INPPSSGGTSSS(ph)PIK_	Phospho (STY)	3.65e-05	3.65e-05	-0.22482	25.4087	0.0641686	0.207778
INPPSSGGTSSSPIK	POU domain, class 2, transcription factor 1	Pou2f1	_INPPSSGGTS(ph)SSPIK_	Phospho (STY)	3.65e-05	0.0026216	-0.168123	-0.151282	-0.355055	27.2113	25.9196	23.0951	POU domain, class 2, transcription factor 1	Pou2f1	_INPPSSGGTSSS(ph)PIK_	Phospho (STY)	3.65e-05	3.65e-05	-0.22482	25.4087	0.0641686	0.207778
INPPSSGGTSSSPIK	POU domain, class 2, transcription factor 1	Pou2f1	_INPPSS(ph)GGTSSSPIK_	Phospho (STY)	3.65e-05	0.023542	-0.168123	-0.151282	-0.355055	27.2113	25.9196	23.0951	POU domain, class 2, transcription factor 1	Pou2f1	_INPPSSGGTSSS(ph)PIK_	Phospho (STY)	3.65e-05	3.65e-05	-0.22482	25.4087	0.0641686	0.207778
GVQAGNSDTEGGQPGR	Apoptotic chromatin condensation inducer in the nucleus	Acin1	_GVQAGNS(ph)DTEGGQPGR_	Phospho (STY)	8.38e-94	8.28e-79	0.140517	0.167101	0.609377	27.4115	25.7635	25.0653	Apoptotic chromatin condensation inducer in the nucleus	Acin1	_GVQAGNS(ph)DTEGGQPGR_	Phospho (STY)	8.38e-94	8.28e-79	0.305665	26.0801	0.0645815	0.208697
GVQAGNSDTEGGQPGR	Apoptotic chromatin condensation inducer in the nucleus	Acin1	_GVQAGNSDT(ph)EGGQPGR_	Phospho (STY)	8.38e-94	3.24e-39	0.140517	0.167101	0.609377	27.4115	25.7635	25.0653	Apoptotic chromatin condensation inducer in the nucleus	Acin1	_GVQAGNS(ph)DTEGGQPGR_	Phospho (STY)	8.38e-94	8.28e-79	0.305665	26.0801	0.0645815	0.208697
HIKEEPLSEEEPCTSTAVPSPEKK	Nucleolar protein 58	Nop58	_HIKEEPLS(ph)EEEPCTSTAVPS(ph)PEKK_	2 Phospho (STY)	7.04e-09	7.04e-09	-0.228267	-0.161314	-0.220967	28.0805	29.7214	26.9647	Nucleolar protein 58	Nop58	_HIKEEPLS(ph)EEEPCTSTAVPS(ph)PEKK_	2 Phospho (STY)	7.04e-09	7.04e-09	-0.203516	28.2556	0.0649973	0.209623
HIKEEPLSEEEPCTSTAVPSPEKK	Nucleolar protein 58	Nop58	_HIKEEPLS(ph)EEEPCTSTAVPSPEKK_	Phospho (STY)	7.04e-09	0.0081417	-0.228267	-0.161314	-0.220967	28.0805	29.7214	26.9647	Nucleolar protein 58	Nop58	_HIKEEPLS(ph)EEEPCTSTAVPS(ph)PEKK_	2 Phospho (STY)	7.04e-09	7.04e-09	-0.203516	28.2556	0.0649973	0.209623
MSESGSKSSQPLASK	High mobility group protein HMG-I/HMG-Y	Hmga1	_(ac)M(ox)S(ph)ESGS(ph)KSSQPLASK_	Acetyl (Protein N-term),Oxidation (M),2 Phospho (STY)	0.038209	0.05024	-0.156933	-0.324744	-0.167912	23.9313	24.9	23.3077	High mobility group protein HMG-I/HMG-Y	Hmga1	_(ac)M(ox)S(ph)ESGS(ph)KSSQPLASK_	Acetyl (Protein N-term),Oxidation (M),2 Phospho (STY)	0.038209	0.05024	-0.21653	24.0463	0.0653947	0.210485
MSESGSKSSQPLASK	High mobility group protein HMG-I/HMG-Y	Hmga1	_(ac)M(ox)SES(ph)GSKSSQPLAS(ph)K_	Acetyl (Protein N-term),Oxidation (M),2 Phospho (STY)	0.038209	0.047956	-0.156933	-0.324744	-0.167912	23.9313	24.9	23.3077	High mobility group protein HMG-I/HMG-Y	Hmga1	_(ac)M(ox)S(ph)ESGS(ph)KSSQPLASK_	Acetyl (Protein N-term),Oxidation (M),2 Phospho (STY)	0.038209	0.05024	-0.21653	24.0463	0.0653947	0.210485
MSESGSKSSQPLASK	High mobility group protein HMG-I/HMG-Y	Hmga1	_(ac)M(ox)SES(ph)GSKSS(ph)QPLASK_	Acetyl (Protein N-term),Oxidation (M),2 Phospho (STY)	0.038209	0.057778	-0.156933	-0.324744	-0.167912	23.9313	24.9	23.3077	High mobility group protein HMG-I/HMG-Y	Hmga1	_(ac)M(ox)S(ph)ESGS(ph)KSSQPLASK_	Acetyl (Protein N-term),Oxidation (M),2 Phospho (STY)	0.038209	0.05024	-0.21653	24.0463	0.0653947	0.210485
MSESGSKSSQPLASK	High mobility group protein HMG-I/HMG-Y	Hmga1	_(ac)M(ox)S(ph)ESGSKSSQPLASK_	Acetyl (Protein N-term),Oxidation (M),Phospho (STY)	0.038209	0.038209	-0.156933	-0.324744	-0.167912	23.9313	24.9	23.3077	High mobility group protein HMG-I/HMG-Y	Hmga1	_(ac)M(ox)S(ph)ESGS(ph)KSSQPLASK_	Acetyl (Protein N-term),Oxidation (M),2 Phospho (STY)	0.038209	0.05024	-0.21653	24.0463	0.0653947	0.210485
IDISPSALR	Bcl-2-associated transcription factor 1	Bclaf1	_IDIS(ph)PSALR_	Phospho (STY)	3.77e-06	3.77e-06	0.0546401	0.274769	0.561986	28.1357	26.2426	24.7804	Bcl-2-associated transcription factor 1	Bclaf1	_IDIS(ph)PSALR_	Phospho (STY)	3.77e-06	3.77e-06	0.297132	26.3862	0.0663033	0.212986
TTSPDLFESQSLTSASSKPSSAR	Epsin-2	Epn2	_TTS(ph)PDLFESQSLTSASSKPSSAR_	Phospho (STY)	2.9e-11	2.9e-11	-0.272019	-0.296704	-0.0943564	26.3221	27.4195	24.9742	Epsin-2	Epn2	_TTS(ph)PDLFESQSLTSASSKPSSAR_	Phospho (STY)	2.9e-11	2.9e-11	-0.221026	26.2386	0.0665258	0.213278
TTSPDLFESQSLTSASSKPSSAR	Epsin-2	Epn2	_T(ph)TSPDLFESQSLTSASSKPSSAR_	Phospho (STY)	2.9e-11	2.09e-07	-0.272019	-0.296704	-0.0943564	26.3221	27.4195	24.9742	Epsin-2	Epn2	_TTS(ph)PDLFESQSLTSASSKPSSAR_	Phospho (STY)	2.9e-11	2.9e-11	-0.221026	26.2386	0.0665258	0.213278
TTSPDLFESQSLTSASSKPSSAR	Epsin-2	Epn2	_TT(ph)SPDLFESQSLTSASSKPSSAR_	Phospho (STY)	2.9e-11	2.24e-05	-0.272019	-0.296704	-0.0943564	26.3221	27.4195	24.9742	Epsin-2	Epn2	_TTS(ph)PDLFESQSLTSASSKPSSAR_	Phospho (STY)	2.9e-11	2.9e-11	-0.221026	26.2386	0.0665258	0.213278
AVSTVVVTTAPSPK	Nuclear factor related to kappa-B-binding protein	Nfrkb	_AVSTVVVTTAPS(ph)PK_	Phospho (STY)	6.37e-07	6.37e-07	-0.0780153	-0.441438	-0.241373	24.7517	23.2969	21.0784	Nuclear factor related to kappa-B-binding protein	Nfrkb	_AVSTVVVTTAPS(ph)PK_	Phospho (STY)	6.37e-07	6.37e-07	-0.253609	23.0423	0.0667873	0.213403
KEVQSPEQVKSEK	Bcl-2-associated transcription factor 1	Bclaf1	_KEVQS(ph)PEQVKSEK_	Phospho (STY)	1.36e-34	1.36e-34	0.0972062	0.206893	0.524666	27.2257	27.4902	26.2552	Bcl-2-associated transcription factor 1	Bclaf1	_KEVQS(ph)PEQVKSEK_	Phospho (STY)	1.36e-34	1.36e-34	0.276255	26.9903	0.0668284	0.213403
TAFYNEDDSEEEQRQLLFEDTSLTFGTSSR	PH-interacting protein	Phip	_TAFYNEDDS(ph)EEEQRQLLFEDTSLTFGTSSR_	Phospho (STY)	7.23e-10	7.23e-10	-0.37118	-0.0251183	-0.419739	22.5397	23.1045	20.4045	PH-interacting protein	Phip	_TAFYNEDDS(ph)EEEQRQLLFEDTSLTFGTSSR_	Phospho (STY)	7.23e-10	7.23e-10	-0.272012	22.0163	0.0669676	0.213426
YRSPYSGPK	RNA-binding protein 39	Rbm39	_YRS(ph)PYSGPK_	Phospho (STY)	0.00027504	0.00027504	0.232415	0.0783366	0.528271	27.3572	28.0371	26.1594	RNA-binding protein 39	Rbm39	_YRS(ph)PYSGPK_	Phospho (STY)	0.00027504	0.00027504	0.279674	27.1846	0.0672354	0.213859
LKLSPSPSSR	Lamin-B1;Lamin-B2	Lmnb1;Lmnb2	_LKLS(ph)PS(ph)PSSR_	2 Phospho (STY)	8.07e-05	0.0048307	0.0632268	0.267356	0.713168	28.6757	28.4418	26.6086	Lamin-B1;Lamin-B2	Lmnb1;Lmnb2	_LKLS(ph)PS(ph)PSSR_	2 Phospho (STY)	8.07e-05	0.0048307	0.347917	27.9087	0.0674776	0.213895
LKLSPSPSSR	Lamin-B1;Lamin-B2	Lmnb1;Lmnb2	_LKLS(ph)PSPSSR_	Phospho (STY)	8.07e-05	8.07e-05	0.0632268	0.267356	0.713168	28.6757	28.4418	26.6086	Lamin-B1;Lamin-B2	Lmnb1;Lmnb2	_LKLS(ph)PS(ph)PSSR_	2 Phospho (STY)	8.07e-05	0.0048307	0.347917	27.9087	0.0674776	0.213895
LKLSPSPSSR	Lamin-B1;Lamin-B2	Lmnb1;Lmnb2	_LKLSPS(ph)PSSR_	Phospho (STY)	8.07e-05	0.082826	0.0632268	0.267356	0.713168	28.6757	28.4418	26.6086	Lamin-B1;Lamin-B2	Lmnb1;Lmnb2	_LKLS(ph)PS(ph)PSSR_	2 Phospho (STY)	8.07e-05	0.0048307	0.347917	27.9087	0.0674776	0.213895
NSSPSISPNTSFASDGSPSPLGGIK	5-3 exoribonuclease 2	Xrn2	_NS(ph)SPSISPNTSFASDGSPSPLGGIK_	Phospho (STY)	0.00042307	0.00042307	-0.122397	-0.177816	-0.428915	23.1568	21.1208	21.0227	5-3 exoribonuclease 2	Xrn2	_NS(ph)SPSISPNTSFASDGSPSPLGGIK_	Phospho (STY)	0.00042307	0.00042307	-0.243043	21.7667	0.067511	0.213895
AAVVTSPPPTTAPHKER	Alpha-adducin	Add1	_AAVVTS(ph)PPPTTAPHKER_	Phospho (STY)	0.062459	0.062459	0.19333	0.129613	0.833578	22.9112	18.7247	20.6923	Alpha-adducin	Add1	_AAVVTS(ph)PPPTTAPHKER_	Phospho (STY)	0.062459	0.062459	0.385507	20.7761	0.0693315	0.215447
AFGSGIDIKPGTPPIGGR	Protein PRRC2C	Prrc2c	_AFGSGIDIKPGT(ph)PPIGGR_	Phospho (STY)	0.00024285	0.00024285	-0.486631	-1.09724	0.0258793	19.5841	22.8812	19.674	Protein PRRC2C	Prrc2c	_AFGSGIDIKPGT(ph)PPIGGR_	Phospho (STY)	0.00024285	0.00024285	-0.51933	20.7131	0.0687099	0.215447
APVSGSRSPEREASGAK	NF-kappa-B-activating protein	Nkap	_APVSGSRS(ph)PEREASGAK_	Phospho (STY)	0.015857	0.015857	0.223546	0.22848	0.15017	24.3814	26.1975	24.4208	NF-kappa-B-activating protein	Nkap	_APVSGSRS(ph)PEREASGAK_	Phospho (STY)	0.015857	0.015857	0.200732	24.9999	0.0686675	0.215447
GPLPAAPPTAPERQPSWER	Reticulon-4	Rtn4	_GPLPAAPPTAPERQPS(ph)WER_	Phospho (STY)	1.42e-11	1.42e-11	-0.255581	-0.367825	-0.0765998	28.7769	29.69	25.7683	Reticulon-4	Rtn4	_GPLPAAPPTAPERQPS(ph)WER_	Phospho (STY)	1.42e-11	1.42e-11	-0.233335	28.0784	0.0690327	0.215447
GPLPAAPPTAPERQPSWER	Reticulon-4	Rtn4	_GPLPAAPPT(ph)APERQPSWER_	Phospho (STY)	1.42e-11	1.12e-09	-0.255581	-0.367825	-0.0765998	28.7769	29.69	25.7683	Reticulon-4	Rtn4	_GPLPAAPPTAPERQPS(ph)WER_	Phospho (STY)	1.42e-11	1.42e-11	-0.233335	28.0784	0.0690327	0.215447
IDSEISPKKDNEEFLQNK	ESF1 homolog	Esf1	_IDSEIS(ph)PKKDNEEFLQNK_	Phospho (STY)	0.00045723	0.00045723	0.0990932	0.206143	0.413269	23.8092	23.3972	21.6801	ESF1 homolog	Esf1	_IDSEIS(ph)PKKDNEEFLQNK_	Phospho (STY)	0.00045723	0.00045723	0.239502	22.9622	0.0689453	0.215447
NSSPSISPNTSFASDGSPSPLGGIKR	5-3 exoribonuclease 2	Xrn2	_NSS(ph)PSISPNTSFASDGSPSPLGGIKR_	Phospho (STY)	1.48e-05	1.48e-05	-0.165693	-0.465241	-0.12792	25.8458	27.0843	22.536	5-3 exoribonuclease 2	Xrn2	_NSS(ph)PSISPNTSFASDGSPSPLGGIKR_	Phospho (STY)	1.48e-05	1.48e-05	-0.252951	25.1554	0.0684423	0.215447
NSSPSISPNTSFASDGSPSPLGGIKR	5-3 exoribonuclease 2	Xrn2	_NSSPS(ph)ISPNTSFASDGSPSPLGGIKR_	Phospho (STY)	1.48e-05	1.83e-05	-0.165693	-0.465241	-0.12792	25.8458	27.0843	22.536	5-3 exoribonuclease 2	Xrn2	_NSS(ph)PSISPNTSFASDGSPSPLGGIKR_	Phospho (STY)	1.48e-05	1.48e-05	-0.252951	25.1554	0.0684423	0.215447
NSSPSISPNTSFASDGSPSPLGGIKR	5-3 exoribonuclease 2	Xrn2	_NSSPSIS(ph)PNTSFASDGSPSPLGGIKR_	Phospho (STY)	1.48e-05	0.02915	-0.165693	-0.465241	-0.12792	25.8458	27.0843	22.536	5-3 exoribonuclease 2	Xrn2	_NSS(ph)PSISPNTSFASDGSPSPLGGIKR_	Phospho (STY)	1.48e-05	1.48e-05	-0.252951	25.1554	0.0684423	0.215447
NSSPSISPNTSFASDGSPSPLGGIKR	5-3 exoribonuclease 2	Xrn2	_NS(ph)SPSISPNTSFASDGSPSPLGGIKR_	Phospho (STY)	1.48e-05	0.001703	-0.165693	-0.465241	-0.12792	25.8458	27.0843	22.536	5-3 exoribonuclease 2	Xrn2	_NSS(ph)PSISPNTSFASDGSPSPLGGIKR_	Phospho (STY)	1.48e-05	1.48e-05	-0.252951	25.1554	0.0684423	0.215447
NSSPSISPNTSFASDGSPSPLGGIKR	5-3 exoribonuclease 2	Xrn2	_NSSPSISPNT(ph)SFASDGSPSPLGGIKR_	Phospho (STY)	1.48e-05	0.001267	-0.165693	-0.465241	-0.12792	25.8458	27.0843	22.536	5-3 exoribonuclease 2	Xrn2	_NSS(ph)PSISPNTSFASDGSPSPLGGIKR_	Phospho (STY)	1.48e-05	1.48e-05	-0.252951	25.1554	0.0684423	0.215447
NSSPSISPNTSFASDGSPSPLGGIKR	5-3 exoribonuclease 2	Xrn2	_NSSPSISPNTSFASDGS(ph)PSPLGGIKR_	Phospho (STY)	1.48e-05	0.089724	-0.165693	-0.465241	-0.12792	25.8458	27.0843	22.536	5-3 exoribonuclease 2	Xrn2	_NSS(ph)PSISPNTSFASDGSPSPLGGIKR_	Phospho (STY)	1.48e-05	1.48e-05	-0.252951	25.1554	0.0684423	0.215447
NSSPSISPNTSFASDGSPSPLGGIKR	5-3 exoribonuclease 2	Xrn2	_NSSPSISPNTSFAS(ph)DGSPSPLGGIKR_	Phospho (STY)	1.48e-05	0.041176	-0.165693	-0.465241	-0.12792	25.8458	27.0843	22.536	5-3 exoribonuclease 2	Xrn2	_NSS(ph)PSISPNTSFASDGSPSPLGGIKR_	Phospho (STY)	1.48e-05	1.48e-05	-0.252951	25.1554	0.0684423	0.215447
RIDISPSALR	Bcl-2-associated transcription factor 1	Bclaf1	_RIDIS(ph)PSALR_	Phospho (STY)	3.9e-10	3.9e-10	0.0740944	0.231555	0.553754	28.9327	28.521	27.2522	Bcl-2-associated transcription factor 1	Bclaf1	_RIDIS(ph)PSALR_	Phospho (STY)	3.9e-10	3.9e-10	0.286468	28.2353	0.0692563	0.215447
SDSLVVCEVDPELK	Glia maturation factor gamma	Gmfg	_(ac)SDS(ph)LVVCEVDPELK_	Acetyl (Protein N-term),Phospho (STY)	0.010502	0.010502	0.263635	0.159371	0.18574	22.5244	24.4255	21.3828	Glia maturation factor gamma	Gmfg	_(ac)SDS(ph)LVVCEVDPELK_	Acetyl (Protein N-term),Phospho (STY)	0.010502	0.010502	0.202915	22.7776	0.0683338	0.215447
SVTAFFNWLREAEDEESDHN	Eukaryotic translation initiation factor 4 gamma 1	Eif4g1	_SVTAFFNWLREAEDEES(ph)DHN_	Phospho (STY)	3.64e-24	3.64e-24	0.197236	0.452068	0.103397	24.1397	23.614	22.6349	Eukaryotic translation initiation factor 4 gamma 1	Eif4g1	_SVTAFFNWLREAEDEES(ph)DHN_	Phospho (STY)	3.64e-24	3.64e-24	0.250901	23.4628	0.0682222	0.215447
TPEELDDSDFETEDFDVR	Catenin alpha-1	Ctnna1	_T(ph)PEELDDSDFETEDFDVR_	Phospho (STY)	7.44e-81	1.17e-11	-0.182704	-0.160137	-0.262832	27.5691	26.0287	25.2363	Catenin alpha-1	Ctnna1	_T(ph)PEELDDSDFETEDFDVR_	Phospho (STY)	7.44e-81	1.17e-11	-0.201891	26.278	0.0692857	0.215447
TPEELDDSDFETEDFDVR	Catenin alpha-1	Ctnna1	_TPEELDDS(ph)DFETEDFDVR_	Phospho (STY)	7.44e-81	7.44e-81	-0.182704	-0.160137	-0.262832	27.5691	26.0287	25.2363	Catenin alpha-1	Ctnna1	_T(ph)PEELDDSDFETEDFDVR_	Phospho (STY)	7.44e-81	1.17e-11	-0.201891	26.278	0.0692857	0.215447
ALENGEADEPSFSDPEDFVDDVSEEELLGDVLK	Eukaryotic translation initiation factor 3 subunit B	Eif3b	_ALENGEADEPS(ph)FSDPEDFVDDVSEEELLGDVLK_	Phospho (STY)	1.17e-10	0.00011527	0.0427844	0.392977	0.316377	23.9408	23.4661	19.4989	Eukaryotic translation initiation factor 3 subunit B	Eif3b	_ALENGEADEPS(ph)FSDPEDFVDDVSEEELLGDVLK_	Phospho (STY)	1.17e-10	0.00011527	0.250713	22.3019	0.0699027	0.216806
ALENGEADEPSFSDPEDFVDDVSEEELLGDVLK	Eukaryotic translation initiation factor 3 subunit B	Eif3b	_ALENGEADEPSFS(ph)DPEDFVDDVSEEELLGDVLK_	Phospho (STY)	1.17e-10	1.17e-10	0.0427844	0.392977	0.316377	23.9408	23.4661	19.4989	Eukaryotic translation initiation factor 3 subunit B	Eif3b	_ALENGEADEPS(ph)FSDPEDFVDDVSEEELLGDVLK_	Phospho (STY)	1.17e-10	0.00011527	0.250713	22.3019	0.0699027	0.216806
ALENGEADEPSFSDPEDFVDDVSEEELLGDVLK	Eukaryotic translation initiation factor 3 subunit B	Eif3b	_ALENGEADEPSFSDPEDFVDDVS(ph)EEELLGDVLK_	Phospho (STY)	1.17e-10	0.011973	0.0427844	0.392977	0.316377	23.9408	23.4661	19.4989	Eukaryotic translation initiation factor 3 subunit B	Eif3b	_ALENGEADEPS(ph)FSDPEDFVDDVSEEELLGDVLK_	Phospho (STY)	1.17e-10	0.00011527	0.250713	22.3019	0.0699027	0.216806
EGSPIPHDPDLGSK	Forkhead box protein K1	Foxk1	_EGS(ph)PIPHDPDLGSK_	Phospho (STY)	1.13e-06	1.13e-06	0.19774	0.1121	0.355467	23.5069	24.6043	22.1525	Forkhead box protein K1	Foxk1	_EGS(ph)PIPHDPDLGSK_	Phospho (STY)	1.13e-06	1.13e-06	0.221769	23.4212	0.0703481	0.217744
SASPDYNRTNSPSSAK		Trip12	_SAS(ph)PDYNRTNS(ph)PSSAK_	2 Phospho (STY)	9.87e-29	4.67e-21	0.147697	0.201257	0.251568	24.9098	25.0293	22.6422		Trip12	_SAS(ph)PDYNRTNS(ph)PSSAK_	2 Phospho (STY)	9.87e-29	4.67e-21	0.200174	24.1938	0.0706088	0.217744
SASPDYNRTNSPSSAK		Trip12	_S(ph)ASPDYNRTNS(ph)PSSAK_	2 Phospho (STY)	9.87e-29	9.87e-29	0.147697	0.201257	0.251568	24.9098	25.0293	22.6422		Trip12	_SAS(ph)PDYNRTNS(ph)PSSAK_	2 Phospho (STY)	9.87e-29	4.67e-21	0.200174	24.1938	0.0706088	0.217744
SASPDYNRTNSPSSAK		Trip12	_SAS(ph)PDYNRT(ph)NSPSSAK_	2 Phospho (STY)	9.87e-29	1.81e-19	0.147697	0.201257	0.251568	24.9098	25.0293	22.6422		Trip12	_SAS(ph)PDYNRTNS(ph)PSSAK_	2 Phospho (STY)	9.87e-29	4.67e-21	0.200174	24.1938	0.0706088	0.217744
SASPDYNRTNSPSSAK		Trip12	_S(ph)ASPDYNRTNSPSSAK_	Phospho (STY)	9.87e-29	0.00032138	0.147697	0.201257	0.251568	24.9098	25.0293	22.6422		Trip12	_SAS(ph)PDYNRTNS(ph)PSSAK_	2 Phospho (STY)	9.87e-29	4.67e-21	0.200174	24.1938	0.0706088	0.217744
SASPDYNRTNSPSSAK		Trip12	_SAS(ph)PDYNRTNSPSSAK_	Phospho (STY)	9.87e-29	1.15e-20	0.147697	0.201257	0.251568	24.9098	25.0293	22.6422		Trip12	_SAS(ph)PDYNRTNS(ph)PSSAK_	2 Phospho (STY)	9.87e-29	4.67e-21	0.200174	24.1938	0.0706088	0.217744
STGVPSGSSAATGSNRR	Vesicle-associated membrane protein 3	Vamp3	_(ac)STGVPSGSSAATGS(ph)NRR_	Acetyl (Protein N-term),Phospho (STY)	0.0046437	0.0046437	0.527671	0.00317044	0.369048	21.0007	22.4984	19.1414	Vesicle-associated membrane protein 3	Vamp3	_(ac)STGVPSGSSAATGS(ph)NRR_	Acetyl (Protein N-term),Phospho (STY)	0.0046437	0.0046437	0.299963	20.8802	0.0705968	0.217744
KVSPNVTQPVR	Polynucleotide 5-hydroxyl-kinase NOL9	Nol9	_KVS(ph)PNVTQPVR_	Phospho (STY)	5.03e-05	5.03e-05	-0.450065	-0.0806218	-0.221001	20.9567	22.2566	20.4538	Polynucleotide 5-hydroxyl-kinase NOL9	Nol9	_KVS(ph)PNVTQPVR_	Phospho (STY)	5.03e-05	5.03e-05	-0.250562	21.2224	0.0710373	0.218296
LEKPETRSSPITVQTSK	Integrator complex subunit 12	Ints12	_LEKPETRS(ph)SPITVQTSK_	Phospho (STY)	0.0007786	0.015206	0.24245	0.0666748	0.457121	25.6304	25.9992	21.1087	Integrator complex subunit 12	Ints12	_LEKPETRS(ph)SPITVQTSK_	Phospho (STY)	0.0007786	0.015206	0.255415	24.2461	0.0710576	0.218296
LEKPETRSSPITVQTSK	Integrator complex subunit 12	Ints12	_LEKPETRSS(ph)PITVQTSK_	Phospho (STY)	0.0007786	0.0007786	0.24245	0.0666748	0.457121	25.6304	25.9992	21.1087	Integrator complex subunit 12	Ints12	_LEKPETRS(ph)SPITVQTSK_	Phospho (STY)	0.0007786	0.015206	0.255415	24.2461	0.0710576	0.218296
AKPAAQSEEETATSPAASPTPQSAER	Eukaryotic translation initiation factor 3 subunit B	Eif3b	_AKPAAQSEEETATSPAAS(ph)PTPQSAER_	Phospho (STY)	6.01e-26	6.01e-26	0.09815	0.201132	0.682304	25.2697	26.907	23.8478	Eukaryotic translation initiation factor 3 subunit B	Eif3b	_AKPAAQSEEETATSPAAS(ph)PTPQSAER_	Phospho (STY)	6.01e-26	6.01e-26	0.327195	25.3415	0.0712922	0.218603
AKPAAQSEEETATSPAASPTPQSAER	Eukaryotic translation initiation factor 3 subunit B	Eif3b	_AKPAAQSEEETATS(ph)PAASPTPQSAER_	Phospho (STY)	6.01e-26	1.37e-14	0.09815	0.201132	0.682304	25.2697	26.907	23.8478	Eukaryotic translation initiation factor 3 subunit B	Eif3b	_AKPAAQSEEETATSPAAS(ph)PTPQSAER_	Phospho (STY)	6.01e-26	6.01e-26	0.327195	25.3415	0.0712922	0.218603
AKPAAQSEEETATSPAASPTPQSAER	Eukaryotic translation initiation factor 3 subunit B	Eif3b	_AKPAAQSEEETATS(ph)PAAS(ph)PTPQSAER_	2 Phospho (STY)	6.01e-26	3.66e-14	0.09815	0.201132	0.682304	25.2697	26.907	23.8478	Eukaryotic translation initiation factor 3 subunit B	Eif3b	_AKPAAQSEEETATSPAAS(ph)PTPQSAER_	Phospho (STY)	6.01e-26	6.01e-26	0.327195	25.3415	0.0712922	0.218603
GLGPPSPPAPPRGPAGEASASPPVR	Beta-2-syntrophin	Sntb2	_GLGPPSPPAPPRGPAGEAS(ph)ASPPVR_	Phospho (STY)	0.0039487	0.0039487	-0.00205008	-0.365964	-0.828178	23.3932	23.3746	18.7271	Beta-2-syntrophin	Sntb2	_GLGPPSPPAPPRGPAGEAS(ph)ASPPVR_	Phospho (STY)	0.0039487	0.0039487	-0.398731	21.8316	0.0718417	0.219089
NAEISDVAPVEETRELSPEQSTAGKPSDGSSALDR	Guanine nucleotide-binding protein-like 3	Gnl3	_NAEISDVAPVEETRELS(ph)PEQSTAGKPSDGSSALDR_	Phospho (STY)	3.35e-32	3.35e-32	0.178747	0.343237	0.126576	29.3219	22.2563	25.1465	Guanine nucleotide-binding protein-like 3	Gnl3	_NAEISDVAPVEETRELS(ph)PEQSTAGKPSDGSSALDR_	Phospho (STY)	3.35e-32	3.35e-32	0.216187	25.5749	0.0718131	0.219089
NAEISDVAPVEETRELSPEQSTAGKPSDGSSALDR	Guanine nucleotide-binding protein-like 3	Gnl3	_NAEISDVAPVEET(ph)RELSPEQSTAGKPSDGSSALDR_	Phospho (STY)	3.35e-32	0.018165	0.178747	0.343237	0.126576	29.3219	22.2563	25.1465	Guanine nucleotide-binding protein-like 3	Gnl3	_NAEISDVAPVEETRELS(ph)PEQSTAGKPSDGSSALDR_	Phospho (STY)	3.35e-32	3.35e-32	0.216187	25.5749	0.0718131	0.219089
YRSQSGEDESLNQPGPIK	Peroxisome biogenesis factor 1	Pex1	_YRS(ph)QSGEDESLNQPGPIK_	Phospho (STY)	0.0015932	0.0015932	-0.121126	-0.171563	-0.675374	22.6209	22.1534	19.3593	Peroxisome biogenesis factor 1	Pex1	_YRS(ph)QSGEDESLNQPGPIK_	Phospho (STY)	0.0015932	0.0015932	-0.322688	21.3779	0.0718567	0.219089
YRSQSGEDESLNQPGPIK	Peroxisome biogenesis factor 1	Pex1	_Y(ph)RSQSGEDESLNQPGPIK_	Phospho (STY)	0.0015932	0.0057912	-0.121126	-0.171563	-0.675374	22.6209	22.1534	19.3593	Peroxisome biogenesis factor 1	Pex1	_YRS(ph)QSGEDESLNQPGPIK_	Phospho (STY)	0.0015932	0.0015932	-0.322688	21.3779	0.0718567	0.219089
AASQGSGLKTSPDPK	Protein C16orf88 homolog	Tsg118	_AASQGSGLKTS(ph)PDPK_	Phospho (STY)	4.38e-21	4.38e-21	0.269392	0.390117	0.0590783	28.9375	28.8758	27.3859	Protein C16orf88 homolog	Tsg118	_AASQGSGLKTS(ph)PDPK_	Phospho (STY)	4.38e-21	4.38e-21	0.239529	28.3997	0.0721279	0.21919
AASQGSGLKTSPDPK	Protein C16orf88 homolog	Tsg118	_AASQGSGLKT(ph)SPDPK_	Phospho (STY)	4.38e-21	0.019251	0.269392	0.390117	0.0590783	28.9375	28.8758	27.3859	Protein C16orf88 homolog	Tsg118	_AASQGSGLKTS(ph)PDPK_	Phospho (STY)	4.38e-21	4.38e-21	0.239529	28.3997	0.0721279	0.21919
AASQGSGLKTSPDPK	Protein C16orf88 homolog	Tsg118	_AASQGS(ph)GLKTSPDPK_	Phospho (STY)	4.38e-21	0.0072613	0.269392	0.390117	0.0590783	28.9375	28.8758	27.3859	Protein C16orf88 homolog	Tsg118	_AASQGSGLKTS(ph)PDPK_	Phospho (STY)	4.38e-21	4.38e-21	0.239529	28.3997	0.0721279	0.21919
FDIYDPFHPTDEAYSPPPAPEQK	Splicing factor, arginine/serine-rich 19	Scaf1	_FDIYDPFHPTDEAYS(ph)PPPAPEQK_	Phospho (STY)	8.11e-28	8.11e-28	0.244156	0.0614306	0.482435	26.2391	26.1998	21.3042	Splicing factor, arginine/serine-rich 19	Scaf1	_FDIYDPFHPTDEAYS(ph)PPPAPEQK_	Phospho (STY)	8.11e-28	8.11e-28	0.262674	24.5811	0.0721608	0.21919
LTFDTTFSPNTGKK	Voltage-dependent anion-selective channel protein 2	Vdac2	_LTFDTTFS(ph)PNTGKK_	Phospho (STY)	1.75e-28	1.75e-28	-0.148833	-0.379883	-0.143532	25.0306	25.6663	23.6783	Voltage-dependent anion-selective channel protein 2	Vdac2	_LTFDTTFS(ph)PNTGKK_	Phospho (STY)	1.75e-28	1.75e-28	-0.224083	24.7917	0.0725511	0.219963
LTFDTTFSPNTGKK	Voltage-dependent anion-selective channel protein 2	Vdac2	_LTFDTT(ph)FSPNTGKK_	Phospho (STY)	1.75e-28	1.17e-27	-0.148833	-0.379883	-0.143532	25.0306	25.6663	23.6783	Voltage-dependent anion-selective channel protein 2	Vdac2	_LTFDTTFS(ph)PNTGKK_	Phospho (STY)	1.75e-28	1.75e-28	-0.224083	24.7917	0.0725511	0.219963
SFSSQRPGVDR	Protein PRRC2C	Prrc2c	_SFS(ph)SQRPGVDR_	Phospho (STY)	0.00024992	0.00024992	0.0257376	0.329985	0.895303	26.7142	26.1251	22.7228	Protein PRRC2C	Prrc2c	_SFS(ph)SQRPGVDR_	Phospho (STY)	0.00024992	0.00024992	0.417008	25.1873	0.0727611	0.220187
AEGEPQEESPLKSK	Bcl-2-associated transcription factor 1	Bclaf1	_AEGEPQEESPLKS(ph)K_	Phospho (STY)	1.21e-14	1.47e-09	0.0298416	0.294312	0.739157	24.6087	24.077	22.6177	Bcl-2-associated transcription factor 1	Bclaf1	_AEGEPQEESPLKS(ph)K_	Phospho (STY)	1.21e-14	1.47e-09	0.354437	23.7678	0.0742554	0.220336
AEGEPQEESPLKSK	Bcl-2-associated transcription factor 1	Bclaf1	_AEGEPQEES(ph)PLKSK_	Phospho (STY)	1.21e-14	1.21e-14	0.0298416	0.294312	0.739157	24.6087	24.077	22.6177	Bcl-2-associated transcription factor 1	Bclaf1	_AEGEPQEESPLKS(ph)K_	Phospho (STY)	1.21e-14	1.47e-09	0.354437	23.7678	0.0742554	0.220336
AFKLMEDEETDQGYK	Coilin	Coil	_AFKLM(ox)EDEET(ph)DQGYK_	Oxidation (M),Phospho (STY)	1.29e-28	1.29e-28	0.353662	0.154713	0.141171	23.4839	23.7887	21.9373	Coilin	Coil	_AFKLM(ox)EDEET(ph)DQGYK_	Oxidation (M),Phospho (STY)	1.29e-28	1.29e-28	0.216515	23.07	0.0736035	0.220336
CQETESNEEQSISPEKR	A-kinase anchor protein 12	Akap12	_CQETESNEEQS(ph)ISPEKR_	Phospho (STY)	4.89e-05	4.89e-05	0.263515	0.0754642	0.323658	23.0316	23.2785	20.969	A-kinase anchor protein 12	Akap12	_CQETESNEEQS(ph)ISPEKR_	Phospho (STY)	4.89e-05	4.89e-05	0.220879	22.4264	0.0734067	0.220336
CQETESNEEQSISPEKR	A-kinase anchor protein 12	Akap12	_CQETESNEEQSIS(ph)PEKR_	Phospho (STY)	4.89e-05	0.0003329	0.263515	0.0754642	0.323658	23.0316	23.2785	20.969	A-kinase anchor protein 12	Akap12	_CQETESNEEQS(ph)ISPEKR_	Phospho (STY)	4.89e-05	4.89e-05	0.220879	22.4264	0.0734067	0.220336
ETVVSGPLGVEDISPSMSPDDKSFTR	Tumor suppressor p53-binding protein 1	Tp53bp1	_ETVVSGPLGVEDISPSM(ox)S(ph)PDDKSFTR_	Oxidation (M),Phospho (STY)	7.71e-20	1.21e-19	-0.276275	-0.32265	-0.0673794	24.9553	23.3435	20.4724	Tumor suppressor p53-binding protein 1	Tp53bp1	_ETVVSGPLGVEDISPSM(ox)S(ph)PDDKSFTR_	Oxidation (M),Phospho (STY)	7.71e-20	1.21e-19	-0.222101	22.9237	0.0747965	0.220336
ETVVSGPLGVEDISPSMSPDDKSFTR	Tumor suppressor p53-binding protein 1	Tp53bp1	_ETVVSGPLGVEDISPS(ph)M(ox)SPDDKSFTR_	Oxidation (M),Phospho (STY)	7.71e-20	2.08e-15	-0.276275	-0.32265	-0.0673794	24.9553	23.3435	20.4724	Tumor suppressor p53-binding protein 1	Tp53bp1	_ETVVSGPLGVEDISPSM(ox)S(ph)PDDKSFTR_	Oxidation (M),Phospho (STY)	7.71e-20	1.21e-19	-0.222101	22.9237	0.0747965	0.220336
ETVVSGPLGVEDISPSMSPDDKSFTR	Tumor suppressor p53-binding protein 1	Tp53bp1	_ETVVSGPLGVEDISPSM(ox)SPDDKS(ph)FTR_	Oxidation (M),Phospho (STY)	7.71e-20	7.71e-20	-0.276275	-0.32265	-0.0673794	24.9553	23.3435	20.4724	Tumor suppressor p53-binding protein 1	Tp53bp1	_ETVVSGPLGVEDISPSM(ox)S(ph)PDDKSFTR_	Oxidation (M),Phospho (STY)	7.71e-20	1.21e-19	-0.222101	22.9237	0.0747965	0.220336
ETVVSGPLGVEDISPSMSPDDKSFTR	Tumor suppressor p53-binding protein 1	Tp53bp1	_ETVVSGPLGVEDISPS(ph)MSPDDKSFTR_	Phospho (STY)	7.71e-20	1.03e-06	-0.276275	-0.32265	-0.0673794	24.9553	23.3435	20.4724	Tumor suppressor p53-binding protein 1	Tp53bp1	_ETVVSGPLGVEDISPSM(ox)S(ph)PDDKSFTR_	Oxidation (M),Phospho (STY)	7.71e-20	1.21e-19	-0.222101	22.9237	0.0747965	0.220336
EVQSPEQVKSEK	Bcl-2-associated transcription factor 1	Bclaf1	_EVQS(ph)PEQVKSEK_	Phospho (STY)	1.42e-55	1.42e-55	0.0718999	0.218223	0.467801	29.1836	29.5868	28.131	Bcl-2-associated transcription factor 1	Bclaf1	_EVQS(ph)PEQVKSEK_	Phospho (STY)	1.42e-55	1.42e-55	0.252641	28.9671	0.0753589	0.220336
FQSLGVAFYR	Ras-related protein Rab-7a	Rab7a	_FQS(ph)LGVAFYR_	Phospho (STY)	0.00021956	0.00021956	-0.381931	-0.111383	-0.183966	23.1791	20.2198	18.6967	Ras-related protein Rab-7a	Rab7a	_FQS(ph)LGVAFYR_	Phospho (STY)	0.00021956	0.00021956	-0.22576	20.6985	0.0730077	0.220336
GFSDSGGGPPAK	Pinin	Pnn	_GFS(ph)DSGGGPPAK_	Phospho (STY)	1.39e-11	1.39e-11	0.00848689	0.550901	0.329181	23.702	22.0064	18.2694	Pinin	Pnn	_GFS(ph)DSGGGPPAK_	Phospho (STY)	1.39e-11	1.39e-11	0.29619	21.3259	0.0748296	0.220336
IACDEEFSDSEDEGEGGRR	Histone deacetylase 2	Hdac2	_IACDEEFS(ph)DS(ph)EDEGEGGRR_	2 Phospho (STY)	8.59e-05	8.59e-05	-0.160169	-0.136442	-0.345143	26.1805	26.0023	22.4126	Histone deacetylase 2	Hdac2	_IACDEEFS(ph)DS(ph)EDEGEGGRR_	2 Phospho (STY)	8.59e-05	8.59e-05	-0.213918	24.8651	0.0744065	0.220336
KAEGEPQEESPLKSK	Bcl-2-associated transcription factor 1	Bclaf1	_KAEGEPQEES(ph)PLKSK_	Phospho (STY)	3.28e-09	3.28e-09	0.0721744	0.248778	0.869714	29.1461	29.7931	27.9723	Bcl-2-associated transcription factor 1	Bclaf1	_KAEGEPQEES(ph)PLKSK_	Phospho (STY)	3.28e-09	3.28e-09	0.396889	28.9705	0.074638	0.220336
KAEGEPQEESPLKSK	Bcl-2-associated transcription factor 1	Bclaf1	_KAEGEPQEESPLKS(ph)K_	Phospho (STY)	3.28e-09	3.63e-09	0.0721744	0.248778	0.869714	29.1461	29.7931	27.9723	Bcl-2-associated transcription factor 1	Bclaf1	_KAEGEPQEES(ph)PLKSK_	Phospho (STY)	3.28e-09	3.28e-09	0.396889	28.9705	0.074638	0.220336
LSGLSFKR	MARCKS-related protein	Marcksl1	_LSGLS(ph)FKR_	Phospho (STY)	0.00026905	0.00026905	0.312781	0.0154976	0.662114	25.7548	25.3655	23.754	MARCKS-related protein	Marcksl1	_LSGLS(ph)FKR_	Phospho (STY)	0.00026905	0.00026905	0.330131	24.9581	0.0744742	0.220336
LSSPEADKGPEEEENKVLAR	Homeobox protein NANOG	Nanog	_LSS(ph)PEADKGPEEEENKVLAR_	Phospho (STY)	0.0024092	0.0024092	0.0224743	-0.394051	-0.637311	23.7941	23.6143	22.5252	Homeobox protein NANOG	Nanog	_LSS(ph)PEADKGPEEEENKVLAR_	Phospho (STY)	0.0024092	0.0024092	-0.336296	23.3112	0.07487	0.220336
LSSPEADKGPEEEENKVLAR	Homeobox protein NANOG	Nanog	_LS(ph)SPEADKGPEEEENKVLAR_	Phospho (STY)	0.0024092	0.039895	0.0224743	-0.394051	-0.637311	23.7941	23.6143	22.5252	Homeobox protein NANOG	Nanog	_LSS(ph)PEADKGPEEEENKVLAR_	Phospho (STY)	0.0024092	0.0024092	-0.336296	23.3112	0.07487	0.220336
RDSFSENEKQR	Pre-mRNA-splicing factor CWC22 homolog	Cwc22	_RDS(ph)FSENEKQR_	Phospho (STY)	0.0028296	0.0028296	0.00705194	0.53824	0.331591	21.2153	22.0811	20.4357	Pre-mRNA-splicing factor CWC22 homolog	Cwc22	_RDS(ph)FSENEKQR_	Phospho (STY)	0.0028296	0.0028296	0.292294	21.2441	0.075389	0.220336
SQPSVAIKR	Coiled-coil domain-containing protein 17	Ccdc17	_SQPS(ph)VAIKR_	Phospho (STY)	0.0043059	0.0043059	0.299127	0.0754642	0.2806	25.4653	24.3019	24.2623	Coiled-coil domain-containing protein 17	Ccdc17	_SQPS(ph)VAIKR_	Phospho (STY)	0.0043059	0.0043059	0.218397	24.6765	0.0737226	0.220336
SQSSHSYDDSTLPLIDRNQK	Catenin delta-1	Ctnnd1	_SQSSHSYDDS(ph)TLPLIDRNQK_	Phospho (STY)	0.0019634	0.0019634	0.200128	0.524365	0.0820213	23.1263	21.8153	19.8648	Catenin delta-1	Ctnnd1	_SQSSHSYDDS(ph)TLPLIDRNQK_	Phospho (STY)	0.0019634	0.0019634	0.268838	21.6022	0.075396	0.220336
SQSSHSYDDSTLPLIDRNQK	Catenin delta-1	Ctnnd1	_SQSS(ph)HSYDDSTLPLIDRNQK_	Phospho (STY)	0.0019634	0.0086057	0.200128	0.524365	0.0820213	23.1263	21.8153	19.8648	Catenin delta-1	Ctnnd1	_SQSSHSYDDS(ph)TLPLIDRNQK_	Phospho (STY)	0.0019634	0.0019634	0.268838	21.6022	0.075396	0.220336
SVALSPTPTK	Zinc finger protein 292	Zfp292	_SVALS(ph)PTPTK_	Phospho (STY)	7e-05	7e-05	-0.149697	-0.231007	-0.201958	25.7856	24.438	22.2828	Zinc finger protein 292	Zfp292	_SVALS(ph)PTPTK_	Phospho (STY)	7e-05	7e-05	-0.19422	24.1688	0.0749583	0.220336
SVALSPTPTK	Zinc finger protein 292	Zfp292	_SVALSPT(ph)PTK_	Phospho (STY)	7e-05	0.00049791	-0.149697	-0.231007	-0.201958	25.7856	24.438	22.2828	Zinc finger protein 292	Zfp292	_SVALS(ph)PTPTK_	Phospho (STY)	7e-05	7e-05	-0.19422	24.1688	0.0749583	0.220336
TITLVKSPISVPGGSALISNLGK	Host cell factor 1;HCF N-terminal chain 1;HCF N-terminal chain 2;HCF N-terminal chain 3;HCF N-terminal chain 4;HCF N-terminal chain 5;HCF N-terminal chain 6;HCF C-terminal chain 1;HCF C-terminal chain 2;HCF C-terminal chain 3;HCF C-terminal chain 4;HCF C-terminal chain 5;HCF C-terminal chain 6	Hcfc1	_TITLVKS(ph)PISVPGGSALISNLGK_	Phospho (STY)	6.33e-16	6.33e-16	0.280838	0.249263	0.0978804	24.9208	25.3439	20.039	Host cell factor 1;HCF N-terminal chain 1;HCF N-terminal chain 2;HCF N-terminal chain 3;HCF N-terminal chain 4;HCF N-terminal chain 5;HCF N-terminal chain 6;HCF C-terminal chain 1;HCF C-terminal chain 2;HCF C-terminal chain 3;HCF C-terminal chain 4;HCF C-terminal chain 5;HCF C-terminal chain 6	Hcfc1	_TITLVKS(ph)PISVPGGSALISNLGK_	Phospho (STY)	6.33e-16	6.33e-16	0.209327	23.4345	0.0732947	0.220336
TITLVKSPISVPGGSALISNLGK	Host cell factor 1;HCF N-terminal chain 1;HCF N-terminal chain 2;HCF N-terminal chain 3;HCF N-terminal chain 4;HCF N-terminal chain 5;HCF N-terminal chain 6;HCF C-terminal chain 1;HCF C-terminal chain 2;HCF C-terminal chain 3;HCF C-terminal chain 4;HCF C-terminal chain 5;HCF C-terminal chain 6	Hcfc1	_TITLVKSPIS(ph)VPGGSALISNLGK_	Phospho (STY)	6.33e-16	1.73e-06	0.280838	0.249263	0.0978804	24.9208	25.3439	20.039	Host cell factor 1;HCF N-terminal chain 1;HCF N-terminal chain 2;HCF N-terminal chain 3;HCF N-terminal chain 4;HCF N-terminal chain 5;HCF N-terminal chain 6;HCF C-terminal chain 1;HCF C-terminal chain 2;HCF C-terminal chain 3;HCF C-terminal chain 4;HCF C-terminal chain 5;HCF C-terminal chain 6	Hcfc1	_TITLVKS(ph)PISVPGGSALISNLGK_	Phospho (STY)	6.33e-16	6.33e-16	0.209327	23.4345	0.0732947	0.220336
TITLVKSPISVPGGSALISNLGK	Host cell factor 1;HCF N-terminal chain 1;HCF N-terminal chain 2;HCF N-terminal chain 3;HCF N-terminal chain 4;HCF N-terminal chain 5;HCF N-terminal chain 6;HCF C-terminal chain 1;HCF C-terminal chain 2;HCF C-terminal chain 3;HCF C-terminal chain 4;HCF C-terminal chain 5;HCF C-terminal chain 6	Hcfc1	_TIT(ph)LVKSPISVPGGSALISNLGK_	Phospho (STY)	6.33e-16	0.0046175	0.280838	0.249263	0.0978804	24.9208	25.3439	20.039	Host cell factor 1;HCF N-terminal chain 1;HCF N-terminal chain 2;HCF N-terminal chain 3;HCF N-terminal chain 4;HCF N-terminal chain 5;HCF N-terminal chain 6;HCF C-terminal chain 1;HCF C-terminal chain 2;HCF C-terminal chain 3;HCF C-terminal chain 4;HCF C-terminal chain 5;HCF C-terminal chain 6	Hcfc1	_TITLVKS(ph)PISVPGGSALISNLGK_	Phospho (STY)	6.33e-16	6.33e-16	0.209327	23.4345	0.0732947	0.220336
TITLVKSPISVPGGSALISNLGK	Host cell factor 1;HCF N-terminal chain 1;HCF N-terminal chain 2;HCF N-terminal chain 3;HCF N-terminal chain 4;HCF N-terminal chain 5;HCF N-terminal chain 6;HCF C-terminal chain 1;HCF C-terminal chain 2;HCF C-terminal chain 3;HCF C-terminal chain 4;HCF C-terminal chain 5;HCF C-terminal chain 6	Hcfc1	_TITLVKSPISVPGGS(ph)ALISNLGK_	Phospho (STY)	6.33e-16	6.6e-05	0.280838	0.249263	0.0978804	24.9208	25.3439	20.039	Host cell factor 1;HCF N-terminal chain 1;HCF N-terminal chain 2;HCF N-terminal chain 3;HCF N-terminal chain 4;HCF N-terminal chain 5;HCF N-terminal chain 6;HCF C-terminal chain 1;HCF C-terminal chain 2;HCF C-terminal chain 3;HCF C-terminal chain 4;HCF C-terminal chain 5;HCF C-terminal chain 6	Hcfc1	_TITLVKS(ph)PISVPGGSALISNLGK_	Phospho (STY)	6.33e-16	6.33e-16	0.209327	23.4345	0.0732947	0.220336
TLPGISPPVVK	Sororin	Cdca5	_TLPGIS(ph)PPVVK_	Phospho (STY)	0.0024524	0.0024524	0.218595	0.0820213	0.711407	23.1812	21.7976	19.0895	Sororin	Cdca5	_TLPGIS(ph)PPVVK_	Phospho (STY)	0.0024524	0.0024524	0.337341	21.3561	0.0731297	0.220336
TQSLSALPK	Protein capicua homolog	Cic	_TQS(ph)LSALPK_	Phospho (STY)	0.00020295	0.00020295	0.391328	0.136716	0.146916	22.1756	20.9865	18.4779	Protein capicua homolog	Cic	_TQS(ph)LSALPK_	Phospho (STY)	0.00020295	0.00020295	0.224987	20.5466	0.0753808	0.220336
VKSSTPPRQSPSRSSSPQPK	Serine/arginine repetitive matrix protein 2	Srrm2	_VKSS(ph)TPPRQS(ph)PSRSS(ph)S(ph)PQPK_	4 Phospho (STY)	0.0034027	0.010784	0.298658	-4.50812	-1.81092	22.4506	23.3912	21.4502	Serine/arginine repetitive matrix protein 2	Srrm2	_VKSS(ph)TPPRQS(ph)PSRSS(ph)S(ph)PQPK_	4 Phospho (STY)	0.0034027	0.010784	-2.00679	22.4307	0.0748359	0.220336
VKSSTPPRQSPSRSSSPQPK	Serine/arginine repetitive matrix protein 2	Srrm2	_VKSS(ph)TPPRQS(ph)PS(ph)RS(ph)SSPQPK_	4 Phospho (STY)	0.0034027	0.0085527	0.298658	-4.50812	-1.81092	22.4506	23.3912	21.4502	Serine/arginine repetitive matrix protein 2	Srrm2	_VKSS(ph)TPPRQS(ph)PSRSS(ph)S(ph)PQPK_	4 Phospho (STY)	0.0034027	0.010784	-2.00679	22.4307	0.0748359	0.220336
VKSSTPPRQSPSRSSSPQPK	Serine/arginine repetitive matrix protein 2	Srrm2	_VKSST(ph)PPRQS(ph)PS(ph)RSSSPQPK_	3 Phospho (STY)	0.0034027	0.024714	0.298658	-4.50812	-1.81092	22.4506	23.3912	21.4502	Serine/arginine repetitive matrix protein 2	Srrm2	_VKSS(ph)TPPRQS(ph)PSRSS(ph)S(ph)PQPK_	4 Phospho (STY)	0.0034027	0.010784	-2.00679	22.4307	0.0748359	0.220336
VKSSTPPRQSPSRSSSPQPK	Serine/arginine repetitive matrix protein 2	Srrm2	_VKSS(ph)TPPRQS(ph)PSRSSS(ph)PQPK_	3 Phospho (STY)	0.0034027	0.051872	0.298658	-4.50812	-1.81092	22.4506	23.3912	21.4502	Serine/arginine repetitive matrix protein 2	Srrm2	_VKSS(ph)TPPRQS(ph)PSRSS(ph)S(ph)PQPK_	4 Phospho (STY)	0.0034027	0.010784	-2.00679	22.4307	0.0748359	0.220336
VKSSTPPRQSPSRSSSPQPK	Serine/arginine repetitive matrix protein 2	Srrm2	_VKS(ph)STPPRQS(ph)PSRS(ph)SSPQPK_	3 Phospho (STY)	0.0034027	0.0034027	0.298658	-4.50812	-1.81092	22.4506	23.3912	21.4502	Serine/arginine repetitive matrix protein 2	Srrm2	_VKSS(ph)TPPRQS(ph)PSRSS(ph)S(ph)PQPK_	4 Phospho (STY)	0.0034027	0.010784	-2.00679	22.4307	0.0748359	0.220336
EQEWDSSSDGTERLPEEEEIGPFSK	Transcriptional regulator ATRX	Atrx	_EQEWDS(ph)S(ph)S(ph)DGTERLPEEEEIGPFSK_	3 Phospho (STY)	3.59e-07	3.59e-07	0.288772	0.200002	0.118891	23.0513	23.2518	20.7899	Transcriptional regulator ATRX	Atrx	_EQEWDS(ph)S(ph)S(ph)DGTERLPEEEEIGPFSK_	3 Phospho (STY)	3.59e-07	3.59e-07	0.202555	22.3643	0.0761978	0.221216
HDTPDTSPPRK	BUD13 homolog	Bud13	_HDT(ph)PDT(ph)SPPRK_	2 Phospho (STY)	0.021998	0.021998	0.216113	0.0854247	0.818769	20.1632	23.5008	21.0032	BUD13 homolog	Bud13	_HDT(ph)PDT(ph)SPPRK_	2 Phospho (STY)	0.021998	0.021998	0.373436	21.5558	0.0765873	0.221216
HDTPDTSPPRK	BUD13 homolog	Bud13	_HDT(ph)PDTS(ph)PPRK_	2 Phospho (STY)	0.021998	0.056096	0.216113	0.0854247	0.818769	20.1632	23.5008	21.0032	BUD13 homolog	Bud13	_HDT(ph)PDT(ph)SPPRK_	2 Phospho (STY)	0.021998	0.021998	0.373436	21.5558	0.0765873	0.221216
HLLTDLPLPPELPGGDPSPPDSPEPK	Cyclin-dependent kinase 12	Cdk12	_HLLTDLPLPPELPGGDPSPPDS(ph)PEPK_	Phospho (STY)	3.47e-20	3.47e-20	-0.0033654	0.357608	0.524465	22.9251	24.027	20.8466	Cyclin-dependent kinase 12	Cdk12	_HLLTDLPLPPELPGGDPSPPDS(ph)PEPK_	Phospho (STY)	3.47e-20	3.47e-20	0.292903	22.5996	0.0758697	0.221216
LSLVSRSPSLLQSGVK	Myb-binding protein 1A	Mybbp1a	_LSLVSRS(ph)PSLLQSGVK_	Phospho (STY)	4.13e-21	4.13e-21	0.14274	0.136191	0.40163	24.94	25.069	21.1808	Myb-binding protein 1A	Mybbp1a	_LSLVSRS(ph)PSLLQSGVK_	Phospho (STY)	4.13e-21	4.13e-21	0.226854	23.73	0.0766536	0.221216
LSLVSRSPSLLQSGVK	Myb-binding protein 1A	Mybbp1a	_LSLVS(ph)RSPSLLQSGVK_	Phospho (STY)	4.13e-21	7.2e-07	0.14274	0.136191	0.40163	24.94	25.069	21.1808	Myb-binding protein 1A	Mybbp1a	_LSLVSRS(ph)PSLLQSGVK_	Phospho (STY)	4.13e-21	4.13e-21	0.226854	23.73	0.0766536	0.221216
LTFDSSFSPNTGKK	Voltage-dependent anion-selective channel protein 1	Vdac1	_LTFDSSFS(ph)PNTGKK_	Phospho (STY)	2.03e-37	2.03e-37	-0.190767	-0.196624	-0.182786	27.4214	27.5332	25.9737	Voltage-dependent anion-selective channel protein 1	Vdac1	_LTFDSSFS(ph)PNTGKK_	Phospho (STY)	2.03e-37	2.03e-37	-0.190059	26.9761	0.0763137	0.221216
LTFDSSFSPNTGKK	Voltage-dependent anion-selective channel protein 1	Vdac1	_LTFDSS(ph)FSPNTGKK_	Phospho (STY)	2.03e-37	2.29e-06	-0.190767	-0.196624	-0.182786	27.4214	27.5332	25.9737	Voltage-dependent anion-selective channel protein 1	Vdac1	_LTFDSSFS(ph)PNTGKK_	Phospho (STY)	2.03e-37	2.03e-37	-0.190059	26.9761	0.0763137	0.221216
LTFDSSFSPNTGKK	Voltage-dependent anion-selective channel protein 1	Vdac1	_LTFDS(ph)SFSPNTGKK_	Phospho (STY)	2.03e-37	0.020943	-0.190767	-0.196624	-0.182786	27.4214	27.5332	25.9737	Voltage-dependent anion-selective channel protein 1	Vdac1	_LTFDSSFS(ph)PNTGKK_	Phospho (STY)	2.03e-37	2.03e-37	-0.190059	26.9761	0.0763137	0.221216
MSTETELQVAVKTSAK	Disabled homolog 1	Dab1	_(ac)MST(ph)ET(ph)ELQVAVKT(ph)SAK_	Acetyl (Protein N-term),3 Phospho (STY)	0.011056	0.011056	0.307079	0.155361	0.148479	23.8241	21.0906	18.4384	Disabled homolog 1	Dab1	_(ac)MST(ph)ET(ph)ELQVAVKT(ph)SAK_	Acetyl (Protein N-term),3 Phospho (STY)	0.011056	0.011056	0.203639	21.1177	0.0764895	0.221216
MSTETELQVAVKTSAK	Disabled homolog 1	Dab1	_(ac)MS(ph)T(ph)ETELQVAVKT(ph)SAK_	Acetyl (Protein N-term),3 Phospho (STY)	0.011056	0.013712	0.307079	0.155361	0.148479	23.8241	21.0906	18.4384	Disabled homolog 1	Dab1	_(ac)MST(ph)ET(ph)ELQVAVKT(ph)SAK_	Acetyl (Protein N-term),3 Phospho (STY)	0.011056	0.011056	0.203639	21.1177	0.0764895	0.221216
RSVSASHEGDVK	Lamin-B receptor	Lbr	_RSVS(ph)ASHEGDVK_	Phospho (STY)	0.03407	0.03407	0.129876	0.14091	0.560226	21.1445	21.3074	20.1429	Lamin-B receptor	Lbr	_RSVS(ph)ASHEGDVK_	Phospho (STY)	0.03407	0.03407	0.277004	20.865	0.0765369	0.221216
ASSPPSSTIPSTSLQLSVPK	Zinc finger protein 280C	Znf280c	_AS(ph)SPPSSTIPSTSLQLSVPK_	Phospho (STY)	1.01e-08	4.48e-06	-0.22754	-0.18636	-0.158639	25.0947	24.4311	21.8688	Zinc finger protein 280C	Znf280c	_AS(ph)SPPSSTIPSTSLQLSVPK_	Phospho (STY)	1.01e-08	4.48e-06	-0.190846	23.7982	0.0777207	0.223896
ASSPPSSTIPSTSLQLSVPK	Zinc finger protein 280C	Znf280c	_ASS(ph)PPSSTIPSTSLQLSVPK_	Phospho (STY)	1.01e-08	1.01e-08	-0.22754	-0.18636	-0.158639	25.0947	24.4311	21.8688	Zinc finger protein 280C	Znf280c	_AS(ph)SPPSSTIPSTSLQLSVPK_	Phospho (STY)	1.01e-08	4.48e-06	-0.190846	23.7982	0.0777207	0.223896
ASSPPSSTIPSTSLQLSVPK	Zinc finger protein 280C	Znf280c	_ASSPPSST(ph)IPSTSLQLSVPK_	Phospho (STY)	1.01e-08	0.0053294	-0.22754	-0.18636	-0.158639	25.0947	24.4311	21.8688	Zinc finger protein 280C	Znf280c	_AS(ph)SPPSSTIPSTSLQLSVPK_	Phospho (STY)	1.01e-08	4.48e-06	-0.190846	23.7982	0.0777207	0.223896
ASSPPSSTIPSTSLQLSVPK	Zinc finger protein 280C	Znf280c	_ASSPPS(ph)STIPSTSLQLSVPK_	Phospho (STY)	1.01e-08	0.00045348	-0.22754	-0.18636	-0.158639	25.0947	24.4311	21.8688	Zinc finger protein 280C	Znf280c	_AS(ph)SPPSSTIPSTSLQLSVPK_	Phospho (STY)	1.01e-08	4.48e-06	-0.190846	23.7982	0.0777207	0.223896
QSMDMSPIKIVK	ATP-dependent RNA helicase DHX8	Dhx8	_QSM(ox)DM(ox)S(ph)PIKIVK_	2 Oxidation (M),Phospho (STY)	0.01986	0.01986	-0.00550717	0.458172	0.374177	21.2294	22.3354	21.6479	ATP-dependent RNA helicase DHX8	Dhx8	_QSM(ox)DM(ox)S(ph)PIKIVK_	2 Oxidation (M),Phospho (STY)	0.01986	0.01986	0.275614	21.7376	0.0784145	0.225494
STPSHGSVSSLNSTGSLSPK	Epidermal growth factor receptor substrate 15-like 1	Eps15l1	_STPSHGSVSSLNSTGSLS(ph)PK_	Phospho (STY)	6.63e-09	6.63e-09	-0.0167601	0.435202	1.26195	22.9893	23.5268	21.8513	Epidermal growth factor receptor substrate 15-like 1	Eps15l1	_STPSHGSVSSLNSTGSLS(ph)PK_	Phospho (STY)	6.63e-09	6.63e-09	0.560131	22.7891	0.0788133	0.226239
SFSLASSGNSPISQR	Oxysterol-binding protein-related protein 11	Osbpl11	_SFSLASSGNS(ph)PISQR_	Phospho (STY)	5.55e-50	5.55e-50	-0.0921095	-0.564307	-0.176789	25.1532	23.2955	21.1805	Oxysterol-binding protein-related protein 11	Osbpl11	_SFSLASSGNS(ph)PISQR_	Phospho (STY)	5.55e-50	5.55e-50	-0.277735	23.2097	0.0789599	0.226258
LTADLSPGTIDAR	LINE-1 type transposase domain-containing protein 1	L1td1	_LTADLS(ph)PGTIDAR_	Phospho (STY)	5.17e-24	5.17e-24	0.746141	0.959325	-0.156498	24.3959	22.0906	24.3783	LINE-1 type transposase domain-containing protein 1	L1td1	_LTADLS(ph)PGTIDAR_	Phospho (STY)	5.17e-24	5.17e-24	0.516322	23.6216	0.0792454	0.226676
LTADLSPGTIDAR	LINE-1 type transposase domain-containing protein 1	L1td1	_LTADLSPGT(ph)IDAR_	Phospho (STY)	5.17e-24	1.16e-08	0.746141	0.959325	-0.156498	24.3959	22.0906	24.3783	LINE-1 type transposase domain-containing protein 1	L1td1	_LTADLS(ph)PGTIDAR_	Phospho (STY)	5.17e-24	5.17e-24	0.516322	23.6216	0.0792454	0.226676
RYWEEETTPAAVATSPGPPR	WD repeat-containing protein 46	Wdr46	_RYWEEETTPAAVATS(ph)PGPPR_	Phospho (STY)	5.07e-09	5.07e-09	0.312665	0.235482	0.0820213	26.0345	25.3494	22.4085	WD repeat-containing protein 46	Wdr46	_RYWEEETTPAAVATS(ph)PGPPR_	Phospho (STY)	5.07e-09	5.07e-09	0.210056	24.5974	0.0794689	0.226914
RYWEEETTPAAVATSPGPPR	WD repeat-containing protein 46	Wdr46	_RYWEEETTPAAVAT(ph)SPGPPR_	Phospho (STY)	5.07e-09	0.0051989	0.312665	0.235482	0.0820213	26.0345	25.3494	22.4085	WD repeat-containing protein 46	Wdr46	_RYWEEETTPAAVATS(ph)PGPPR_	Phospho (STY)	5.07e-09	5.07e-09	0.210056	24.5974	0.0794689	0.226914
RYWEEETTPAAVATSPGPPR	WD repeat-containing protein 46	Wdr46	_RYWEEET(ph)TPAAVATSPGPPR_	Phospho (STY)	5.07e-09	7.03e-08	0.312665	0.235482	0.0820213	26.0345	25.3494	22.4085	WD repeat-containing protein 46	Wdr46	_RYWEEETTPAAVATS(ph)PGPPR_	Phospho (STY)	5.07e-09	5.07e-09	0.210056	24.5974	0.0794689	0.226914
FGATAHLGSPCKDRTESGVLPEEAR	ATP-dependent RNA helicase DDX24	Ddx24	_FGATAHLGS(ph)PCKDRTESGVLPEEAR_	Phospho (STY)	0.0047025	0.0047025	0.545474	0.222063	0.0567222	22.9899	27.5901	22.6188	ATP-dependent RNA helicase DDX24	Ddx24	_FGATAHLGS(ph)PCKDRTESGVLPEEAR_	Phospho (STY)	0.0047025	0.0047025	0.274753	24.3996	0.0798256	0.227178
NSSQTGGKPGSSPITK	Mediator of RNA polymerase II transcription subunit 1	Med1	_NSSQTGGKPGSS(ph)PITK_	Phospho (STY)	2.55e-30	2.55e-30	0.259785	0.0578315	0.351402	22.1906	23.4257	21.3764	Mediator of RNA polymerase II transcription subunit 1	Med1	_NSSQTGGKPGSS(ph)PITK_	Phospho (STY)	2.55e-30	2.55e-30	0.223006	22.3309	0.0798422	0.227178
NSSQTGGKPGSSPITK	Mediator of RNA polymerase II transcription subunit 1	Med1	_NSSQTGGKPGS(ph)SPITK_	Phospho (STY)	2.55e-30	0.0038467	0.259785	0.0578315	0.351402	22.1906	23.4257	21.3764	Mediator of RNA polymerase II transcription subunit 1	Med1	_NSSQTGGKPGSS(ph)PITK_	Phospho (STY)	2.55e-30	2.55e-30	0.223006	22.3309	0.0798422	0.227178
ADGDWDDQEVLDYFSDKESAK	Bcl-2-associated transcription factor 1	Bclaf1	_ADGDWDDQEVLDYFSDKES(ph)AK_	Phospho (STY)	8.37e-13	2.02e-12	0.067914	0.203013	0.558268	25.0629	25.5956	21.4766	Bcl-2-associated transcription factor 1	Bclaf1	_ADGDWDDQEVLDYFSDKES(ph)AK_	Phospho (STY)	8.37e-13	2.02e-12	0.276398	24.0451	0.080737	0.228121
ADGDWDDQEVLDYFSDKESAK	Bcl-2-associated transcription factor 1	Bclaf1	_ADGDWDDQEVLDYFS(ph)DKESAK_	Phospho (STY)	8.37e-13	8.37e-13	0.067914	0.203013	0.558268	25.0629	25.5956	21.4766	Bcl-2-associated transcription factor 1	Bclaf1	_ADGDWDDQEVLDYFSDKES(ph)AK_	Phospho (STY)	8.37e-13	2.02e-12	0.276398	24.0451	0.080737	0.228121
KAQMCADVLPSPR	DNA topoisomerase 2-alpha	Top2a	_KAQM(ox)CADVLPS(ph)PR_	Oxidation (M),Phospho (STY)	0.0071775	0.0071775	0.023894	0.363676	0.333424	25.2662	22.0527	21.8657	DNA topoisomerase 2-alpha	Top2a	_KAQM(ox)CADVLPS(ph)PR_	Oxidation (M),Phospho (STY)	0.0071775	0.0071775	0.240331	23.0615	0.0805491	0.228121
KGPSEDDVDPPKSR	Nucleolar RNA helicase 2	Ddx21	_KGPS(ph)EDDVDPPKSR_	Phospho (STY)	0.0066512	0.0066512	0.654894	-0.0316364	0.383165	22.7984	24.6473	21.2527	Nucleolar RNA helicase 2	Ddx21	_KGPS(ph)EDDVDPPKSR_	Phospho (STY)	0.0066512	0.0066512	0.335474	22.8995	0.0806365	0.228121
STSPAPADVAPAQEDLR	Ras GTPase-activating protein-binding protein 1	G3bp1	_STS(ph)PAPADVAPAQEDLR_	Phospho (STY)	8.96e-40	8.96e-40	0.0176369	0.366588	0.350045	28.9239	26.6183	25.5392	Ras GTPase-activating protein-binding protein 1	G3bp1	_STS(ph)PAPADVAPAQEDLR_	Phospho (STY)	8.96e-40	8.96e-40	0.244756	27.0271	0.0806698	0.228121
STSPAPADVAPAQEDLR	Ras GTPase-activating protein-binding protein 1	G3bp1	_S(ph)TSPAPADVAPAQEDLR_	Phospho (STY)	8.96e-40	1.51e-21	0.0176369	0.366588	0.350045	28.9239	26.6183	25.5392	Ras GTPase-activating protein-binding protein 1	G3bp1	_STS(ph)PAPADVAPAQEDLR_	Phospho (STY)	8.96e-40	8.96e-40	0.244756	27.0271	0.0806698	0.228121
STSPAPADVAPAQEDLR	Ras GTPase-activating protein-binding protein 1	G3bp1	_ST(ph)SPAPADVAPAQEDLR_	Phospho (STY)	8.96e-40	2.35e-06	0.0176369	0.366588	0.350045	28.9239	26.6183	25.5392	Ras GTPase-activating protein-binding protein 1	G3bp1	_STS(ph)PAPADVAPAQEDLR_	Phospho (STY)	8.96e-40	8.96e-40	0.244756	27.0271	0.0806698	0.228121
GADNDGSGSESGYTTPK	Nuclear fragile X mental retardation-interacting protein 2	Nufip2	_GADNDGS(ph)GSESGYTTPK_	Phospho (STY)	1.03e-29	1.03e-29	0.0360461	0.266517	0.4336	24.6417	22.7343	20.4245	Nuclear fragile X mental retardation-interacting protein 2	Nufip2	_GADNDGS(ph)GSESGYTTPK_	Phospho (STY)	1.03e-29	1.03e-29	0.245388	22.6002	0.0814063	0.229347
GADNDGSGSESGYTTPK	Nuclear fragile X mental retardation-interacting protein 2	Nufip2	_GADNDGS(ph)GS(ph)ESGYTTPK_	2 Phospho (STY)	1.03e-29	3.33e-09	0.0360461	0.266517	0.4336	24.6417	22.7343	20.4245	Nuclear fragile X mental retardation-interacting protein 2	Nufip2	_GADNDGS(ph)GSESGYTTPK_	Phospho (STY)	1.03e-29	1.03e-29	0.245388	22.6002	0.0814063	0.229347
SNSPQETTQSRPMPPEAR	BCL-6 corepressor	Bcor	_SNS(ph)PQETTQSRPM(ox)PPEAR_	Oxidation (M),Phospho (STY)	0.00129	0.00129	0.101112	0.477263	0.161436	24.7831	24.8648	23.2842	BCL-6 corepressor	Bcor	_SNS(ph)PQETTQSRPM(ox)PPEAR_	Oxidation (M),Phospho (STY)	0.00129	0.00129	0.246604	24.3107	0.0814541	0.229347
ALSPVIPIIPR	Histone-lysine N-methyltransferase MLL2	Mll2	_ALS(ph)PVIPIIPR_	Phospho (STY)	2.08e-16	2.08e-16	-0.117067	-0.271775	-0.196641	26.793	23.8611	21.9281	Histone-lysine N-methyltransferase MLL2	Mll2	_ALS(ph)PVIPIIPR_	Phospho (STY)	2.08e-16	2.08e-16	-0.195161	24.1941	0.0820573	0.22978
HLEELEEKSATPPPAEPASLPQEPPKPR			_HLEELEEKSAT(ph)PPPAEPASLPQEPPKPR_	Phospho (STY)	3.81e-12	3.81e-12	0.0388575	0.480886	0.249142	24.8913	27.6216	25.0415			_HLEELEEKSAT(ph)PPPAEPASLPQEPPKPR_	Phospho (STY)	3.81e-12	3.81e-12	0.256295	25.8515	0.0820409	0.22978
HLEELEEKSATPPPAEPASLPQEPPKPR			_HLEELEEKS(ph)ATPPPAEPASLPQEPPKPR_	Phospho (STY)	3.81e-12	6.99e-09	0.0388575	0.480886	0.249142	24.8913	27.6216	25.0415			_HLEELEEKSAT(ph)PPPAEPASLPQEPPKPR_	Phospho (STY)	3.81e-12	3.81e-12	0.256295	25.8515	0.0820409	0.22978
IDISPSALRK	Bcl-2-associated transcription factor 1	Bclaf1	_IDIS(ph)PSALRK_	Phospho (STY)	0.00021076	0.00021076	0.0930192	0.168642	0.507008	23.6776	24.2493	22.9143	Bcl-2-associated transcription factor 1	Bclaf1	_IDIS(ph)PSALRK_	Phospho (STY)	0.00021076	0.00021076	0.256223	23.6137	0.0817902	0.22978
TVVHLLSGKSPK	Treacle protein	Tcof1	_TVVHLLSGKS(ph)PK_	Phospho (STY)	5.9e-15	5.9e-15	0.404031	-0.00542028	0.388024	16.3293	23.2436	22.5285	Treacle protein	Tcof1	_TVVHLLSGKS(ph)PK_	Phospho (STY)	5.9e-15	5.9e-15	0.262212	20.7005	0.082176	0.22978
TVVHLLSGKSPK	Treacle protein	Tcof1	_TVVHLLS(ph)GKSPK_	Phospho (STY)	5.9e-15	0.0047362	0.404031	-0.00542028	0.388024	16.3293	23.2436	22.5285	Treacle protein	Tcof1	_TVVHLLSGKS(ph)PK_	Phospho (STY)	5.9e-15	5.9e-15	0.262212	20.7005	0.082176	0.22978
VTGSPAEEDEEETKKK	Coilin	Coil	_VTGS(ph)PAEEDEEETKKK_	Phospho (STY)	1.87e-05	1.87e-05	0.246104	0.313478	0.0710762	26.8837	27.0199	20.4475	Coilin	Coil	_VTGS(ph)PAEEDEEETKKK_	Phospho (STY)	1.87e-05	1.87e-05	0.210219	24.7837	0.0823475	0.229863
VTGSPAEEDEEETKKK	Coilin	Coil	_VT(ph)GSPAEEDEEETKKK_	Phospho (STY)	1.87e-05	0.0082072	0.246104	0.313478	0.0710762	26.8837	27.0199	20.4475	Coilin	Coil	_VTGS(ph)PAEEDEEETKKK_	Phospho (STY)	1.87e-05	1.87e-05	0.210219	24.7837	0.0823475	0.229863
FSDEFSPSHK	ATP-dependent RNA helicase DDX50	Ddx50	_FSDEFS(ph)PSHK_	Phospho (STY)	2.43e-05	2.43e-05	0.243303	0.110363	0.224905	23.6349	23.6966	22.9518	ATP-dependent RNA helicase DDX50	Ddx50	_FSDEFS(ph)PSHK_	Phospho (STY)	2.43e-05	2.43e-05	0.192857	23.4278	0.0832049	0.231857
KPSPSPPPPTATESR	SWI/SNF complex subunit SMARCC1	Smarcc1	_KPS(ph)PS(ph)PPPPTATESR_	2 Phospho (STY)	2.46e-49	2.46e-49	-0.109405	-0.224553	-0.242601	27.6065	26.8633	24.0548	SWI/SNF complex subunit SMARCC1	Smarcc1	_KPS(ph)PS(ph)PPPPTATESR_	2 Phospho (STY)	2.46e-49	2.46e-49	-0.192187	26.1749	0.0840575	0.23383
KPSPSPPPPTATESR	SWI/SNF complex subunit SMARCC1	Smarcc1	_KPS(ph)PSPPPPT(ph)ATESR_	2 Phospho (STY)	2.46e-49	2.27e-05	-0.109405	-0.224553	-0.242601	27.6065	26.8633	24.0548	SWI/SNF complex subunit SMARCC1	Smarcc1	_KPS(ph)PS(ph)PPPPTATESR_	2 Phospho (STY)	2.46e-49	2.46e-49	-0.192187	26.1749	0.0840575	0.23383
KPSPSPPPPTATESR	SWI/SNF complex subunit SMARCC1	Smarcc1	_KPSPS(ph)PPPPTATESR_	Phospho (STY)	2.46e-49	4.02e-09	-0.109405	-0.224553	-0.242601	27.6065	26.8633	24.0548	SWI/SNF complex subunit SMARCC1	Smarcc1	_KPS(ph)PS(ph)PPPPTATESR_	2 Phospho (STY)	2.46e-49	2.46e-49	-0.192187	26.1749	0.0840575	0.23383
KPSPSPPPPTATESR	SWI/SNF complex subunit SMARCC1	Smarcc1	_KPS(ph)PSPPPPTATESR_	Phospho (STY)	2.46e-49	3.55e-29	-0.109405	-0.224553	-0.242601	27.6065	26.8633	24.0548	SWI/SNF complex subunit SMARCC1	Smarcc1	_KPS(ph)PS(ph)PPPPTATESR_	2 Phospho (STY)	2.46e-49	2.46e-49	-0.192187	26.1749	0.0840575	0.23383
QALAVGYQTASPNRIPK	YEATS domain-containing protein 2	Yeats2	_QALAVGYQTAS(ph)PNRIPK_	Phospho (STY)	0.014473	0.014473	-0.0481735	-0.262036	-0.353616	22.4126	22.6919	19.9569	YEATS domain-containing protein 2	Yeats2	_QALAVGYQTAS(ph)PNRIPK_	Phospho (STY)	0.014473	0.014473	-0.221275	21.6871	0.0845171	0.234367
YSLSPSK	E3 SUMO-protein ligase RanBP2;Putative peptidyl-prolyl cis-trans isomerase	Ranbp2	_YSLS(ph)PSK_	Phospho (STY)	0.0015286	0.0015286	-0.0204575	-0.284493	-0.443046	24.0736	22.9185	20.5058	E3 SUMO-protein ligase RanBP2;Putative peptidyl-prolyl cis-trans isomerase	Ranbp2	_YSLS(ph)PSK_	Phospho (STY)	0.0015286	0.0015286	-0.249332	22.4993	0.0845401	0.234367
QSVSPIR	Breast cancer type 1 susceptibility protein homolog	Brca1	_QSVS(ph)PIR_	Phospho (STY)	0.0032163	0.0032163	0.143524	0.136585	0.321582	23.6225	23.2832	20.6142	Breast cancer type 1 susceptibility protein homolog	Brca1	_QSVS(ph)PIR_	Phospho (STY)	0.0032163	0.0032163	0.200564	22.5066	0.0850718	0.235036
VTEKLSQR			_VT(ph)EKLSQR_	Phospho (STY)	0.0082603	0.0082603	-0.0340569	-0.297502	-0.346023	23.8886	20.3807	19.9211			_VT(ph)EKLSQR_	Phospho (STY)	0.0082603	0.0082603	-0.225861	21.3968	0.085013	0.235036
AGAVTSSASLSSPALAK	Treacle protein	Tcof1	_AGAVTSSASLSS(ph)PALAK_	Phospho (STY)	6.72e-52	7.97e-40	0.117695	0.180275	0.28404	27.876	26.3722	24.0674	Treacle protein	Tcof1	_AGAVTSSASLSS(ph)PALAK_	Phospho (STY)	6.72e-52	7.97e-40	0.194003	26.1052	0.0854465	0.235669
AGAVTSSASLSSPALAK	Treacle protein	Tcof1	_AGAVTSSASLS(ph)SPALAK_	Phospho (STY)	6.72e-52	6.72e-52	0.117695	0.180275	0.28404	27.876	26.3722	24.0674	Treacle protein	Tcof1	_AGAVTSSASLSS(ph)PALAK_	Phospho (STY)	6.72e-52	7.97e-40	0.194003	26.1052	0.0854465	0.235669
VAVGCRLSNGEAE	Lethal(2) giant larvae protein homolog 2	Llgl2	_VAVGCRLS(ph)NGEAE_	Phospho (STY)	8.61e-09	8.61e-09	0.420617	0.0396999	0.245982	24.9327	24.4958	22.7875	Lethal(2) giant larvae protein homolog 2	Llgl2	_VAVGCRLS(ph)NGEAE_	Phospho (STY)	8.61e-09	8.61e-09	0.235433	24.072	0.0864773	0.238107
AGSRASAPATPLSPTR	Lamin-B1	Lmnb1	_AGS(ph)RASAPATPLSPTR_	Phospho (STY)	4.28e-09	4.28e-09	-0.46343	-0.242584	-0.0350765	24.633	25.0965	22.7498	Lamin-B1	Lmnb1	_AGS(ph)RASAPATPLSPTR_	Phospho (STY)	4.28e-09	4.28e-09	-0.24703	24.1598	0.087047	0.238863
AGSRASAPATPLSPTR	Lamin-B1	Lmnb1	_AGSRAS(ph)APATPLSPTR_	Phospho (STY)	4.28e-09	0.050406	-0.46343	-0.242584	-0.0350765	24.633	25.0965	22.7498	Lamin-B1	Lmnb1	_AGS(ph)RASAPATPLSPTR_	Phospho (STY)	4.28e-09	4.28e-09	-0.24703	24.1598	0.087047	0.238863
SKSISSSNPDLAVVPGSVDDEVSR	Dedicator of cytokinesis protein 6	Dock6	_SKSIS(ph)SSNPDLAVVPGSVDDEVSR_	Phospho (STY)	0.0019241	0.0019241	-0.24366	-0.0660044	-0.309342	23.1914	22.3118	19.484	Dedicator of cytokinesis protein 6	Dock6	_SKSIS(ph)SSNPDLAVVPGSVDDEVSR_	Phospho (STY)	0.0019241	0.0019241	-0.206335	21.6624	0.0869302	0.238863
SKSISSSNPDLAVVPGSVDDEVSR	Dedicator of cytokinesis protein 6	Dock6	_S(ph)KSISSSNPDLAVVPGSVDDEVSR_	Phospho (STY)	0.0019241	0.0057344	-0.24366	-0.0660044	-0.309342	23.1914	22.3118	19.484	Dedicator of cytokinesis protein 6	Dock6	_SKSIS(ph)SSNPDLAVVPGSVDDEVSR_	Phospho (STY)	0.0019241	0.0019241	-0.206335	21.6624	0.0869302	0.238863
EGEEPTVYSDDEEPKDETAR	Membrane-associated progesterone receptor component 1	Pgrmc1	_EGEEPTVYS(ph)DDEEPKDETAR_	Phospho (STY)	1.22e-12	1.22e-12	-0.220127	-0.117412	-0.220698	27.0477	29.5533	26.9403	Membrane-associated progesterone receptor component 1	Pgrmc1	_EGEEPTVYS(ph)DDEEPKDETAR_	Phospho (STY)	1.22e-12	1.22e-12	-0.186079	27.8471	0.0881471	0.239158
EGEEPTVYSDDEEPKDETAR	Membrane-associated progesterone receptor component 1	Pgrmc1	_EGEEPTVY(ph)SDDEEPKDETAR_	Phospho (STY)	1.22e-12	0.011314	-0.220127	-0.117412	-0.220698	27.0477	29.5533	26.9403	Membrane-associated progesterone receptor component 1	Pgrmc1	_EGEEPTVYS(ph)DDEEPKDETAR_	Phospho (STY)	1.22e-12	1.22e-12	-0.186079	27.8471	0.0881471	0.239158
EVEVASPEVK	LINE-1 type transposase domain-containing protein 1	L1td1	_EVEVAS(ph)PEVK_	Phospho (STY)	2.49e-07	2.49e-07	0.581399	0.960141	-0.131787	26.0844	23.9137	23.7854	LINE-1 type transposase domain-containing protein 1	L1td1	_EVEVAS(ph)PEVK_	Phospho (STY)	2.49e-07	2.49e-07	0.469918	24.5945	0.087677	0.239158
KAPLTLAGSPTPK	Protein Wiz	Wiz	_KAPLTLAGS(ph)PTPK_	Phospho (STY)	1.04e-08	1.04e-08	0.10165	0.156138	0.80331	23.3028	23.1616	19.2468	Protein Wiz	Wiz	_KAPLTLAGS(ph)PTPK_	Phospho (STY)	1.04e-08	1.04e-08	0.353699	21.9037	0.0884112	0.239158
LITPAVVSER	40S ribosomal protein S25	Rps25	_LITPAVVS(ph)ER_	Phospho (STY)	0.0023776	0.067785	0.0608775	0.369271	0.218967	22.655	22.614	19.6765	40S ribosomal protein S25	Rps25	_LITPAVVS(ph)ER_	Phospho (STY)	0.0023776	0.067785	0.216372	21.6485	0.0885374	0.239158
LTPSPDIIVLSDNEASSPR	Transcriptional repressor p66-beta	Gatad2b	_LTPSPDIIVLS(ph)DNEASSPR_	Phospho (STY)	3.62e-22	5.61e-16	0.373286	0.212383	0.0650208	24.7376	22.7174	19.7985	Transcriptional repressor p66-beta	Gatad2b	_LTPSPDIIVLS(ph)DNEASSPR_	Phospho (STY)	3.62e-22	5.61e-16	0.216897	22.4178	0.0879529	0.239158
LTPSPDIIVLSDNEASSPR	Transcriptional repressor p66-beta	Gatad2b	_LTPSPDIIVLSDNEASS(ph)PR_	Phospho (STY)	3.62e-22	3.62e-22	0.373286	0.212383	0.0650208	24.7376	22.7174	19.7985	Transcriptional repressor p66-beta	Gatad2b	_LTPSPDIIVLS(ph)DNEASSPR_	Phospho (STY)	3.62e-22	5.61e-16	0.216897	22.4178	0.0879529	0.239158
LTPSPDIIVLSDNEASSPR	Transcriptional repressor p66-beta	Gatad2b	_LTPSPDIIVLSDNEAS(ph)SPR_	Phospho (STY)	3.62e-22	4.06e-05	0.373286	0.212383	0.0650208	24.7376	22.7174	19.7985	Transcriptional repressor p66-beta	Gatad2b	_LTPSPDIIVLS(ph)DNEASSPR_	Phospho (STY)	3.62e-22	5.61e-16	0.216897	22.4178	0.0879529	0.239158
MMDSSGYGLLQYLQK	NACHT, LRR and PYD domains-containing protein 9A	Nlrp9a	_(ac)M(ox)M(ox)DS(ph)SGYGLLQYLQK_	Acetyl (Protein N-term),2 Oxidation (M),Phospho (STY)	0.0056352	0.0056352	-0.130808	-0.139379	-0.330229	25.4187	25.285	24.2957	NACHT, LRR and PYD domains-containing protein 9A	Nlrp9a	_(ac)M(ox)M(ox)DS(ph)SGYGLLQYLQK_	Acetyl (Protein N-term),2 Oxidation (M),Phospho (STY)	0.0056352	0.0056352	-0.200139	24.9998	0.0886318	0.239158
SLASQSSDDHLNKR	Nuclear envelope pore membrane protein POM 121	Pom121	_SLASQSS(ph)DDHLNKR_	Phospho (STY)	0.043952	0.043952	0.384823	0.755828	-0.0511899	22.3255	22.9821	20.0734	Nuclear envelope pore membrane protein POM 121	Pom121	_SLASQSS(ph)DDHLNKR_	Phospho (STY)	0.043952	0.043952	0.363154	21.7937	0.0882367	0.239158
SLASQSSDDHLNKR	Nuclear envelope pore membrane protein POM 121	Pom121	_SLASQS(ph)SDDHLNKR_	Phospho (STY)	0.043952	0.06175	0.384823	0.755828	-0.0511899	22.3255	22.9821	20.0734	Nuclear envelope pore membrane protein POM 121	Pom121	_SLASQSS(ph)DDHLNKR_	Phospho (STY)	0.043952	0.043952	0.363154	21.7937	0.0882367	0.239158
TASPLKTEAR	Actin-binding protein anillin	Anln	_TAS(ph)PLKTEAR_	Phospho (STY)	0.00032273	0.00032273	0.180403	0.0801119	0.412402	25.3485	27.389	25.2003	Actin-binding protein anillin	Anln	_TAS(ph)PLKTEAR_	Phospho (STY)	0.00032273	0.00032273	0.224306	25.9793	0.0878481	0.239158
TLDQSPELR	Serine/threonine-protein kinase mTOR	Mtor	_TLDQS(ph)PELR_	Phospho (STY)	0.019161	0.019161	0.166844	1.16079	0.13829	21.3465	21.7212	19.5224	Serine/threonine-protein kinase mTOR	Mtor	_TLDQS(ph)PELR_	Phospho (STY)	0.019161	0.019161	0.488642	20.8634	0.0883774	0.239158
TLDQSPELR	Serine/threonine-protein kinase mTOR	Mtor	_T(ph)LDQSPELR_	Phospho (STY)	0.019161	0.027422	0.166844	1.16079	0.13829	21.3465	21.7212	19.5224	Serine/threonine-protein kinase mTOR	Mtor	_TLDQS(ph)PELR_	Phospho (STY)	0.019161	0.019161	0.488642	20.8634	0.0883774	0.239158
YLLGNAPVSPSSQK	Telomeric repeat-binding factor 2-interacting protein 1	Terf2ip	_YLLGNAPVS(ph)PSSQK_	Phospho (STY)	2.29e-37	2.29e-37	-0.218716	-0.222515	-0.118429	26.6717	24.9135	22.7276	Telomeric repeat-binding factor 2-interacting protein 1	Terf2ip	_YLLGNAPVS(ph)PSSQK_	Phospho (STY)	2.29e-37	2.29e-37	-0.186553	24.7709	0.087442	0.239158
ASGPESPLQGPR	Histone-lysine N-methyltransferase MLL4	Wbp7	_ASGPES(ph)PLQGPR_	Phospho (STY)	3.16e-08	3.16e-08	-0.0983356	-0.237337	-0.233176	26.6968	25.2028	23.3168	Histone-lysine N-methyltransferase MLL4	Wbp7	_ASGPES(ph)PLQGPR_	Phospho (STY)	3.16e-08	3.16e-08	-0.189616	25.0721	0.0892195	0.239944
LQEKLSPPYSSPQEFAQDVGR	Transcription intermediary factor 1-beta	Trim28	_LQEKLS(ph)PPYSSPQEFAQDVGR_	Phospho (STY)	2.25e-12	2.25e-12	-0.00387161	0.483261	0.308594	24.6906	24.4019	22.5124	Transcription intermediary factor 1-beta	Trim28	_LQEKLS(ph)PPYSSPQEFAQDVGR_	Phospho (STY)	2.25e-12	2.25e-12	0.262661	23.8683	0.0892079	0.239944
LQEKLSPPYSSPQEFAQDVGR	Transcription intermediary factor 1-beta	Trim28	_LQEKLSPPY(ph)SSPQEFAQDVGR_	Phospho (STY)	2.25e-12	0.0012338	-0.00387161	0.483261	0.308594	24.6906	24.4019	22.5124	Transcription intermediary factor 1-beta	Trim28	_LQEKLS(ph)PPYSSPQEFAQDVGR_	Phospho (STY)	2.25e-12	2.25e-12	0.262661	23.8683	0.0892079	0.239944
TLPIRSPK	Telomere-associated protein RIF1	Rif1	_TLPIRS(ph)PK_	Phospho (STY)	0.0010268	0.0010268	0.261591	0.0116388	0.572017	26.2862	25.1364	24.0365	Telomere-associated protein RIF1	Rif1	_TLPIRS(ph)PK_	Phospho (STY)	0.0010268	0.0010268	0.281749	25.153	0.0898493	0.241237
EISLSPK	Uncharacterized protein C6orf201 homolog		_EISLS(ph)PK_	Phospho (STY)	0.0087074	0.0087074	0.015783	0.263395	0.488618	22.4409	21.7349	19.414	Uncharacterized protein C6orf201 homolog		_EISLS(ph)PK_	Phospho (STY)	0.0087074	0.0087074	0.255932	21.1966	0.0900846	0.241468
AAHQESDNENEIQIQNQLKK	Zinc finger MYM-type protein 4	Zmym4	_AAHQES(ph)DNENEIQIQNQLKK_	Phospho (STY)	1.51e-08	1.51e-08	-0.179743	-0.391872	-0.0788684	24.6479	24.5611	20.6775	Zinc finger MYM-type protein 4	Zmym4	_AAHQES(ph)DNENEIQIQNQLKK_	Phospho (STY)	1.51e-08	1.51e-08	-0.216828	23.2955	0.0906969	0.24164
SEAAPAAPAAAPPAEK	Histone H1.2	Hist1h1c	_(ac)S(ph)EAAPAAPAAAPPAEK_	Acetyl (Protein N-term),Phospho (STY)	4.08e-06	4.08e-06	-0.259979	-0.0579472	-1.23277	25.3119	24.7327	20.7312	Histone H1.2	Hist1h1c	_(ac)S(ph)EAAPAAPAAAPPAEK_	Acetyl (Protein N-term),Phospho (STY)	4.08e-06	4.08e-06	-0.516898	23.5919	0.0907457	0.24164
TQYNQVPSEDFERAPQSPTLAPAK	Coxsackievirus and adenovirus receptor homolog	Cxadr	_TQYNQVPSEDFERAPQS(ph)PTLAPAK_	Phospho (STY)	1.02e-11	1.02e-11	-0.0187318	-0.246378	-0.597889	25.6916	26.136	23.4004	Coxsackievirus and adenovirus receptor homolog	Cxadr	_TQYNQVPSEDFERAPQS(ph)PTLAPAK_	Phospho (STY)	1.02e-11	1.02e-11	-0.287666	25.076	0.0904709	0.24164
TQYNQVPSEDFERAPQSPTLAPAK	Coxsackievirus and adenovirus receptor homolog	Cxadr	_TQYNQVPSEDFERAPQSPT(ph)LAPAK_	Phospho (STY)	1.02e-11	7.06e-07	-0.0187318	-0.246378	-0.597889	25.6916	26.136	23.4004	Coxsackievirus and adenovirus receptor homolog	Cxadr	_TQYNQVPSEDFERAPQS(ph)PTLAPAK_	Phospho (STY)	1.02e-11	1.02e-11	-0.287666	25.076	0.0904709	0.24164
VIASPQAPASKK	Coiled-coil domain-containing protein 86	Ccdc86	_VIAS(ph)PQAPASKK_	Phospho (STY)	0.00011393	0.00011393	0.255199	0.0130691	0.676628	24.669	24.2188	21.5315	Coiled-coil domain-containing protein 86	Ccdc86	_VIAS(ph)PQAPASKK_	Phospho (STY)	0.00011393	0.00011393	0.314965	23.4731	0.0905529	0.24164
KPPAPPSPVQSQSPSTNWSPAVPAK	Serine/arginine repetitive matrix protein 1	Srrm1	_KPPAPPS(ph)PVQSQS(ph)PSTNWS(ph)PAVPAK_	3 Phospho (STY)	5.2e-08	4.19e-05	-0.014179	0.361881	0.410124	25.0925	25.3738	22.4289	Serine/arginine repetitive matrix protein 1	Srrm1	_KPPAPPS(ph)PVQSQS(ph)PSTNWS(ph)PAVPAK_	3 Phospho (STY)	5.2e-08	4.19e-05	0.252609	24.2984	0.0910329	0.242007
KPPAPPSPVQSQSPSTNWSPAVPAK	Serine/arginine repetitive matrix protein 1	Srrm1	_KPPAPPS(ph)PVQSQS(ph)PSTNWSPAVPAK_	2 Phospho (STY)	5.2e-08	4.34e-07	-0.014179	0.361881	0.410124	25.0925	25.3738	22.4289	Serine/arginine repetitive matrix protein 1	Srrm1	_KPPAPPS(ph)PVQSQS(ph)PSTNWS(ph)PAVPAK_	3 Phospho (STY)	5.2e-08	4.19e-05	0.252609	24.2984	0.0910329	0.242007
KPPAPPSPVQSQSPSTNWSPAVPAK	Serine/arginine repetitive matrix protein 1	Srrm1	_KPPAPPSPVQS(ph)QS(ph)PSTNWSPAVPAK_	2 Phospho (STY)	5.2e-08	0.032806	-0.014179	0.361881	0.410124	25.0925	25.3738	22.4289	Serine/arginine repetitive matrix protein 1	Srrm1	_KPPAPPS(ph)PVQSQS(ph)PSTNWS(ph)PAVPAK_	3 Phospho (STY)	5.2e-08	4.19e-05	0.252609	24.2984	0.0910329	0.242007
KPPAPPSPVQSQSPSTNWSPAVPAK	Serine/arginine repetitive matrix protein 1	Srrm1	_KPPAPPS(ph)PVQSQSPSTNWSPAVPAK_	Phospho (STY)	5.2e-08	5.2e-08	-0.014179	0.361881	0.410124	25.0925	25.3738	22.4289	Serine/arginine repetitive matrix protein 1	Srrm1	_KPPAPPS(ph)PVQSQS(ph)PSTNWS(ph)PAVPAK_	3 Phospho (STY)	5.2e-08	4.19e-05	0.252609	24.2984	0.0910329	0.242007
SEAAAPHAAGGGLSSDEEEGTSSQAEAAR	DNA repair protein complementing XP-C cells homolog	Xpc	_SEAAAPHAAGGGLS(ph)S(ph)DEEEGTSSQAEAAR_	2 Phospho (STY)	2.52e-24	2.52e-24	-0.306323	0.0130691	-0.539142	24.9113	23.0968	21.4028	DNA repair protein complementing XP-C cells homolog	Xpc	_SEAAAPHAAGGGLS(ph)S(ph)DEEEGTSSQAEAAR_	2 Phospho (STY)	2.52e-24	2.52e-24	-0.277465	23.1369	0.0917386	0.243483
RNSSSPVSPASVPGQR	Interferon regulatory factor 2-binding protein-like	Irf2bpl	_RNSS(ph)S(ph)PVS(ph)PASVPGQR_	3 Phospho (STY)	2.07e-27	0.034997	0.0137838	0.898324	0.264717	24.235	24.8589	23.1374	Interferon regulatory factor 2-binding protein-like	Irf2bpl	_RNSS(ph)S(ph)PVS(ph)PASVPGQR_	3 Phospho (STY)	2.07e-27	0.034997	0.392275	24.0771	0.0922075	0.244327
RNSSSPVSPASVPGQR	Interferon regulatory factor 2-binding protein-like	Irf2bpl	_RNS(ph)S(ph)SPVSPAS(ph)VPGQR_	3 Phospho (STY)	2.07e-27	0.070154	0.0137838	0.898324	0.264717	24.235	24.8589	23.1374	Interferon regulatory factor 2-binding protein-like	Irf2bpl	_RNSS(ph)S(ph)PVS(ph)PASVPGQR_	3 Phospho (STY)	2.07e-27	0.034997	0.392275	24.0771	0.0922075	0.244327
RNSSSPVSPASVPGQR	Interferon regulatory factor 2-binding protein-like	Irf2bpl	_RNS(ph)SS(ph)PVSPASVPGQR_	2 Phospho (STY)	2.07e-27	2.07e-27	0.0137838	0.898324	0.264717	24.235	24.8589	23.1374	Interferon regulatory factor 2-binding protein-like	Irf2bpl	_RNSS(ph)S(ph)PVS(ph)PASVPGQR_	3 Phospho (STY)	2.07e-27	0.034997	0.392275	24.0771	0.0922075	0.244327
RNSSSPVSPASVPGQR	Interferon regulatory factor 2-binding protein-like	Irf2bpl	_RNSS(ph)S(ph)PVSPASVPGQR_	2 Phospho (STY)	2.07e-27	0.0060512	0.0137838	0.898324	0.264717	24.235	24.8589	23.1374	Interferon regulatory factor 2-binding protein-like	Irf2bpl	_RNSS(ph)S(ph)PVS(ph)PASVPGQR_	3 Phospho (STY)	2.07e-27	0.034997	0.392275	24.0771	0.0922075	0.244327
RNSSSPVSPASVPGQR	Interferon regulatory factor 2-binding protein-like	Irf2bpl	_RNS(ph)S(ph)SPVSPASVPGQR_	2 Phospho (STY)	2.07e-27	9.42e-05	0.0137838	0.898324	0.264717	24.235	24.8589	23.1374	Interferon regulatory factor 2-binding protein-like	Irf2bpl	_RNSS(ph)S(ph)PVS(ph)PASVPGQR_	3 Phospho (STY)	2.07e-27	0.034997	0.392275	24.0771	0.0922075	0.244327
RNSSSPVSPASVPGQR	Interferon regulatory factor 2-binding protein-like	Irf2bpl	_RNSSS(ph)PVS(ph)PASVPGQR_	2 Phospho (STY)	2.07e-27	2.34e-06	0.0137838	0.898324	0.264717	24.235	24.8589	23.1374	Interferon regulatory factor 2-binding protein-like	Irf2bpl	_RNSS(ph)S(ph)PVS(ph)PASVPGQR_	3 Phospho (STY)	2.07e-27	0.034997	0.392275	24.0771	0.0922075	0.244327
RNSSSPVSPASVPGQR	Interferon regulatory factor 2-binding protein-like	Irf2bpl	_RNSS(ph)SPVSPASVPGQR_	Phospho (STY)	2.07e-27	1.29e-09	0.0137838	0.898324	0.264717	24.235	24.8589	23.1374	Interferon regulatory factor 2-binding protein-like	Irf2bpl	_RNSS(ph)S(ph)PVS(ph)PASVPGQR_	3 Phospho (STY)	2.07e-27	0.034997	0.392275	24.0771	0.0922075	0.244327
RNSSSPVSPASVPGQR	Interferon regulatory factor 2-binding protein-like	Irf2bpl	_RNS(ph)SSPVSPASVPGQR_	Phospho (STY)	2.07e-27	0.00065647	0.0137838	0.898324	0.264717	24.235	24.8589	23.1374	Interferon regulatory factor 2-binding protein-like	Irf2bpl	_RNSS(ph)S(ph)PVS(ph)PASVPGQR_	3 Phospho (STY)	2.07e-27	0.034997	0.392275	24.0771	0.0922075	0.244327
RNSSSPVSPASVPGQR	Interferon regulatory factor 2-binding protein-like	Irf2bpl	_RNSSS(ph)PVSPASVPGQR_	Phospho (STY)	2.07e-27	3.6e-09	0.0137838	0.898324	0.264717	24.235	24.8589	23.1374	Interferon regulatory factor 2-binding protein-like	Irf2bpl	_RNSS(ph)S(ph)PVS(ph)PASVPGQR_	3 Phospho (STY)	2.07e-27	0.034997	0.392275	24.0771	0.0922075	0.244327
KLSLSEGK	Putative oxidoreductase GLYR1	Glyr1	_KLS(ph)LSEGK_	Phospho (STY)	0.00047389	0.00047389	0.0526941	0.703455	0.19333	23.888	25.1268	22.1449	Putative oxidoreductase GLYR1	Glyr1	_KLS(ph)LSEGK_	Phospho (STY)	0.00047389	0.00047389	0.316493	23.7199	0.0926076	0.244986
KFELLPTPPLSPSR	N-myc proto-oncogene protein;Myc proto-oncogene protein	Mycn;Myc	_KFELLPTPPLS(ph)PSR_	Phospho (STY)	1.79e-14	1.79e-14	-0.105163	-0.286744	-0.177441	21.4019	20.84	18.7308	N-myc proto-oncogene protein;Myc proto-oncogene protein	Mycn;Myc	_KFELLPTPPLS(ph)PSR_	Phospho (STY)	1.79e-14	1.79e-14	-0.189783	20.3242	0.0931896	0.245014
LAALALASSENSSTPEECEEVNEK	Nucleolar protein 56	Nop56	_LAALALASSENS(ph)S(ph)TPEECEEVNEK_	2 Phospho (STY)	1.06e-16	6.4e-16	-0.0866146	-0.207078	-0.281702	25.0216	25.7403	21.4912	Nucleolar protein 56	Nop56	_LAALALASSENS(ph)S(ph)TPEECEEVNEK_	2 Phospho (STY)	1.06e-16	6.4e-16	-0.191798	24.0843	0.0932235	0.245014
LAALALASSENSSTPEECEEVNEK	Nucleolar protein 56	Nop56	_LAALALASS(ph)ENS(ph)STPEECEEVNEK_	2 Phospho (STY)	1.06e-16	2.01e-08	-0.0866146	-0.207078	-0.281702	25.0216	25.7403	21.4912	Nucleolar protein 56	Nop56	_LAALALASSENS(ph)S(ph)TPEECEEVNEK_	2 Phospho (STY)	1.06e-16	6.4e-16	-0.191798	24.0843	0.0932235	0.245014
LAALALASSENSSTPEECEEVNEK	Nucleolar protein 56	Nop56	_LAALALASSENSS(ph)TPEECEEVNEK_	Phospho (STY)	1.06e-16	1.06e-16	-0.0866146	-0.207078	-0.281702	25.0216	25.7403	21.4912	Nucleolar protein 56	Nop56	_LAALALASSENS(ph)S(ph)TPEECEEVNEK_	2 Phospho (STY)	1.06e-16	6.4e-16	-0.191798	24.0843	0.0932235	0.245014
LAALALASSENSSTPEECEEVNEK	Nucleolar protein 56	Nop56	_LAALALASS(ph)ENSSTPEECEEVNEK_	Phospho (STY)	1.06e-16	1.4e-12	-0.0866146	-0.207078	-0.281702	25.0216	25.7403	21.4912	Nucleolar protein 56	Nop56	_LAALALASSENS(ph)S(ph)TPEECEEVNEK_	2 Phospho (STY)	1.06e-16	6.4e-16	-0.191798	24.0843	0.0932235	0.245014
LAALALASSENSSTPEECEEVNEK	Nucleolar protein 56	Nop56	_LAALALASSENS(ph)STPEECEEVNEK_	Phospho (STY)	1.06e-16	3.66e-09	-0.0866146	-0.207078	-0.281702	25.0216	25.7403	21.4912	Nucleolar protein 56	Nop56	_LAALALASSENS(ph)S(ph)TPEECEEVNEK_	2 Phospho (STY)	1.06e-16	6.4e-16	-0.191798	24.0843	0.0932235	0.245014
LAALALASSENSSTPEECEEVNEK	Nucleolar protein 56	Nop56	_LAALALASSENSST(ph)PEECEEVNEK_	Phospho (STY)	1.06e-16	2.39e-11	-0.0866146	-0.207078	-0.281702	25.0216	25.7403	21.4912	Nucleolar protein 56	Nop56	_LAALALASSENS(ph)S(ph)TPEECEEVNEK_	2 Phospho (STY)	1.06e-16	6.4e-16	-0.191798	24.0843	0.0932235	0.245014
NEKSEEEQSSASVK	Heterogeneous nuclear ribonucleoproteins C1/C2	Hnrnpc	_NEKS(ph)EEEQSSASVK_	Phospho (STY)	4.6e-74	5.37e-74	-0.162977	-0.494881	-0.0757329	25.2598	25.6322	23.7341	Heterogeneous nuclear ribonucleoproteins C1/C2	Hnrnpc	_NEKS(ph)EEEQSSASVK_	Phospho (STY)	4.6e-74	5.37e-74	-0.24453	24.8754	0.0930564	0.245014
NEKSEEEQSSASVK	Heterogeneous nuclear ribonucleoproteins C1/C2	Hnrnpc	_NEKSEEEQSS(ph)ASVK_	Phospho (STY)	4.6e-74	0.0015482	-0.162977	-0.494881	-0.0757329	25.2598	25.6322	23.7341	Heterogeneous nuclear ribonucleoproteins C1/C2	Hnrnpc	_NEKS(ph)EEEQSSASVK_	Phospho (STY)	4.6e-74	5.37e-74	-0.24453	24.8754	0.0930564	0.245014
RPLIASPSQPPPALR	E3 ubiquitin-protein ligase UHRF1	Uhrf1	_RPLIAS(ph)PSQPPPALR_	Phospho (STY)	9.84e-10	9.84e-10	0.963696	0.836894	-0.218548	25.716	25.6652	20.8543	E3 ubiquitin-protein ligase UHRF1	Uhrf1	_RPLIAS(ph)PSQPPPALR_	Phospho (STY)	9.84e-10	9.84e-10	0.527347	24.0785	0.0929167	0.245014
RPLIASPSQPPPALR	E3 ubiquitin-protein ligase UHRF1	Uhrf1	_RPLIASPS(ph)QPPPALR_	Phospho (STY)	9.84e-10	0.0021557	0.963696	0.836894	-0.218548	25.716	25.6652	20.8543	E3 ubiquitin-protein ligase UHRF1	Uhrf1	_RPLIAS(ph)PSQPPPALR_	Phospho (STY)	9.84e-10	9.84e-10	0.527347	24.0785	0.0929167	0.245014
ELFDYSPPLHK	Bcl-2-associated transcription factor 1	Bclaf1	_ELFDYS(ph)PPLHK_	Phospho (STY)	6.11e-11	6.11e-11	0.0124972	0.246469	0.592732	24.5463	24.1202	22.5013	Bcl-2-associated transcription factor 1	Bclaf1	_ELFDYS(ph)PPLHK_	Phospho (STY)	6.11e-11	6.11e-11	0.283899	23.7226	0.0937385	0.245969
ELFDYSPPLHK	Bcl-2-associated transcription factor 1	Bclaf1	_ELFDY(ph)SPPLHK_	Phospho (STY)	6.11e-11	0.0020441	0.0124972	0.246469	0.592732	24.5463	24.1202	22.5013	Bcl-2-associated transcription factor 1	Bclaf1	_ELFDYS(ph)PPLHK_	Phospho (STY)	6.11e-11	6.11e-11	0.283899	23.7226	0.0937385	0.245969
TYSDEASQLR	Rab11 family-interacting protein 5	Rab11fip5	_TYS(ph)DEASQLR_	Phospho (STY)	7.03e-07	7.03e-07	-0.317571	-0.0920941	-0.178208	26.5424	23.3771	22.1675	Rab11 family-interacting protein 5	Rab11fip5	_TYS(ph)DEASQLR_	Phospho (STY)	7.03e-07	7.03e-07	-0.195958	24.029	0.0941478	0.246643
ILIVTQTPPYMR	La-related protein 1	Larp1	_ILIVTQT(ph)PPYM(ox)R_	Oxidation (M),Phospho (STY)	4.08e-16	4.08e-16	-0.108037	0.553459	0.603027	24.9135	23.6535	21.8237	La-related protein 1	Larp1	_ILIVTQT(ph)PPYM(ox)R_	Oxidation (M),Phospho (STY)	4.08e-16	4.08e-16	0.349483	23.4636	0.0943396	0.246746
SRSGSIIGSR	Serine/arginine-rich splicing factor 7	Srsf7	_SRS(ph)GS(ph)IIGSR_	2 Phospho (STY)	8.43e-05	8.43e-05	0.587077	-0.0332004	2.4927	24.1644	25.4125	20.3558	Serine/arginine-rich splicing factor 7	Srsf7	_SRS(ph)GS(ph)IIGSR_	2 Phospho (STY)	8.43e-05	8.43e-05	1.01553	23.3109	0.0947302	0.247368
STSAPQMSPGSSDNQSSSPQPAQQK	Ubiquitin-associated protein 2-like	Ubap2l	_STSAPQM(ox)S(ph)PGSSDNQSSSPQPAQQK_	Oxidation (M),Phospho (STY)	2.05e-41	4.43e-41	0.0965317	0.525868	0.132379	23.809	20.6289	19.5548	Ubiquitin-associated protein 2-like	Ubap2l	_STSAPQM(ox)S(ph)PGSSDNQSSSPQPAQQK_	Oxidation (M),Phospho (STY)	2.05e-41	4.43e-41	0.251593	21.3309	0.0951368	0.24803
STSAPQMSPGSSDNQSSSPQPAQQK	Ubiquitin-associated protein 2-like	Ubap2l	_STSAPQM(ox)SPGSSDNQSSS(ph)PQPAQQK_	Oxidation (M),Phospho (STY)	2.05e-41	1.18e-25	0.0965317	0.525868	0.132379	23.809	20.6289	19.5548	Ubiquitin-associated protein 2-like	Ubap2l	_STSAPQM(ox)S(ph)PGSSDNQSSSPQPAQQK_	Oxidation (M),Phospho (STY)	2.05e-41	4.43e-41	0.251593	21.3309	0.0951368	0.24803
STSAPQMSPGSSDNQSSSPQPAQQK	Ubiquitin-associated protein 2-like	Ubap2l	_STSAPQM(ox)SPGS(ph)SDNQSSSPQPAQQK_	Oxidation (M),Phospho (STY)	2.05e-41	2.05e-41	0.0965317	0.525868	0.132379	23.809	20.6289	19.5548	Ubiquitin-associated protein 2-like	Ubap2l	_STSAPQM(ox)S(ph)PGSSDNQSSSPQPAQQK_	Oxidation (M),Phospho (STY)	2.05e-41	4.43e-41	0.251593	21.3309	0.0951368	0.24803
STSAPQMSPGSSDNQSSSPQPAQQK	Ubiquitin-associated protein 2-like	Ubap2l	_STSAPQM(ox)SPGSS(ph)DNQSSSPQPAQQK_	Oxidation (M),Phospho (STY)	2.05e-41	4.21e-20	0.0965317	0.525868	0.132379	23.809	20.6289	19.5548	Ubiquitin-associated protein 2-like	Ubap2l	_STSAPQM(ox)S(ph)PGSSDNQSSSPQPAQQK_	Oxidation (M),Phospho (STY)	2.05e-41	4.43e-41	0.251593	21.3309	0.0951368	0.24803
KGSLLPTSPR	Bromodomain-containing protein 8	Brd8	_KGSLLPT(ph)SPR_	Phospho (STY)	0.00031783	0.023233	0.164658	0.0747794	0.439144	24.3961	22.9382	21.1771	Bromodomain-containing protein 8	Brd8	_KGSLLPT(ph)SPR_	Phospho (STY)	0.00031783	0.023233	0.226194	22.8372	0.0956577	0.248987
KGSLLPTSPR	Bromodomain-containing protein 8	Brd8	_KGSLLPTS(ph)PR_	Phospho (STY)	0.00031783	0.00031783	0.164658	0.0747794	0.439144	24.3961	22.9382	21.1771	Bromodomain-containing protein 8	Brd8	_KGSLLPT(ph)SPR_	Phospho (STY)	0.00031783	0.023233	0.226194	22.8372	0.0956577	0.248987
DADVGTREHVGPSSSLPPR	Histone deacetylase complex subunit SAP130	Sap130	_DADVGTREHVGPS(ph)SSLPPR_	Phospho (STY)	0.013947	0.013947	-0.163268	-0.303703	-0.105271	26.203	25.5946	22.5786	Histone deacetylase complex subunit SAP130	Sap130	_DADVGTREHVGPS(ph)SSLPPR_	Phospho (STY)	0.013947	0.013947	-0.190748	24.7921	0.0959822	0.249071
DADVGTREHVGPSSSLPPR	Histone deacetylase complex subunit SAP130	Sap130	_DADVGTREHVGPSSS(ph)LPPR_	Phospho (STY)	0.013947	0.053585	-0.163268	-0.303703	-0.105271	26.203	25.5946	22.5786	Histone deacetylase complex subunit SAP130	Sap130	_DADVGTREHVGPS(ph)SSLPPR_	Phospho (STY)	0.013947	0.013947	-0.190748	24.7921	0.0959822	0.249071
SLPTTVPESPNYR	La-related protein 1	Larp1	_SLPTTVPES(ph)PNYR_	Phospho (STY)	6.35e-07	6.35e-07	-0.0751552	0.484396	0.499272	25.4815	23.93	21.854	La-related protein 1	Larp1	_SLPTTVPES(ph)PNYR_	Phospho (STY)	6.35e-07	6.35e-07	0.302838	23.7552	0.0959979	0.249071
SLPTTVPESPNYR	La-related protein 1	Larp1	_SLPTTVPESPNY(ph)R_	Phospho (STY)	6.35e-07	0.02941	-0.0751552	0.484396	0.499272	25.4815	23.93	21.854	La-related protein 1	Larp1	_SLPTTVPES(ph)PNYR_	Phospho (STY)	6.35e-07	6.35e-07	0.302838	23.7552	0.0959979	0.249071
STTPTPSVITR	Zinc finger protein 516	Znf516	_STT(ph)PTPSVITR_	Phospho (STY)	4.96e-05	4.96e-05	0.010923	-0.412347	-0.326769	23.8524	24.1341	21.6267	Zinc finger protein 516	Znf516	_STT(ph)PTPSVITR_	Phospho (STY)	4.96e-05	4.96e-05	-0.242731	23.2044	0.0962926	0.249436
EASSGSTPQKPK	Treacle protein	Tcof1	_EASSGST(ph)PQKPK_	Phospho (STY)	0.0013247	0.0013247	0.269153	0.16092	0.118758	19.2595	20.7715	17.5658	Treacle protein	Tcof1	_EASSGST(ph)PQKPK_	Phospho (STY)	0.0013247	0.0013247	0.182944	19.1989	0.0974908	0.252137
EASSGSTPQKPK	Treacle protein	Tcof1	_EASS(ph)GSTPQKPK_	Phospho (STY)	0.0013247	0.0091761	0.269153	0.16092	0.118758	19.2595	20.7715	17.5658	Treacle protein	Tcof1	_EASSGST(ph)PQKPK_	Phospho (STY)	0.0013247	0.0013247	0.182944	19.1989	0.0974908	0.252137
EASSGSTPQKPK	Treacle protein	Tcof1	_EASSGS(ph)TPQKPK_	Phospho (STY)	0.0013247	0.0016122	0.269153	0.16092	0.118758	19.2595	20.7715	17.5658	Treacle protein	Tcof1	_EASSGST(ph)PQKPK_	Phospho (STY)	0.0013247	0.0013247	0.182944	19.1989	0.0974908	0.252137
VSAEVQPGKSSPGSR	CASP8-associated protein 2	Casp8ap2	_VSAEVQPGKS(ph)SPGSR_	Phospho (STY)	0.00018855	0.00018855	0.360533	0.0912598	0.156655	23.3377	23.4446	21.0906	CASP8-associated protein 2	Casp8ap2	_VSAEVQPGKS(ph)SPGSR_	Phospho (STY)	0.00018855	0.00018855	0.202816	22.6243	0.097722	0.252332
AAADDGEEPKSEPETKK	DNA-(apurinic or apyrimidinic site) lyase;DNA-(apurinic or apyrimidinic site) lyase, mitochondrial	Apex1	_AAADDGEEPKS(ph)EPETKK_	Phospho (STY)	7.9e-29	7.9e-29	0.227987	0.0150693	0.607105	25.4639	22.5267	19.9183	DNA-(apurinic or apyrimidinic site) lyase;DNA-(apurinic or apyrimidinic site) lyase, mitochondrial	Apex1	_AAADDGEEPKS(ph)EPETKK_	Phospho (STY)	7.9e-29	7.9e-29	0.283387	22.6363	0.0983558	0.252759
AASPPASASDLIEQQQK	Protein FAM40A	Fam40a	_AAS(ph)PPASASDLIEQQQK_	Phospho (STY)	4.73e-10	4.73e-10	-0.153045	-0.25044	-0.133828	22.3536	19.7762	19.101	Protein FAM40A	Fam40a	_AAS(ph)PPASASDLIEQQQK_	Phospho (STY)	4.73e-10	4.73e-10	-0.179104	20.4102	0.0982696	0.252759
SPAASGAPQAPAPAALLAGSPGGDAAPGPAPASSAPAGGEDAEKK	DNA-binding protein A	Csda	_SPAASGAPQAPAPAALLAGS(ph)PGGDAAPGPAPASSAPAGGEDAEKK_	Phospho (STY)	1.3e-08	1.3e-08	0.0330882	0.203514	0.703101	26.3255	27.1649	21.7572	DNA-binding protein A	Csda	_SPAASGAPQAPAPAALLAGS(ph)PGGDAAPGPAPASSAPAGGEDAEKK_	Phospho (STY)	1.3e-08	1.3e-08	0.313234	25.0826	0.0980546	0.252759
AQISSPNLR	SH3 and PX domain-containing protein 2A	Sh3pxd2a	_AQISS(ph)PNLR_	Phospho (STY)	0.00033829	0.00033829	0.134484	0.267476	0.142087	27.6435	26.1398	23.912	SH3 and PX domain-containing protein 2A	Sh3pxd2a	_AQISS(ph)PNLR_	Phospho (STY)	0.00033829	0.00033829	0.181349	25.8984	0.0987613	0.253399
MQASIEKGGSLPK	Nucleophosmin	Npm1	_M(ox)QAS(ph)IEKGGSLPK_	Oxidation (M),Phospho (STY)	1.03e-08	1.03e-08	0.105544	0.113167	0.59684	25.1508	24.0424	21.0196	Nucleophosmin	Npm1	_M(ox)QAS(ph)IEKGGSLPK_	Oxidation (M),Phospho (STY)	1.03e-08	1.03e-08	0.27185	23.4043	0.0990468	0.253729
VLSPILLNNILPTTAKSPLGNIR	Inner centromere protein	Incenp	_VLSPILLNNILPTTAKS(ph)PLGNIR_	Phospho (STY)	9.7e-06	9.7e-06	-0.0607433	-0.261742	-0.253584	24.3118	23.1117	17.943	Inner centromere protein	Incenp	_VLSPILLNNILPTTAKS(ph)PLGNIR_	Phospho (STY)	9.7e-06	9.7e-06	-0.192023	21.7889	0.0992168	0.253763
VLSPILLNNILPTTAKSPLGNIR	Inner centromere protein	Incenp	_VLSPILLNNILPT(ph)TAKSPLGNIR_	Phospho (STY)	9.7e-06	0.00084772	-0.0607433	-0.261742	-0.253584	24.3118	23.1117	17.943	Inner centromere protein	Incenp	_VLSPILLNNILPTTAKS(ph)PLGNIR_	Phospho (STY)	9.7e-06	9.7e-06	-0.192023	21.7889	0.0992168	0.253763
VLSPILLNNILPTTAKSPLGNIR	Inner centromere protein	Incenp	_VLSPILLNNILPTT(ph)AKSPLGNIR_	Phospho (STY)	9.7e-06	0.0012212	-0.0607433	-0.261742	-0.253584	24.3118	23.1117	17.943	Inner centromere protein	Incenp	_VLSPILLNNILPTTAKS(ph)PLGNIR_	Phospho (STY)	9.7e-06	9.7e-06	-0.192023	21.7889	0.0992168	0.253763
SRTRSSSRSR	Serine/arginine-rich splicing factor 5	Srsf5	_SRT(ph)RS(ph)SSRSR_	2 Phospho (STY)	0.010784	0.010784	-0.111695	0.457121	0.904272	19.7523	20.8769	20.2269	Serine/arginine-rich splicing factor 5	Srsf5	_SRT(ph)RS(ph)SSRSR_	2 Phospho (STY)	0.010784	0.010784	0.416566	20.2854	0.0996516	0.254473
IYHLPDAESDEDEDFKEQTR	Septin-2	2002-09-01	_IYHLPDAES(ph)DEDEDFKEQTR_	Phospho (STY)	1.68e-08	1.68e-08	-0.210446	-0.229281	-0.0991235	26.9278	25.4169	17.8113	Septin-2	2002-09-01	_IYHLPDAES(ph)DEDEDFKEQTR_	Phospho (STY)	1.68e-08	1.68e-08	-0.179617	23.3853	0.0998348	0.25454
RLSSSEKDDLER	ZZ-type zinc finger-containing protein 3	Zzz3	_RLS(ph)SSEKDDLER_	Phospho (STY)	0.0021931	0.0021931	-0.626424	-1.08387	0.186627	20.7397	25.5245	21.9568	ZZ-type zinc finger-containing protein 3	Zzz3	_RLS(ph)SSEKDDLER_	Phospho (STY)	0.0021931	0.0021931	-0.507891	22.7404	0.100408	0.255597
GLERNDSWGSFDLR	Nuclear fragile X mental retardation-interacting protein 2	Nufip2	_GLERNDS(ph)WGSFDLR_	Phospho (STY)	7.16e-21	7.16e-21	-0.0998809	0.550507	0.509747	22.9226	23.6328	21.3219	Nuclear fragile X mental retardation-interacting protein 2	Nufip2	_GLERNDS(ph)WGSFDLR_	Phospho (STY)	7.16e-21	7.16e-21	0.320124	22.6258	0.100615	0.255724
LMEDEETDQGYK	Coilin	Coil	_LM(ox)EDEET(ph)DQGYK_	Oxidation (M),Phospho (STY)	7.81e-32	7.81e-32	0.222186	0.162726	0.136716	24.3496	21.6485	19.0521	Coilin	Coil	_LM(ox)EDEET(ph)DQGYK_	Oxidation (M),Phospho (STY)	7.81e-32	7.81e-32	0.173876	21.6834	0.101314	0.257096
LAVPASPR	Uncharacterized protein C17orf96 homolog		_LAVPAS(ph)PR_	Phospho (STY)	0.001095	0.001095	0.292193	-0.0319019	0.823668	22.6373	22.412	19.2864	Uncharacterized protein C17orf96 homolog		_LAVPAS(ph)PR_	Phospho (STY)	0.001095	0.001095	0.36132	21.4452	0.102201	0.25894
RGFSDSGGGPPAK	Pinin	Pnn	_RGFS(ph)DSGGGPPAK_	Phospho (STY)	2.57e-06	2.57e-06	-0.0247807	0.275722	0.745194	25.1254	24.6589	24.0471	Pinin	Pnn	_RGFS(ph)DSGGGPPAK_	Phospho (STY)	2.57e-06	2.57e-06	0.332045	24.6104	0.103032	0.260562
RGFSDSGGGPPAK	Pinin	Pnn	_RGFSDS(ph)GGGPPAK_	Phospho (STY)	2.57e-06	0.0046313	-0.0247807	0.275722	0.745194	25.1254	24.6589	24.0471	Pinin	Pnn	_RGFS(ph)DSGGGPPAK_	Phospho (STY)	2.57e-06	2.57e-06	0.332045	24.6104	0.103032	0.260562
SRSPLQPTSEIPR	E3 ubiquitin-protein ligase RLIM	Rlim	_SRS(ph)PLQPTSEIPR_	Phospho (STY)	4.03e-05	4.03e-05	0.294547	0.218099	0.0603241	22.4706	23.5767	22.6691	E3 ubiquitin-protein ligase RLIM	Rlim	_SRS(ph)PLQPTSEIPR_	Phospho (STY)	4.03e-05	4.03e-05	0.19099	22.9055	0.103163	0.260562
SRSPLQPTSEIPR	E3 ubiquitin-protein ligase RLIM	Rlim	_S(ph)RSPLQPTSEIPR_	Phospho (STY)	4.03e-05	0.018654	0.294547	0.218099	0.0603241	22.4706	23.5767	22.6691	E3 ubiquitin-protein ligase RLIM	Rlim	_SRS(ph)PLQPTSEIPR_	Phospho (STY)	4.03e-05	4.03e-05	0.19099	22.9055	0.103163	0.260562
ERSYDLVR	Lysine-specific demethylase 5B	Kdm5b	_ERS(ph)YDLVR_	Phospho (STY)	0.053956	0.053956	-0.634419	-0.585193	0.139731	20.839	21.0267	18.6961	Lysine-specific demethylase 5B	Kdm5b	_ERS(ph)YDLVR_	Phospho (STY)	0.053956	0.053956	-0.35996	20.1873	0.103885	0.26076
LKELFDYSPPLHK	Bcl-2-associated transcription factor 1	Bclaf1	_LKELFDYS(ph)PPLHK_	Phospho (STY)	8.6e-13	8.6e-13	0.0736832	0.317883	0.182946	26.8972	25.7988	22.4128	Bcl-2-associated transcription factor 1	Bclaf1	_LKELFDYS(ph)PPLHK_	Phospho (STY)	8.6e-13	8.6e-13	0.191504	25.0363	0.103804	0.26076
LSEKLSER	Mitochondrial intermediate peptidase	Mipep	_LS(ph)EKLSER_	Phospho (STY)	0.004703	0.004703	-0.103891	-0.256752	-0.174117	24.2398	21.9585	18.1107	Mitochondrial intermediate peptidase	Mipep	_LS(ph)EKLSER_	Phospho (STY)	0.004703	0.004703	-0.178253	21.4364	0.10381	0.26076
YVIPVSCAAPR	Placenta-specific protein 1	Plac1	_Y(ph)VIPVS(ph)CAAPR_	2 Phospho (STY)	0.015871	0.015871	-0.00424777	-0.315522	-0.328852	24.193	22.6291	21.4357	Placenta-specific protein 1	Plac1	_Y(ph)VIPVS(ph)CAAPR_	2 Phospho (STY)	0.015871	0.015871	-0.216207	22.7526	0.103873	0.26076
LIRPEYAWIVQPASGAVSDRPGASPK	Nuclear pore complex protein Nup160	Nup160	_LIRPEYAWIVQPASGAVS(ph)DRPGASPK_	Phospho (STY)	2.36e-25	0.0052032	-0.00589824	-0.251384	-0.438522	25.1129	25.9414	21.0716	Nuclear pore complex protein Nup160	Nup160	_LIRPEYAWIVQPASGAVS(ph)DRPGASPK_	Phospho (STY)	2.36e-25	0.0052032	-0.231935	24.042	0.104162	0.26105
LIRPEYAWIVQPASGAVSDRPGASPK	Nuclear pore complex protein Nup160	Nup160	_LIRPEYAWIVQPAS(ph)GAVSDRPGASPK_	Phospho (STY)	2.36e-25	0.00026429	-0.00589824	-0.251384	-0.438522	25.1129	25.9414	21.0716	Nuclear pore complex protein Nup160	Nup160	_LIRPEYAWIVQPASGAVS(ph)DRPGASPK_	Phospho (STY)	2.36e-25	0.0052032	-0.231935	24.042	0.104162	0.26105
LIRPEYAWIVQPASGAVSDRPGASPK	Nuclear pore complex protein Nup160	Nup160	_LIRPEYAWIVQPASGAVSDRPGAS(ph)PK_	Phospho (STY)	2.36e-25	2.36e-25	-0.00589824	-0.251384	-0.438522	25.1129	25.9414	21.0716	Nuclear pore complex protein Nup160	Nup160	_LIRPEYAWIVQPASGAVS(ph)DRPGASPK_	Phospho (STY)	2.36e-25	0.0052032	-0.231935	24.042	0.104162	0.26105
KLGSTEATIEER	WD repeat-containing protein 43	Wdr43	_KLGS(ph)TEATIEER_	Phospho (STY)	0.00058816	0.00058816	-0.09562	-0.33408	-0.146819	22.8424	23.1857	19.4808	WD repeat-containing protein 43	Wdr43	_KLGS(ph)TEATIEER_	Phospho (STY)	0.00058816	0.00058816	-0.192173	21.8363	0.104411	0.26127
AEDGAAPSPSSETPKK	Myristoylated alanine-rich C-kinase substrate	Marcks	_AEDGAAPSPSSET(ph)PKK_	Phospho (STY)	2.47e-05	2.47e-05	0.0564448	0.219463	0.29537	22.1031	22.4564	19.6963	Myristoylated alanine-rich C-kinase substrate	Marcks	_AEDGAAPSPSSET(ph)PKK_	Phospho (STY)	2.47e-05	2.47e-05	0.190426	21.4186	0.105176	0.262381
LQVVSESEEEGGADEEEALVPDIVNEVQK	U3 small nucleolar RNA-associated protein 14 homolog A	Utp14a	_LQVVS(ph)ES(ph)EEEGGADEEEALVPDIVNEVQK_	2 Phospho (STY)	0.032153	0.032153	-0.130239	-0.122114	-0.296067	24.6159	25.1443	22.8425	U3 small nucleolar RNA-associated protein 14 homolog A	Utp14a	_LQVVS(ph)ES(ph)EEEGGADEEEALVPDIVNEVQK_	2 Phospho (STY)	0.032153	0.032153	-0.182807	24.2009	0.105339	0.262381
NSSPAVPAPTPEGVQAVNTTK	Treacle protein	Tcof1	_NS(ph)SPAVPAPTPEGVQAVNTTK_	Phospho (STY)	5.53e-43	5.53e-43	0.0777899	0.161436	0.351063	28.0653	25.3805	24.0747	Treacle protein	Tcof1	_NS(ph)SPAVPAPTPEGVQAVNTTK_	Phospho (STY)	5.53e-43	5.53e-43	0.196763	25.8402	0.105341	0.262381
NSSPAVPAPTPEGVQAVNTTK	Treacle protein	Tcof1	_NSS(ph)PAVPAPTPEGVQAVNTTK_	Phospho (STY)	5.53e-43	4.16e-33	0.0777899	0.161436	0.351063	28.0653	25.3805	24.0747	Treacle protein	Tcof1	_NS(ph)SPAVPAPTPEGVQAVNTTK_	Phospho (STY)	5.53e-43	5.53e-43	0.196763	25.8402	0.105341	0.262381
IISKSPLR	Telomere-associated protein RIF1	Rif1	_IISKS(ph)PLR_	Phospho (STY)	6.51e-06	6.51e-06	0.146916	0.0614306	0.669662	27.7365	27.578	24.6395	Telomere-associated protein RIF1	Rif1	_IISKS(ph)PLR_	Phospho (STY)	6.51e-06	6.51e-06	0.292669	26.6514	0.105749	0.262991
AMDATLSPTKTETVK	Microtubule-actin cross-linking factor 1	Macf1	_AM(ox)DATLS(ph)PTKTETVK_	Oxidation (M),Phospho (STY)	1.08e-20	1.08e-20	0.201885	0.427928	0.0306892	22.8318	22.557	22.6588	Microtubule-actin cross-linking factor 1	Macf1	_AM(ox)DATLS(ph)PTKTETVK_	Oxidation (M),Phospho (STY)	1.08e-20	1.08e-20	0.220167	22.6825	0.107856	0.26747
AMDATLSPTKTETVK	Microtubule-actin cross-linking factor 1	Macf1	_AM(ox)DATLSPTKT(ph)ETVK_	Oxidation (M),Phospho (STY)	1.08e-20	9.49e-05	0.201885	0.427928	0.0306892	22.8318	22.557	22.6588	Microtubule-actin cross-linking factor 1	Macf1	_AM(ox)DATLS(ph)PTKTETVK_	Oxidation (M),Phospho (STY)	1.08e-20	1.08e-20	0.220167	22.6825	0.107856	0.26747
KPSPQPSPPR	Cyclin-K	Ccnk	_KPS(ph)PQPS(ph)PPR_	2 Phospho (STY)	3.71e-05	4.42e-05	-0.0880247	0.470927	0.482539	23.0464	24.1911	21.5448	Cyclin-K	Ccnk	_KPS(ph)PQPS(ph)PPR_	2 Phospho (STY)	3.71e-05	4.42e-05	0.28848	22.9274	0.10788	0.26747
KPSPQPSPPR	Cyclin-K	Ccnk	_KPSPQPS(ph)PPR_	Phospho (STY)	3.71e-05	3.71e-05	-0.0880247	0.470927	0.482539	23.0464	24.1911	21.5448	Cyclin-K	Ccnk	_KPS(ph)PQPS(ph)PPR_	2 Phospho (STY)	3.71e-05	4.42e-05	0.28848	22.9274	0.10788	0.26747
GPPDFSSDEEREPTPVLGSGASVGR	Lamina-associated polypeptide 2, isoforms beta/delta/epsilon/gamma;Lamina-associated polypeptide 2, isoforms alpha/zeta	Tmpo	_GPPDFS(ph)S(ph)DEEREPTPVLGSGASVGR_	2 Phospho (STY)	1.3e-19	3.67e-11	-0.12433	-0.190437	-0.191475	27.4549	27.4942	24.271	Lamina-associated polypeptide 2, isoforms beta/delta/epsilon/gamma;Lamina-associated polypeptide 2, isoforms alpha/zeta	Tmpo	_GPPDFS(ph)S(ph)DEEREPTPVLGSGASVGR_	2 Phospho (STY)	1.3e-19	3.67e-11	-0.168747	26.4067	0.108156	0.267744
GPPDFSSDEEREPTPVLGSGASVGR	Lamina-associated polypeptide 2, isoforms beta/delta/epsilon/gamma;Lamina-associated polypeptide 2, isoforms alpha/zeta	Tmpo	_GPPDFSSDEEREPT(ph)PVLGSGASVGR_	Phospho (STY)	1.3e-19	1.21e-13	-0.12433	-0.190437	-0.191475	27.4549	27.4942	24.271	Lamina-associated polypeptide 2, isoforms beta/delta/epsilon/gamma;Lamina-associated polypeptide 2, isoforms alpha/zeta	Tmpo	_GPPDFS(ph)S(ph)DEEREPTPVLGSGASVGR_	2 Phospho (STY)	1.3e-19	3.67e-11	-0.168747	26.4067	0.108156	0.267744
GPPDFSSDEEREPTPVLGSGASVGR	Lamina-associated polypeptide 2, isoforms beta/delta/epsilon/gamma;Lamina-associated polypeptide 2, isoforms alpha/zeta	Tmpo	_GPPDFSSDEEREPTPVLGSGAS(ph)VGR_	Phospho (STY)	1.3e-19	1.3e-19	-0.12433	-0.190437	-0.191475	27.4549	27.4942	24.271	Lamina-associated polypeptide 2, isoforms beta/delta/epsilon/gamma;Lamina-associated polypeptide 2, isoforms alpha/zeta	Tmpo	_GPPDFS(ph)S(ph)DEEREPTPVLGSGASVGR_	2 Phospho (STY)	1.3e-19	3.67e-11	-0.168747	26.4067	0.108156	0.267744
GPPDFSSDEEREPTPVLGSGASVGR	Lamina-associated polypeptide 2, isoforms beta/delta/epsilon/gamma;Lamina-associated polypeptide 2, isoforms alpha/zeta	Tmpo	_GPPDFS(ph)SDEEREPTPVLGSGASVGR_	Phospho (STY)	1.3e-19	2.22e-19	-0.12433	-0.190437	-0.191475	27.4549	27.4942	24.271	Lamina-associated polypeptide 2, isoforms beta/delta/epsilon/gamma;Lamina-associated polypeptide 2, isoforms alpha/zeta	Tmpo	_GPPDFS(ph)S(ph)DEEREPTPVLGSGASVGR_	2 Phospho (STY)	1.3e-19	3.67e-11	-0.168747	26.4067	0.108156	0.267744
GPPDFSSDEEREPTPVLGSGASVGR	Lamina-associated polypeptide 2, isoforms beta/delta/epsilon/gamma;Lamina-associated polypeptide 2, isoforms alpha/zeta	Tmpo	_GPPDFSS(ph)DEEREPTPVLGSGASVGR_	Phospho (STY)	1.3e-19	1.97e-10	-0.12433	-0.190437	-0.191475	27.4549	27.4942	24.271	Lamina-associated polypeptide 2, isoforms beta/delta/epsilon/gamma;Lamina-associated polypeptide 2, isoforms alpha/zeta	Tmpo	_GPPDFS(ph)S(ph)DEEREPTPVLGSGASVGR_	2 Phospho (STY)	1.3e-19	3.67e-11	-0.168747	26.4067	0.108156	0.267744
LAVKSSPVK	DNA ligase 3	Lig3	_LAVKS(ph)SPVK_	Phospho (STY)	9.64e-06	9.64e-06	0.151209	0.164143	0.183836	25.7388	24.9175	24.3223	DNA ligase 3	Lig3	_LAVKS(ph)SPVK_	Phospho (STY)	9.64e-06	9.64e-06	0.166396	24.9929	0.108926	0.268487
SETNWESPKQIK	Protein LYRIC	Mtdh	_SETNWES(ph)PKQIK_	Phospho (STY)	4.43e-24	4.43e-24	-0.230296	-0.0531943	-0.275053	24.2516	23.7791	22.3332	Protein LYRIC	Mtdh	_SETNWES(ph)PKQIK_	Phospho (STY)	4.43e-24	4.43e-24	-0.186181	23.4546	0.108954	0.268487
SRGVSQEKDGQISSAIVSSVQSK	Splicing factor, suppressor of white-apricot homolog	Sfswap	_SRGVS(ph)QEKDGQISSAIVSSVQSK_	Phospho (STY)	0.00079719	0.00079719	0.0167815	0.234624	0.390888	21.1079	23.4033	19.2608	Splicing factor, suppressor of white-apricot homolog	Sfswap	_SRGVS(ph)QEKDGQISSAIVSSVQSK_	Phospho (STY)	0.00079719	0.00079719	0.214098	21.2573	0.108862	0.268487
ADGELNVDSLITR	Serine/threonine-protein phosphatase PP1-beta catalytic subunit	Ppp1cb	_(ac)ADGELNVDSLIT(ph)R_	Acetyl (Protein N-term),Phospho (STY)	0.0080149	0.099207	0.539829	-0.0316954	0.283803	23.9833	25.283	23.8615	Serine/threonine-protein phosphatase PP1-beta catalytic subunit	Ppp1cb	_(ac)ADGELNVDSLIT(ph)R_	Acetyl (Protein N-term),Phospho (STY)	0.0080149	0.099207	0.263979	24.3759	0.10945	0.269299
AVTPVPTKTEEVSNLK	La-related protein 1	Larp1	_AVT(ph)PVPTKTEEVSNLK_	Phospho (STY)	7.42e-21	7.42e-21	-0.142146	0.54666	0.633664	25.7456	26.9493	24.9742	La-related protein 1	Larp1	_AVT(ph)PVPTKTEEVSNLK_	Phospho (STY)	7.42e-21	7.42e-21	0.346059	25.8897	0.110356	0.269888
KLSGDQITLPTTVDYSSVPK	Receptor-binding cancer antigen expressed on SiSo cells	Ebag9	_KLS(ph)GDQITLPTTVDYSSVPK_	Phospho (STY)	9.45e-33	9.45e-33	-0.0819649	-0.221135	-0.222263	25.0315	25.7635	23.1222	Receptor-binding cancer antigen expressed on SiSo cells	Ebag9	_KLS(ph)GDQITLPTTVDYSSVPK_	Phospho (STY)	9.45e-33	9.45e-33	-0.175121	24.639	0.110022	0.269888
NDSDPVPEHVPAELPEEKTESPTQPSDTDKNS	U3 small nucleolar RNA-associated protein 15 homolog	Utp15	_NDSDPVPEHVPAELPEEKT(ph)ESPTQPSDTDKNS_	Phospho (STY)	5.34e-15	1.65e-09	-0.144871	-0.192134	-0.16125	28.7595	27.3222	24.6143	U3 small nucleolar RNA-associated protein 15 homolog	Utp15	_NDSDPVPEHVPAELPEEKT(ph)ESPTQPSDTDKNS_	Phospho (STY)	5.34e-15	1.65e-09	-0.166085	26.8987	0.110209	0.269888
NDSDPVPEHVPAELPEEKTESPTQPSDTDKNS	U3 small nucleolar RNA-associated protein 15 homolog	Utp15	_NDSDPVPEHVPAELPEEKTES(ph)PTQPSDTDKNS_	Phospho (STY)	5.34e-15	5.81e-10	-0.144871	-0.192134	-0.16125	28.7595	27.3222	24.6143	U3 small nucleolar RNA-associated protein 15 homolog	Utp15	_NDSDPVPEHVPAELPEEKT(ph)ESPTQPSDTDKNS_	Phospho (STY)	5.34e-15	1.65e-09	-0.166085	26.8987	0.110209	0.269888
NDSDPVPEHVPAELPEEKTESPTQPSDTDKNS	U3 small nucleolar RNA-associated protein 15 homolog	Utp15	_NDSDPVPEHVPAELPEEKTESPTQPSDT(ph)DKNS_	Phospho (STY)	5.34e-15	0.0016301	-0.144871	-0.192134	-0.16125	28.7595	27.3222	24.6143	U3 small nucleolar RNA-associated protein 15 homolog	Utp15	_NDSDPVPEHVPAELPEEKT(ph)ESPTQPSDTDKNS_	Phospho (STY)	5.34e-15	1.65e-09	-0.166085	26.8987	0.110209	0.269888
NDSDPVPEHVPAELPEEKTESPTQPSDTDKNS	U3 small nucleolar RNA-associated protein 15 homolog	Utp15	_NDSDPVPEHVPAELPEEKTESPTQPSDTDKNS(ph)_	Phospho (STY)	5.34e-15	0.027616	-0.144871	-0.192134	-0.16125	28.7595	27.3222	24.6143	U3 small nucleolar RNA-associated protein 15 homolog	Utp15	_NDSDPVPEHVPAELPEEKT(ph)ESPTQPSDTDKNS_	Phospho (STY)	5.34e-15	1.65e-09	-0.166085	26.8987	0.110209	0.269888
SYRSASPERTSR	Zinc finger protein 638	Znf638	_SYRS(ph)AS(ph)PERTSR_	2 Phospho (STY)	0.014257	0.014257	0.227125	0.125387	0.155361	22.0714	23.5492	19.6068	Zinc finger protein 638	Znf638	_SYRS(ph)AS(ph)PERTSR_	2 Phospho (STY)	0.014257	0.014257	0.169291	21.7425	0.110354	0.269888
SYRSASPERTSR	Zinc finger protein 638	Znf638	_SYRS(ph)ASPERTS(ph)R_	2 Phospho (STY)	0.014257	0.021131	0.227125	0.125387	0.155361	22.0714	23.5492	19.6068	Zinc finger protein 638	Znf638	_SYRS(ph)AS(ph)PERTSR_	2 Phospho (STY)	0.014257	0.014257	0.169291	21.7425	0.110354	0.269888
GSASPGLSPLTPGHK	Telomere-associated protein RIF1	Rif1	_GSAS(ph)PGLS(ph)PLTPGHK_	2 Phospho (STY)	1.77e-14	0.0096927	0.130272	0.114234	0.294312	26.5216	26.5683	25.1289	Telomere-associated protein RIF1	Rif1	_GSAS(ph)PGLS(ph)PLTPGHK_	2 Phospho (STY)	1.77e-14	0.0096927	0.179606	26.0729	0.110723	0.269972
GSASPGLSPLTPGHK	Telomere-associated protein RIF1	Rif1	_GS(ph)ASPGLS(ph)PLTPGHK_	2 Phospho (STY)	1.77e-14	4.7e-09	0.130272	0.114234	0.294312	26.5216	26.5683	25.1289	Telomere-associated protein RIF1	Rif1	_GSAS(ph)PGLS(ph)PLTPGHK_	2 Phospho (STY)	1.77e-14	0.0096927	0.179606	26.0729	0.110723	0.269972
GSASPGLSPLTPGHK	Telomere-associated protein RIF1	Rif1	_GSAS(ph)PGLSPLTPGHK_	Phospho (STY)	1.77e-14	1.77e-14	0.130272	0.114234	0.294312	26.5216	26.5683	25.1289	Telomere-associated protein RIF1	Rif1	_GSAS(ph)PGLS(ph)PLTPGHK_	2 Phospho (STY)	1.77e-14	0.0096927	0.179606	26.0729	0.110723	0.269972
GSASPGLSPLTPGHK	Telomere-associated protein RIF1	Rif1	_GS(ph)ASPGLSPLTPGHK_	Phospho (STY)	1.77e-14	1.12e-09	0.130272	0.114234	0.294312	26.5216	26.5683	25.1289	Telomere-associated protein RIF1	Rif1	_GSAS(ph)PGLS(ph)PLTPGHK_	2 Phospho (STY)	1.77e-14	0.0096927	0.179606	26.0729	0.110723	0.269972
GSASPGLSPLTPGHK	Telomere-associated protein RIF1	Rif1	_GSASPGLS(ph)PLTPGHK_	Phospho (STY)	1.77e-14	2.49e-09	0.130272	0.114234	0.294312	26.5216	26.5683	25.1289	Telomere-associated protein RIF1	Rif1	_GSAS(ph)PGLS(ph)PLTPGHK_	2 Phospho (STY)	1.77e-14	0.0096927	0.179606	26.0729	0.110723	0.269972
SGSIIGSR	Serine/arginine-rich splicing factor 7	Srsf7	_SGS(ph)IIGSR_	Phospho (STY)	0.00060847	0.00060847	0.388245	-0.0156804	2.16733	24.6257	24.7092	21.6776	Serine/arginine-rich splicing factor 7	Srsf7	_SGS(ph)IIGSR_	Phospho (STY)	0.00060847	0.00060847	0.84663	23.6709	0.11058	0.269972
GSLASLDSLR	Catenin delta-1	Ctnnd1	_GSLAS(ph)LDSLR_	Phospho (STY)	7.78e-06	7.78e-06	-0.126675	-0.0705271	-0.548248	22.3424	20.7932	19.2862	Catenin delta-1	Ctnnd1	_GSLAS(ph)LDSLR_	Phospho (STY)	7.78e-06	7.78e-06	-0.248483	20.8073	0.111297	0.270963
AAVGVTGNDITTPPNKEPPPSPEKK	Microtubule-associated protein 4	Map4	_AAVGVTGNDITTPPNKEPPPS(ph)PEKK_	Phospho (STY)	1.35e-09	1.35e-09	-0.0799964	0.361319	0.621993	26.1164	26.0261	23.4932	Microtubule-associated protein 4	Map4	_AAVGVTGNDITTPPNKEPPPS(ph)PEKK_	Phospho (STY)	1.35e-09	1.35e-09	0.301105	25.2119	0.11196	0.271867
DSEAGSSTPTTSTR	Transcription activator BRG1	Smarca4	_DSEAGSST(ph)PTTSTR_	Phospho (STY)	4.06e-37	7.9e-37	-0.155181	-0.545129	-0.0455505	23.333	18.8549	20.7181	Transcription activator BRG1	Smarca4	_DSEAGSST(ph)PTTSTR_	Phospho (STY)	4.06e-37	7.9e-37	-0.24862	20.9687	0.112005	0.271867
ERSPALKSPLQSVVVR	Thyroid hormone receptor-associated protein 3	Thrap3	_ERS(ph)PALKS(ph)PLQSVVVR_	2 Phospho (STY)	3.06e-09	3.06e-09	0.00705194	0.278223	0.329296	27.0369	26.961	23.691	Thyroid hormone receptor-associated protein 3	Thrap3	_ERS(ph)PALKS(ph)PLQSVVVR_	2 Phospho (STY)	3.06e-09	3.06e-09	0.204857	25.8963	0.112473	0.272597
ERSPALKSPLQSVVVR	Thyroid hormone receptor-associated protein 3	Thrap3	_ERS(ph)PALKSPLQSVVVR_	Phospho (STY)	3.06e-09	0.00094645	0.00705194	0.278223	0.329296	27.0369	26.961	23.691	Thyroid hormone receptor-associated protein 3	Thrap3	_ERS(ph)PALKS(ph)PLQSVVVR_	2 Phospho (STY)	3.06e-09	3.06e-09	0.204857	25.8963	0.112473	0.272597
NLAKPGVTSTSDSEDEDDQEGEKKR	PC4 and SFRS1-interacting protein	Psip1	_NLAKPGVTS(ph)TSDS(ph)EDEDDQEGEKKR_	2 Phospho (STY)	6.42e-13	4.85e-06	-4.40232	-0.215781	-0.426199	23.9162	29.1044	24.6757	PC4 and SFRS1-interacting protein	Psip1	_NLAKPGVTS(ph)TSDS(ph)EDEDDQEGEKKR_	2 Phospho (STY)	6.42e-13	4.85e-06	-1.68143	25.8988	0.1127	0.272738
NLAKPGVTSTSDSEDEDDQEGEKKR	PC4 and SFRS1-interacting protein	Psip1	_NLAKPGVTSTS(ph)DS(ph)EDEDDQEGEKKR_	2 Phospho (STY)	6.42e-13	6.42e-13	-4.40232	-0.215781	-0.426199	23.9162	29.1044	24.6757	PC4 and SFRS1-interacting protein	Psip1	_NLAKPGVTS(ph)TSDS(ph)EDEDDQEGEKKR_	2 Phospho (STY)	6.42e-13	4.85e-06	-1.68143	25.8988	0.1127	0.272738
NLAKPGVTSTSDSEDEDDQEGEKKR	PC4 and SFRS1-interacting protein	Psip1	_NLAKPGVTST(ph)SDS(ph)EDEDDQEGEKKR_	2 Phospho (STY)	6.42e-13	6.94e-08	-4.40232	-0.215781	-0.426199	23.9162	29.1044	24.6757	PC4 and SFRS1-interacting protein	Psip1	_NLAKPGVTS(ph)TSDS(ph)EDEDDQEGEKKR_	2 Phospho (STY)	6.42e-13	4.85e-06	-1.68143	25.8988	0.1127	0.272738
NLAKPGVTSTSDSEDEDDQEGEKKR	PC4 and SFRS1-interacting protein	Psip1	_NLAKPGVT(ph)S(ph)TSDSEDEDDQEGEKKR_	2 Phospho (STY)	6.42e-13	0.00014027	-4.40232	-0.215781	-0.426199	23.9162	29.1044	24.6757	PC4 and SFRS1-interacting protein	Psip1	_NLAKPGVTS(ph)TSDS(ph)EDEDDQEGEKKR_	2 Phospho (STY)	6.42e-13	4.85e-06	-1.68143	25.8988	0.1127	0.272738
NLAKPGVTSTSDSEDEDDQEGEKKR	PC4 and SFRS1-interacting protein	Psip1	_NLAKPGVT(ph)STS(ph)DSEDEDDQEGEKKR_	2 Phospho (STY)	6.42e-13	2.51e-07	-4.40232	-0.215781	-0.426199	23.9162	29.1044	24.6757	PC4 and SFRS1-interacting protein	Psip1	_NLAKPGVTS(ph)TSDS(ph)EDEDDQEGEKKR_	2 Phospho (STY)	6.42e-13	4.85e-06	-1.68143	25.8988	0.1127	0.272738
NLAKPGVTSTSDSEDEDDQEGEKKR	PC4 and SFRS1-interacting protein	Psip1	_NLAKPGVTS(ph)T(ph)SDSEDEDDQEGEKKR_	2 Phospho (STY)	6.42e-13	5.13e-09	-4.40232	-0.215781	-0.426199	23.9162	29.1044	24.6757	PC4 and SFRS1-interacting protein	Psip1	_NLAKPGVTS(ph)TSDS(ph)EDEDDQEGEKKR_	2 Phospho (STY)	6.42e-13	4.85e-06	-1.68143	25.8988	0.1127	0.272738
NLAKPGVTSTSDSEDEDDQEGEKKR	PC4 and SFRS1-interacting protein	Psip1	_NLAKPGVT(ph)STSDS(ph)EDEDDQEGEKKR_	2 Phospho (STY)	6.42e-13	4.84e-07	-4.40232	-0.215781	-0.426199	23.9162	29.1044	24.6757	PC4 and SFRS1-interacting protein	Psip1	_NLAKPGVTS(ph)TSDS(ph)EDEDDQEGEKKR_	2 Phospho (STY)	6.42e-13	4.85e-06	-1.68143	25.8988	0.1127	0.272738
NLAKPGVTSTSDSEDEDDQEGEKKR	PC4 and SFRS1-interacting protein	Psip1	_NLAKPGVT(ph)ST(ph)SDS(ph)EDEDDQEGEKKR_	3 Phospho (STY)	6.42e-13	0.00014586	-4.40232	-0.215781	-0.426199	23.9162	29.1044	24.6757	PC4 and SFRS1-interacting protein	Psip1	_NLAKPGVTS(ph)TSDS(ph)EDEDDQEGEKKR_	2 Phospho (STY)	6.42e-13	4.85e-06	-1.68143	25.8988	0.1127	0.272738
NLAKPGVTSTSDSEDEDDQEGEKKR	PC4 and SFRS1-interacting protein	Psip1	_NLAKPGVTSTS(ph)DSEDEDDQEGEKKR_	Phospho (STY)	6.42e-13	0.039239	-4.40232	-0.215781	-0.426199	23.9162	29.1044	24.6757	PC4 and SFRS1-interacting protein	Psip1	_NLAKPGVTS(ph)TSDS(ph)EDEDDQEGEKKR_	2 Phospho (STY)	6.42e-13	4.85e-06	-1.68143	25.8988	0.1127	0.272738
NDSWGSFDLR	Nuclear fragile X mental retardation-interacting protein 2	Nufip2	_NDS(ph)WGSFDLR_	Phospho (STY)	3.54e-10	3.54e-10	-0.206312	0.727877	0.72334	23.0106	20.4161	19.1884	Nuclear fragile X mental retardation-interacting protein 2	Nufip2	_NDS(ph)WGSFDLR_	Phospho (STY)	3.54e-10	3.54e-10	0.414968	20.8717	0.112957	0.272951
TIAAASVQTLPQSQSTPK	POU domain, class 2, transcription factor 1	Pou2f1	_TIAAASVQTLPQSQST(ph)PK_	Phospho (STY)	1.6e-22	1.6e-22	0.0353424	0.160533	0.711583	24.5553	22.4849	18.3301	POU domain, class 2, transcription factor 1	Pou2f1	_TIAAASVQTLPQSQST(ph)PK_	Phospho (STY)	1.6e-22	1.6e-22	0.302486	21.7901	0.113386	0.273579
TIAAASVQTLPQSQSTPK	POU domain, class 2, transcription factor 1	Pou2f1	_TIAAASVQTLPQS(ph)QSTPK_	Phospho (STY)	1.6e-22	0.00088039	0.0353424	0.160533	0.711583	24.5553	22.4849	18.3301	POU domain, class 2, transcription factor 1	Pou2f1	_TIAAASVQTLPQSQST(ph)PK_	Phospho (STY)	1.6e-22	1.6e-22	0.302486	21.7901	0.113386	0.273579
DRASGPESPLQGPR	Histone-lysine N-methyltransferase MLL4	Wbp7	_DRASGPES(ph)PLQGPR_	Phospho (STY)	0.0093607	0.0093607	-0.227337	-0.592245	0.0112094	22.7104	24.484	21.3363	Histone-lysine N-methyltransferase MLL4	Wbp7	_DRASGPES(ph)PLQGPR_	Phospho (STY)	0.0093607	0.0093607	-0.269458	22.8435	0.114005	0.274183
KSAEPLANTVLASETEEEGNAQALGPTAK	Treacle protein	Tcof1	_KSAEPLANTVLAS(ph)ETEEEGNAQALGPTAK_	Phospho (STY)	9.28e-19	9.28e-19	0.124328	0.104337	0.322736	29.4282	29.392	27.0369	Treacle protein	Tcof1	_KSAEPLANTVLAS(ph)ETEEEGNAQALGPTAK_	Phospho (STY)	9.28e-19	9.28e-19	0.1838	28.619	0.114144	0.274183
KSAEPLANTVLASETEEEGNAQALGPTAK	Treacle protein	Tcof1	_KSAEPLANT(ph)VLASETEEEGNAQALGPTAK_	Phospho (STY)	9.28e-19	5.95e-09	0.124328	0.104337	0.322736	29.4282	29.392	27.0369	Treacle protein	Tcof1	_KSAEPLANTVLAS(ph)ETEEEGNAQALGPTAK_	Phospho (STY)	9.28e-19	9.28e-19	0.1838	28.619	0.114144	0.274183
KSAEPLANTVLASETEEEGNAQALGPTAK	Treacle protein	Tcof1	_KSAEPLANTVLASET(ph)EEEGNAQALGPTAK_	Phospho (STY)	9.28e-19	6.85e-13	0.124328	0.104337	0.322736	29.4282	29.392	27.0369	Treacle protein	Tcof1	_KSAEPLANTVLAS(ph)ETEEEGNAQALGPTAK_	Phospho (STY)	9.28e-19	9.28e-19	0.1838	28.619	0.114144	0.274183
KSAEPLANTVLASETEEEGNAQALGPTAK	Treacle protein	Tcof1	_KSAEPLANTVLAS(ph)ET(ph)EEEGNAQALGPTAK_	2 Phospho (STY)	9.28e-19	3.91e-08	0.124328	0.104337	0.322736	29.4282	29.392	27.0369	Treacle protein	Tcof1	_KSAEPLANTVLAS(ph)ETEEEGNAQALGPTAK_	Phospho (STY)	9.28e-19	9.28e-19	0.1838	28.619	0.114144	0.274183
SGVAVPTSPKGR	Programmed cell death protein 4	Pdcd4	_SGVAVPT(ph)SPKGR_	Phospho (STY)	0.0060664	0.0060664	0.173895	0.919226	0.0302654	19.7458	21.2274	18.47	Programmed cell death protein 4	Pdcd4	_SGVAVPT(ph)SPKGR_	Phospho (STY)	0.0060664	0.0060664	0.374462	19.8144	0.113889	0.274183
SGGGVIRGPAGNNDCR	Serine/arginine-rich splicing factor 1	Srsf1	_(ac)S(ph)GGGVIRGPAGNNDCR_	Acetyl (Protein N-term),Phospho (STY)	0.038694	0.038694	0.166972	0.0292762	0.781066	22.9399	22.7833	20.7228	Serine/arginine-rich splicing factor 1	Srsf1	_(ac)S(ph)GGGVIRGPAGNNDCR_	Acetyl (Protein N-term),Phospho (STY)	0.038694	0.038694	0.325772	22.1486	0.114409	0.274413
QKAQDATAGVLWNEEDTDEDEDDDGVSPESHPR	Putative ribosomal RNA methyltransferase NOP2	Nop2	_QKAQDATAGVLWNEEDT(ph)DEDEDDDGVSPESHPR_	Phospho (STY)	4.26e-10	4.26e-10	-0.153655	-0.141319	-0.196327	22.3728	23.9016	22.7613	Putative ribosomal RNA methyltransferase NOP2	Nop2	_QKAQDATAGVLWNEEDT(ph)DEDEDDDGVSPESHPR_	Phospho (STY)	4.26e-10	4.26e-10	-0.163767	23.0119	0.114748	0.274819
LASGDGDEEQDEETEDEETEDHLGK	Probable ATP-dependent RNA helicase DDX10	Ddx10	_LASGDGDEEQDEET(ph)EDEETEDHLGK_	Phospho (STY)	6.9e-19	6.9e-19	0.121811	0.203765	0.168257	27.6895	29.0635	25.3812	Probable ATP-dependent RNA helicase DDX10	Ddx10	_LASGDGDEEQDEET(ph)EDEETEDHLGK_	Phospho (STY)	6.9e-19	6.9e-19	0.164611	27.3781	0.115508	0.27623
EALSLLSDMSTVMQR			_EALS(ph)LLSDMSTVM(ox)QR_	Oxidation (M),Phospho (STY)	0.013778	0.013778	-0.218112	-0.151843	-0.126014	25.2894	26.774	26.5371			_EALS(ph)LLSDMSTVM(ox)QR_	Oxidation (M),Phospho (STY)	0.013778	0.013778	-0.165323	26.2002	0.115741	0.276378
KSSPKEEVASEPEEAASPTTPKK	Nucleolar protein 56	Nop56	_KS(ph)SPKEEVASEPEEAAS(ph)PTTPKK_	2 Phospho (STY)	0.0048758	0.029756	-0.0485316	-0.170329	-0.379526	23.1997	24.3309	19.7855	Nucleolar protein 56	Nop56	_KS(ph)SPKEEVASEPEEAAS(ph)PTTPKK_	2 Phospho (STY)	0.0048758	0.029756	-0.199462	22.4387	0.11658	0.277972
KSSPKEEVASEPEEAASPTTPKK	Nucleolar protein 56	Nop56	_KSSPKEEVAS(ph)EPEEAASPT(ph)TPKK_	2 Phospho (STY)	0.0048758	0.016754	-0.0485316	-0.170329	-0.379526	23.1997	24.3309	19.7855	Nucleolar protein 56	Nop56	_KS(ph)SPKEEVASEPEEAAS(ph)PTTPKK_	2 Phospho (STY)	0.0048758	0.029756	-0.199462	22.4387	0.11658	0.277972
KSSPKEEVASEPEEAASPTTPKK	Nucleolar protein 56	Nop56	_KSSPKEEVAS(ph)EPEEAAS(ph)PTTPKK_	2 Phospho (STY)	0.0048758	0.0048758	-0.0485316	-0.170329	-0.379526	23.1997	24.3309	19.7855	Nucleolar protein 56	Nop56	_KS(ph)SPKEEVASEPEEAAS(ph)PTTPKK_	2 Phospho (STY)	0.0048758	0.029756	-0.199462	22.4387	0.11658	0.277972
KSSPKEEVASEPEEAASPTTPKK	Nucleolar protein 56	Nop56	_KSSPKEEVAS(ph)EPEEAASPTTPKK_	Phospho (STY)	0.0048758	0.061748	-0.0485316	-0.170329	-0.379526	23.1997	24.3309	19.7855	Nucleolar protein 56	Nop56	_KS(ph)SPKEEVASEPEEAAS(ph)PTTPKK_	2 Phospho (STY)	0.0048758	0.029756	-0.199462	22.4387	0.11658	0.277972
SAAVSASSPEAK	DNA mismatch repair protein Msh6	Msh6	_SAAVSASS(ph)PEAK_	Phospho (STY)	3.29e-12	3.29e-12	0.0329472	0.502432	0.165944	20.7172	18.4639	20.2937	DNA mismatch repair protein Msh6	Msh6	_SAAVSASS(ph)PEAK_	Phospho (STY)	3.29e-12	3.29e-12	0.233775	19.8249	0.116789	0.27806
SAAVSASSPEAK	DNA mismatch repair protein Msh6	Msh6	_SAAVSAS(ph)SPEAK_	Phospho (STY)	3.29e-12	1.3e-06	0.0329472	0.502432	0.165944	20.7172	18.4639	20.2937	DNA mismatch repair protein Msh6	Msh6	_SAAVSASS(ph)PEAK_	Phospho (STY)	3.29e-12	3.29e-12	0.233775	19.8249	0.116789	0.27806
APSTSTPEPTR	Protein enabled homolog	Enah	_APSTST(ph)PEPTR_	Phospho (STY)	4e-07	4e-07	0.0968016	0.178237	1.84832	21.8528	20.3636	16.9764	Protein enabled homolog	Enah	_APSTST(ph)PEPTR_	Phospho (STY)	4e-07	4e-07	0.707785	19.7309	0.11758	0.279532
AASAPAKESPK	Treacle protein	Tcof1	_AASAPAKES(ph)PK_	Phospho (STY)	1.27e-05	1.27e-05	-0.0279691	0.234747	0.760689	20.0283	19.3167	19.0355	Treacle protein	Tcof1	_AASAPAKES(ph)PK_	Phospho (STY)	1.27e-05	1.27e-05	0.322489	19.4601	0.117961	0.27969
KVSADGAAKAEPK	Non-histone chromosomal protein HMG-14	Hmgn1	_KVS(ph)ADGAAKAEPK_	Phospho (STY)	9.42e-05	9.42e-05	0.137241	0.0492125	0.855511	24.5552	21.9835	22.2583	Non-histone chromosomal protein HMG-14	Hmgn1	_KVS(ph)ADGAAKAEPK_	Phospho (STY)	9.42e-05	9.42e-05	0.347322	22.9324	0.117991	0.27969
SHSLPNSLDYAQASER	Regulator of microtubule dynamics protein 3	Fam82a2	_SHS(ph)LPNSLDYAQASER_	Phospho (STY)	1.79e-64	1.79e-64	-0.286023	-0.0459228	-0.213588	26.1357	25.9772	24.7886	Regulator of microtubule dynamics protein 3	Fam82a2	_SHS(ph)LPNSLDYAQASER_	Phospho (STY)	1.79e-64	1.79e-64	-0.181844	25.6338	0.118382	0.280206
SHSLPNSLDYAQASER	Regulator of microtubule dynamics protein 3	Fam82a2	_S(ph)HSLPNSLDYAQASER_	Phospho (STY)	1.79e-64	3.56e-10	-0.286023	-0.0459228	-0.213588	26.1357	25.9772	24.7886	Regulator of microtubule dynamics protein 3	Fam82a2	_SHS(ph)LPNSLDYAQASER_	Phospho (STY)	1.79e-64	1.79e-64	-0.181844	25.6338	0.118382	0.280206
SHSLPNSLDYAQASER	Regulator of microtubule dynamics protein 3	Fam82a2	_SHSLPNS(ph)LDYAQASER_	Phospho (STY)	1.79e-64	2.48e-09	-0.286023	-0.0459228	-0.213588	26.1357	25.9772	24.7886	Regulator of microtubule dynamics protein 3	Fam82a2	_SHS(ph)LPNSLDYAQASER_	Phospho (STY)	1.79e-64	1.79e-64	-0.181844	25.6338	0.118382	0.280206
AALGLQDSDDEDAAVDIDEQIESMFNSK	Probable ATP-dependent RNA helicase DDX46	Ddx46	_AALGLQDS(ph)DDEDAAVDIDEQIESM(ox)FNSK_	Oxidation (M),Phospho (STY)	2.99e-24	2.99e-24	-0.446246	-0.158816	-0.0413577	16.6714	20.2161	21.1849	Probable ATP-dependent RNA helicase DDX46	Ddx46	_AALGLQDS(ph)DDEDAAVDIDEQIESM(ox)FNSK_	Oxidation (M),Phospho (STY)	2.99e-24	2.99e-24	-0.215473	19.3575	0.119247	0.281462
ASSPSGKMDGEKPVDASEEK	Threonine--tRNA ligase, cytoplasmic	Tars	_AS(ph)SPSGKM(ox)DGEKPVDASEEK_	Oxidation (M),Phospho (STY)	0.0013812	0.0013812	0.176706	0.442439	0.0287106	24.5823	23.9477	20.498	Threonine--tRNA ligase, cytoplasmic	Tars	_AS(ph)SPSGKM(ox)DGEKPVDASEEK_	Oxidation (M),Phospho (STY)	0.0013812	0.0013812	0.215952	23.0094	0.119434	0.281462
ASSPSGKMDGEKPVDASEEK	Threonine--tRNA ligase, cytoplasmic	Tars	_ASS(ph)PSGKM(ox)DGEKPVDASEEK_	Oxidation (M),Phospho (STY)	0.0013812	0.0015364	0.176706	0.442439	0.0287106	24.5823	23.9477	20.498	Threonine--tRNA ligase, cytoplasmic	Tars	_AS(ph)SPSGKM(ox)DGEKPVDASEEK_	Oxidation (M),Phospho (STY)	0.0013812	0.0013812	0.215952	23.0094	0.119434	0.281462
SVSSYGNIR	Regulatory-associated protein of mTOR	Rptor	_SVSS(ph)YGNIR_	Phospho (STY)	2.53e-05	2.53e-05	0.425459	-0.0095243	0.244522	23.1628	22.4046	20.7338	Regulatory-associated protein of mTOR	Rptor	_SVSS(ph)YGNIR_	Phospho (STY)	2.53e-05	2.53e-05	0.220152	22.1004	0.11941	0.281462
RAPAAQPPAAAAPSAVGSPAAAPR	Coiled-coil-helix-coiled-coil-helix domain-containing protein 2, mitochondrial	Chchd2	_RAPAAQPPAAAAPSAVGS(ph)PAAAPR_	Phospho (STY)	6.68e-17	6.68e-17	0.0486547	0.364684	0.16877	24.7436	24.0958	20.3417	Coiled-coil-helix-coiled-coil-helix domain-containing protein 2, mitochondrial	Chchd2	_RAPAAQPPAAAAPSAVGS(ph)PAAAPR_	Phospho (STY)	6.68e-17	6.68e-17	0.194037	23.0604	0.119844	0.281606
TSALLFSSDEEDQWNIADSHTK	WASH complex subunit FAM21	Fam21	_TSALLFSS(ph)DEEDQWNIADSHTK_	Phospho (STY)	5.55e-08	5.55e-08	0.0561673	0.129085	0.941407	20.5237	23.4169	20.6728	WASH complex subunit FAM21	Fam21	_TSALLFSS(ph)DEEDQWNIADSHTK_	Phospho (STY)	5.55e-08	5.55e-08	0.375553	21.5378	0.119817	0.281606
KLSPTEPR	Secretory carrier-associated membrane protein 3	Scamp3	_KLS(ph)PTEPR_	Phospho (STY)	5.78e-05	5.78e-05	0.226385	0.124328	0.138945	24.9453	24.1835	23.6514	Secretory carrier-associated membrane protein 3	Scamp3	_KLS(ph)PTEPR_	Phospho (STY)	5.78e-05	5.78e-05	0.16322	24.2601	0.121409	0.283229
MKSLEQDALR	Protein scribble homolog	Scrib	_M(ox)KS(ph)LEQDALR_	Oxidation (M),Phospho (STY)	0.0031612	0.0031612	0.189793	0.000721167	0.617204	23.2461	23.4273	20.3892	Protein scribble homolog	Scrib	_M(ox)KS(ph)LEQDALR_	Oxidation (M),Phospho (STY)	0.0031612	0.0031612	0.26924	22.3542	0.121251	0.283229
SGTTPKPVTNATPGR	Cell division cycle 5-like protein	Cdc5l	_SGTT(ph)PKPVTNATPGR_	Phospho (STY)	0.036805	0.036805	0.0199154	-0.215664	-0.689404	19.4539	21.8834	20.0713	Cell division cycle 5-like protein	Cdc5l	_SGTT(ph)PKPVTNATPGR_	Phospho (STY)	0.036805	0.036805	-0.295051	20.4695	0.121271	0.283229
SPQESTGDPGNSSSVSDGKGSSERGSPIEK	Zinc finger transcription factor Trps1	Trps1	_SPQESTGDPGNSSSVSDGKGSSERGS(ph)PIEK_	Phospho (STY)	0.00073526	0.00073526	-0.119793	-0.0848845	-0.370172	22.8103	24.0726	22.5558	Zinc finger transcription factor Trps1	Trps1	_SPQESTGDPGNSSSVSDGKGSSERGS(ph)PIEK_	Phospho (STY)	0.00073526	0.00073526	-0.191617	23.1462	0.121189	0.283229
YVDEDNSDGETVDHR	Protein KRI1 homolog	Kri1	_YVDEDNS(ph)DGETVDHR_	Phospho (STY)	2.88e-29	2.88e-29	0.187008	0.137372	0.154842	23.0119	23.5119	20.8229	Protein KRI1 homolog	Kri1	_YVDEDNS(ph)DGETVDHR_	Phospho (STY)	2.88e-29	2.88e-29	0.159741	22.4489	0.121306	0.283229
DSPAVPRYPEDGLSPPKR	Bromodomain adjacent to zinc finger domain protein 2A	Baz2a	_DSPAVPRYPEDGLS(ph)PPKR_	Phospho (STY)	0.0028219	0.0028219	-0.0327576	-0.283703	-0.230753	23.2337	23.6518	22.4446	Bromodomain adjacent to zinc finger domain protein 2A	Baz2a	_DSPAVPRYPEDGLS(ph)PPKR_	Phospho (STY)	0.0028219	0.0028219	-0.182404	23.11	0.122318	0.28453
GQPGSAYDGTGQPSAAYLSMSQGAVANANSTPPPYER	RNA-binding protein 14	Rbm14	_GQPGSAYDGTGQPSAAYLSM(ox)SQGAVANANS(ph)TPPPYER_	Oxidation (M),Phospho (STY)	4.99e-08	4.99e-08	-0.0275426	-0.190569	-0.378813	25.2116	24.7029	22.4635	RNA-binding protein 14	Rbm14	_GQPGSAYDGTGQPSAAYLSM(ox)SQGAVANANS(ph)TPPPYER_	Oxidation (M),Phospho (STY)	4.99e-08	4.99e-08	-0.198975	24.126	0.122263	0.28453
GQPGSAYDGTGQPSAAYLSMSQGAVANANSTPPPYER	RNA-binding protein 14	Rbm14	_GQPGSAYDGTGQPSAAYLSM(ox)SQGAVANANST(ph)PPPYER_	Oxidation (M),Phospho (STY)	4.99e-08	2.51e-07	-0.0275426	-0.190569	-0.378813	25.2116	24.7029	22.4635	RNA-binding protein 14	Rbm14	_GQPGSAYDGTGQPSAAYLSM(ox)SQGAVANANS(ph)TPPPYER_	Oxidation (M),Phospho (STY)	4.99e-08	4.99e-08	-0.198975	24.126	0.122263	0.28453
LPLRNDSPQAK	Zinc finger CCHC domain-containing protein 9	Zcchc9	_LPLRNDS(ph)PQAK_	Phospho (STY)	0.0024404	0.0024404	0.207893	3.18072	0.182184	23.1806	23.8838	23.8863	Zinc finger CCHC domain-containing protein 9	Zcchc9	_LPLRNDS(ph)PQAK_	Phospho (STY)	0.0024404	0.0024404	1.19027	23.6502	0.122938	0.285561
LALDMEISAYRK	Lamin-B1;Lamin-B2	Lmnb1;Lmnb2	_LALDM(ox)EIS(ph)AYRK_	Oxidation (M),Phospho (STY)	0.00030621	0.00030621	-0.553956	-0.364422	0.0905825	23.1644	23.5135	22.7218	Lamin-B1;Lamin-B2	Lmnb1;Lmnb2	_LALDM(ox)EIS(ph)AYRK_	Oxidation (M),Phospho (STY)	0.00030621	0.00030621	-0.275932	23.1332	0.123304	0.286001
LALDMEISAYRK	Lamin-B1;Lamin-B2	Lmnb1;Lmnb2	_LALDM(ox)EISAY(ph)RK_	Oxidation (M),Phospho (STY)	0.00030621	0.030293	-0.553956	-0.364422	0.0905825	23.1644	23.5135	22.7218	Lamin-B1;Lamin-B2	Lmnb1;Lmnb2	_LALDM(ox)EIS(ph)AYRK_	Oxidation (M),Phospho (STY)	0.00030621	0.00030621	-0.275932	23.1332	0.123304	0.286001
TSMGGTQQQFVEGVR	Catenin beta-1	Ctnnb1	_T(ph)SM(ox)GGTQQQFVEGVR_	Oxidation (M),Phospho (STY)	4.09e-38	1.36e-19	-0.330901	-0.0128247	-0.235263	24.1093	21.9048	18.4641	Catenin beta-1	Ctnnb1	_T(ph)SM(ox)GGTQQQFVEGVR_	Oxidation (M),Phospho (STY)	4.09e-38	1.36e-19	-0.192996	21.4927	0.123571	0.286211
TSMGGTQQQFVEGVR	Catenin beta-1	Ctnnb1	_TS(ph)M(ox)GGTQQQFVEGVR_	Oxidation (M),Phospho (STY)	4.09e-38	4.09e-38	-0.330901	-0.0128247	-0.235263	24.1093	21.9048	18.4641	Catenin beta-1	Ctnnb1	_T(ph)SM(ox)GGTQQQFVEGVR_	Oxidation (M),Phospho (STY)	4.09e-38	1.36e-19	-0.192996	21.4927	0.123571	0.286211
GLSVSGPCGSRSPQQTPMES	Periodic tryptophan protein 1 homolog	Pwp1	_GLSVSGPCGSRS(ph)PQQTPM(ox)ES_	Oxidation (M),Phospho (STY)	1.88e-08	1.88e-08	0.120485	0.0515809	0.596363	25.4329	23.9898	20.701	Periodic tryptophan protein 1 homolog	Pwp1	_GLSVSGPCGSRS(ph)PQQTPM(ox)ES_	Oxidation (M),Phospho (STY)	1.88e-08	1.88e-08	0.256143	23.3746	0.124142	0.286713
GLSVSGPCGSRSPQQTPMES	Periodic tryptophan protein 1 homolog	Pwp1	_GLSVS(ph)GPCGSRSPQQTPM(ox)ES_	Oxidation (M),Phospho (STY)	1.88e-08	0.0063037	0.120485	0.0515809	0.596363	25.4329	23.9898	20.701	Periodic tryptophan protein 1 homolog	Pwp1	_GLSVSGPCGSRS(ph)PQQTPM(ox)ES_	Oxidation (M),Phospho (STY)	1.88e-08	1.88e-08	0.256143	23.3746	0.124142	0.286713
GLSVSGPCGSRSPQQTPMES	Periodic tryptophan protein 1 homolog	Pwp1	_GLSVSGPCGS(ph)RSPQQTPM(ox)ES_	Oxidation (M),Phospho (STY)	1.88e-08	0.0090828	0.120485	0.0515809	0.596363	25.4329	23.9898	20.701	Periodic tryptophan protein 1 homolog	Pwp1	_GLSVSGPCGSRS(ph)PQQTPM(ox)ES_	Oxidation (M),Phospho (STY)	1.88e-08	1.88e-08	0.256143	23.3746	0.124142	0.286713
TDSEKPFRGSQSPK	Thyroid hormone receptor-associated protein 3	Thrap3	_TDSEKPFRGS(ph)QS(ph)PK_	2 Phospho (STY)	0.014012	0.014012	-0.0051162	0.226139	0.423202	23.2138	23.6331	22.0563	Thyroid hormone receptor-associated protein 3	Thrap3	_TDSEKPFRGS(ph)QS(ph)PK_	2 Phospho (STY)	0.014012	0.014012	0.214741	22.9677	0.124039	0.286713
TDSEKPFRGSQSPK	Thyroid hormone receptor-associated protein 3	Thrap3	_TDSEKPFRGSQS(ph)PK_	Phospho (STY)	0.014012	0.025817	-0.0051162	0.226139	0.423202	23.2138	23.6331	22.0563	Thyroid hormone receptor-associated protein 3	Thrap3	_TDSEKPFRGS(ph)QS(ph)PK_	2 Phospho (STY)	0.014012	0.014012	0.214741	22.9677	0.124039	0.286713
LIPDTVLVDLVSDSDEEVLEVADPVEVPVAR	NFATC2-interacting protein	Nfatc2ip	_LIPDTVLVDLVS(ph)DS(ph)DEEVLEVADPVEVPVAR_	2 Phospho (STY)	1.44e-15	1.44e-15	-0.283668	0.00129784	-0.300786	23.9078	25.2432	21.1939	NFATC2-interacting protein	Nfatc2ip	_LIPDTVLVDLVS(ph)DS(ph)DEEVLEVADPVEVPVAR_	2 Phospho (STY)	1.44e-15	1.44e-15	-0.194385	23.4483	0.125384	0.289169
LIPDTVLVDLVSDSDEEVLEVADPVEVPVAR	NFATC2-interacting protein	Nfatc2ip	_LIPDT(ph)VLVDLVSDS(ph)DEEVLEVADPVEVPVAR_	2 Phospho (STY)	1.44e-15	3.36e-05	-0.283668	0.00129784	-0.300786	23.9078	25.2432	21.1939	NFATC2-interacting protein	Nfatc2ip	_LIPDTVLVDLVS(ph)DS(ph)DEEVLEVADPVEVPVAR_	2 Phospho (STY)	1.44e-15	1.44e-15	-0.194385	23.4483	0.125384	0.289169
FQQPPQPEGEEDASDGGRK	tRNA (cytosine(34)-C(5))-methyltransferase	Nsun2	_FQQPPQPEGEEDAS(ph)DGGRK_	Phospho (STY)	0.0029457	0.0029457	0.10608	0.064469	0.554933	23.6488	22.7776	21.0429	tRNA (cytosine(34)-C(5))-methyltransferase	Nsun2	_FQQPPQPEGEEDAS(ph)DGGRK_	Phospho (STY)	0.0029457	0.0029457	0.241827	22.4898	0.125662	0.289398
AGSQGGRGGAVQAAAR	THO complex subunit 4	Alyref	_AGS(ph)QGGRGGAVQAAAR_	Phospho (STY)	0.0015958	0.0015958	0.189413	0.00647756	1.33205	25.4935	24.4086	21.1331	THO complex subunit 4	Alyref	_AGS(ph)QGGRGGAVQAAAR_	Phospho (STY)	0.0015958	0.0015958	0.509313	23.6784	0.126988	0.290126
ATTAQQSPQPVAGK	THUMP domain-containing protein 1	Thumpd1	_(ac)ATTAQQS(ph)PQPVAGK_	Acetyl (Protein N-term),Phospho (STY)	6.15e-21	6.15e-21	-0.263196	0.0497702	-0.571043	20.6566	19.4772	19.1989	THUMP domain-containing protein 1	Thumpd1	_(ac)ATTAQQS(ph)PQPVAGK_	Acetyl (Protein N-term),Phospho (STY)	6.15e-21	6.15e-21	-0.26149	19.7776	0.126527	0.290126
MEDSMDMDMSPLRPQNYLFGCELK	Nucleophosmin	Npm1	_(ac)M(ox)EDS(ph)MDM(ox)DM(ox)SPLRPQNYLFGCELK_	Acetyl (Protein N-term),3 Oxidation (M),Phospho (STY)	1.27e-16	4.13e-12	0.24123	0.0261627	0.273576	24.9811	26.5126	21.9594	Nucleophosmin	Npm1	_(ac)M(ox)EDS(ph)MDM(ox)DM(ox)SPLRPQNYLFGCELK_	Acetyl (Protein N-term),3 Oxidation (M),Phospho (STY)	1.27e-16	4.13e-12	0.180323	24.4843	0.126915	0.290126
MEDSMDMDMSPLRPQNYLFGCELK	Nucleophosmin	Npm1	_(ac)M(ox)EDS(ph)M(ox)DMDM(ox)SPLRPQNYLFGCELK_	Acetyl (Protein N-term),3 Oxidation (M),Phospho (STY)	1.27e-16	1.22e-06	0.24123	0.0261627	0.273576	24.9811	26.5126	21.9594	Nucleophosmin	Npm1	_(ac)M(ox)EDS(ph)MDM(ox)DM(ox)SPLRPQNYLFGCELK_	Acetyl (Protein N-term),3 Oxidation (M),Phospho (STY)	1.27e-16	4.13e-12	0.180323	24.4843	0.126915	0.290126
MEDSMDMDMSPLRPQNYLFGCELK	Nucleophosmin	Npm1	_(ac)M(ox)EDS(ph)MDMDM(ox)SPLRPQNYLFGCELK_	Acetyl (Protein N-term),2 Oxidation (M),Phospho (STY)	1.27e-16	3.07e-08	0.24123	0.0261627	0.273576	24.9811	26.5126	21.9594	Nucleophosmin	Npm1	_(ac)M(ox)EDS(ph)MDM(ox)DM(ox)SPLRPQNYLFGCELK_	Acetyl (Protein N-term),3 Oxidation (M),Phospho (STY)	1.27e-16	4.13e-12	0.180323	24.4843	0.126915	0.290126
MEDSMDMDMSPLRPQNYLFGCELK	Nucleophosmin	Npm1	_(ac)MEDSM(ox)DM(ox)DMS(ph)PLRPQNYLFGCELK_	Acetyl (Protein N-term),2 Oxidation (M),Phospho (STY)	1.27e-16	7.2e-06	0.24123	0.0261627	0.273576	24.9811	26.5126	21.9594	Nucleophosmin	Npm1	_(ac)M(ox)EDS(ph)MDM(ox)DM(ox)SPLRPQNYLFGCELK_	Acetyl (Protein N-term),3 Oxidation (M),Phospho (STY)	1.27e-16	4.13e-12	0.180323	24.4843	0.126915	0.290126
MEDSMDMDMSPLRPQNYLFGCELK	Nucleophosmin	Npm1	_(ac)M(ox)EDS(ph)M(ox)DMDMSPLRPQNYLFGCELK_	Acetyl (Protein N-term),2 Oxidation (M),Phospho (STY)	1.27e-16	1.48e-07	0.24123	0.0261627	0.273576	24.9811	26.5126	21.9594	Nucleophosmin	Npm1	_(ac)M(ox)EDS(ph)MDM(ox)DM(ox)SPLRPQNYLFGCELK_	Acetyl (Protein N-term),3 Oxidation (M),Phospho (STY)	1.27e-16	4.13e-12	0.180323	24.4843	0.126915	0.290126
MEDSMDMDMSPLRPQNYLFGCELK	Nucleophosmin	Npm1	_(ac)MEDS(ph)MDM(ox)DM(ox)SPLRPQNYLFGCELK_	Acetyl (Protein N-term),2 Oxidation (M),Phospho (STY)	1.27e-16	7.45e-06	0.24123	0.0261627	0.273576	24.9811	26.5126	21.9594	Nucleophosmin	Npm1	_(ac)M(ox)EDS(ph)MDM(ox)DM(ox)SPLRPQNYLFGCELK_	Acetyl (Protein N-term),3 Oxidation (M),Phospho (STY)	1.27e-16	4.13e-12	0.180323	24.4843	0.126915	0.290126
MEDSMDMDMSPLRPQNYLFGCELK	Nucleophosmin	Npm1	_(ac)M(ox)EDSM(ox)DM(ox)DM(ox)S(ph)PLRPQNYLFGCELK_	Acetyl (Protein N-term),4 Oxidation (M),Phospho (STY)	1.27e-16	8.22e-09	0.24123	0.0261627	0.273576	24.9811	26.5126	21.9594	Nucleophosmin	Npm1	_(ac)M(ox)EDS(ph)MDM(ox)DM(ox)SPLRPQNYLFGCELK_	Acetyl (Protein N-term),3 Oxidation (M),Phospho (STY)	1.27e-16	4.13e-12	0.180323	24.4843	0.126915	0.290126
MEDSMDMDMSPLRPQNYLFGCELK	Nucleophosmin	Npm1	_(ac)M(ox)EDS(ph)M(ox)DM(ox)DM(ox)SPLRPQNYLFGCELK_	Acetyl (Protein N-term),4 Oxidation (M),Phospho (STY)	1.27e-16	1.38e-08	0.24123	0.0261627	0.273576	24.9811	26.5126	21.9594	Nucleophosmin	Npm1	_(ac)M(ox)EDS(ph)MDM(ox)DM(ox)SPLRPQNYLFGCELK_	Acetyl (Protein N-term),3 Oxidation (M),Phospho (STY)	1.27e-16	4.13e-12	0.180323	24.4843	0.126915	0.290126
MLPHAPGVQMQAIPEDAIPEESGDEDEEDPDKR	Histone deacetylase 1	Hdac1	_M(ox)LPHAPGVQM(ox)QAIPEDAIPEES(ph)GDEDEEDPDKR_	2 Oxidation (M),Phospho (STY)	2.28e-16	2.28e-16	-0.0690281	-0.134683	-0.350467	29.9883	28.4738	22.8225	Histone deacetylase 1	Hdac1	_M(ox)LPHAPGVQM(ox)QAIPEDAIPEES(ph)GDEDEEDPDKR_	2 Oxidation (M),Phospho (STY)	2.28e-16	2.28e-16	-0.184726	27.0949	0.127051	0.290126
SGDEMIFDPTMSK	Eukaryotic translation initiation factor 2 subunit 2	Eif2s2	_(ac)S(ph)GDEM(ox)IFDPTM(ox)SK_	Acetyl (Protein N-term),2 Oxidation (M),Phospho (STY)	2.64e-10	2.64e-10	0.00302648	0.474358	0.193709	24.9661	24.752	23.1942	Eukaryotic translation initiation factor 2 subunit 2	Eif2s2	_(ac)S(ph)GDEM(ox)IFDPTM(ox)SK_	Acetyl (Protein N-term),2 Oxidation (M),Phospho (STY)	2.64e-10	2.64e-10	0.223698	24.3041	0.126491	0.290126
SGDEMIFDPTMSK	Eukaryotic translation initiation factor 2 subunit 2	Eif2s2	_(ac)S(ph)GDEM(ox)IFDPTMSK_	Acetyl (Protein N-term),Oxidation (M),Phospho (STY)	2.64e-10	3.65e-07	0.00302648	0.474358	0.193709	24.9661	24.752	23.1942	Eukaryotic translation initiation factor 2 subunit 2	Eif2s2	_(ac)S(ph)GDEM(ox)IFDPTM(ox)SK_	Acetyl (Protein N-term),2 Oxidation (M),Phospho (STY)	2.64e-10	2.64e-10	0.223698	24.3041	0.126491	0.290126
SGDEMIFDPTMSK	Eukaryotic translation initiation factor 2 subunit 2	Eif2s2	_(ac)S(ph)GDEMIFDPTM(ox)SK_	Acetyl (Protein N-term),Oxidation (M),Phospho (STY)	2.64e-10	0.014136	0.00302648	0.474358	0.193709	24.9661	24.752	23.1942	Eukaryotic translation initiation factor 2 subunit 2	Eif2s2	_(ac)S(ph)GDEM(ox)IFDPTM(ox)SK_	Acetyl (Protein N-term),2 Oxidation (M),Phospho (STY)	2.64e-10	2.64e-10	0.223698	24.3041	0.126491	0.290126
SGDEMIFDPTMSK	Eukaryotic translation initiation factor 2 subunit 2	Eif2s2	_(ac)S(ph)GDEMIFDPTMSK_	Acetyl (Protein N-term),Phospho (STY)	2.64e-10	6.83e-07	0.00302648	0.474358	0.193709	24.9661	24.752	23.1942	Eukaryotic translation initiation factor 2 subunit 2	Eif2s2	_(ac)S(ph)GDEM(ox)IFDPTM(ox)SK_	Acetyl (Protein N-term),2 Oxidation (M),Phospho (STY)	2.64e-10	2.64e-10	0.223698	24.3041	0.126491	0.290126
SQSSDTEQPSPTSGGGK	Eukaryotic translation initiation factor 4B	Eif4b	_SQSSDTEQPS(ph)PTSGGGK_	Phospho (STY)	3.55e-40	3.55e-40	-0.0298237	0.214125	0.972325	21.8366	17.2379	16.6901	Eukaryotic translation initiation factor 4B	Eif4b	_SQSSDTEQPS(ph)PTSGGGK_	Phospho (STY)	3.55e-40	3.55e-40	0.385542	18.5882	0.127054	0.290126
SQSSDTEQPSPTSGGGK	Eukaryotic translation initiation factor 4B	Eif4b	_SQSS(ph)DTEQPSPTSGGGK_	Phospho (STY)	3.55e-40	1.08e-21	-0.0298237	0.214125	0.972325	21.8366	17.2379	16.6901	Eukaryotic translation initiation factor 4B	Eif4b	_SQSSDTEQPS(ph)PTSGGGK_	Phospho (STY)	3.55e-40	3.55e-40	0.385542	18.5882	0.127054	0.290126
SQSSDTEQPSPTSGGGK	Eukaryotic translation initiation factor 4B	Eif4b	_SQS(ph)SDTEQPSPTSGGGK_	Phospho (STY)	3.55e-40	1.14e-39	-0.0298237	0.214125	0.972325	21.8366	17.2379	16.6901	Eukaryotic translation initiation factor 4B	Eif4b	_SQSSDTEQPS(ph)PTSGGGK_	Phospho (STY)	3.55e-40	3.55e-40	0.385542	18.5882	0.127054	0.290126
LVSAAASPSLIR	Lamina-associated polypeptide 2, isoforms alpha/zeta	Tmpo	_LVSAAAS(ph)PSLIR_	Phospho (STY)	4.21e-15	4.21e-15	0.0475384	0.117163	0.921284	24.0438	22.3553	19.3466	Lamina-associated polypeptide 2, isoforms alpha/zeta	Tmpo	_LVSAAAS(ph)PSLIR_	Phospho (STY)	4.21e-15	4.21e-15	0.361995	21.9152	0.12775	0.290807
SEASSSPPVVTSSSHSR	Transcription factor SOX-2	Sox2	_SEASSS(ph)PPVVTSSSHSR_	Phospho (STY)	5.02e-22	5.02e-22	-0.115004	0.599699	0.391548	25.7753	25.6895	23.0422	Transcription factor SOX-2	Sox2	_SEASSS(ph)PPVVTSSSHSR_	Phospho (STY)	5.02e-22	5.02e-22	0.292081	24.8357	0.12789	0.290807
SEASSSPPVVTSSSHSR	Transcription factor SOX-2	Sox2	_SEASS(ph)SPPVVTSSSHSR_	Phospho (STY)	5.02e-22	1.42e-07	-0.115004	0.599699	0.391548	25.7753	25.6895	23.0422	Transcription factor SOX-2	Sox2	_SEASSS(ph)PPVVTSSSHSR_	Phospho (STY)	5.02e-22	5.02e-22	0.292081	24.8357	0.12789	0.290807
TQGSSMSVVDLESDVKDSVPASPGVPAADFPAETEQSKPSK	DNA topoisomerase 2-alpha	Top2a	_TQGSSM(ox)SVVDLESDVKDSVPAS(ph)PGVPAADFPAETEQSKPSK_	Oxidation (M),Phospho (STY)	0.034013	0.034013	-0.0963755	-0.103596	-0.350559	24.8779	24.8376	19.7113	DNA topoisomerase 2-alpha	Top2a	_TQGSSM(ox)SVVDLESDVKDSVPAS(ph)PGVPAADFPAETEQSKPSK_	Oxidation (M),Phospho (STY)	0.034013	0.034013	-0.18351	23.1423	0.127544	0.290807
GRLSPVPVPR	RNA-binding protein Raly	Raly	_GRLS(ph)PVPVPR_	Phospho (STY)	4.59e-05	4.59e-05	-0.0808049	-0.219354	-0.187362	29.2484	28.4382	26.7513	RNA-binding protein Raly	Raly	_GRLS(ph)PVPVPR_	Phospho (STY)	4.59e-05	4.59e-05	-0.162507	28.146	0.128387	0.291526
TAAGPGAAPSPGR	PHD finger protein 10	Phf10	_(ac)TAAGPGAAPS(ph)PGR_	Acetyl (Protein N-term),Phospho (STY)	0.011316	0.011316	0.00733905	0.158596	0.754717	26.9422	24.6585	23.2121	PHD finger protein 10	Phf10	_(ac)TAAGPGAAPS(ph)PGR_	Acetyl (Protein N-term),Phospho (STY)	0.011316	0.011316	0.306884	24.9376	0.128923	0.292335
TRSPDVISSASTALSQDIPEIASEALSR	Enhancer of mRNA-decapping protein 4	Edc4	_T(ph)RSPDVISSASTALSQDIPEIASEALSR_	Phospho (STY)	8.12e-33	6.04e-31	-0.237303	-0.00546372	-0.326715	26.3014	27.157	24.4173	Enhancer of mRNA-decapping protein 4	Edc4	_T(ph)RSPDVISSASTALSQDIPEIASEALSR_	Phospho (STY)	8.12e-33	6.04e-31	-0.189827	25.9586	0.130082	0.29455
TRSPDVISSASTALSQDIPEIASEALSR	Enhancer of mRNA-decapping protein 4	Edc4	_TRS(ph)PDVISSASTALSQDIPEIASEALSR_	Phospho (STY)	8.12e-33	6.74e-20	-0.237303	-0.00546372	-0.326715	26.3014	27.157	24.4173	Enhancer of mRNA-decapping protein 4	Edc4	_T(ph)RSPDVISSASTALSQDIPEIASEALSR_	Phospho (STY)	8.12e-33	6.04e-31	-0.189827	25.9586	0.130082	0.29455
TRSPDVISSASTALSQDIPEIASEALSR	Enhancer of mRNA-decapping protein 4	Edc4	_TRSPDVISSAS(ph)TALSQDIPEIASEALSR_	Phospho (STY)	8.12e-33	8.12e-33	-0.237303	-0.00546372	-0.326715	26.3014	27.157	24.4173	Enhancer of mRNA-decapping protein 4	Edc4	_T(ph)RSPDVISSASTALSQDIPEIASEALSR_	Phospho (STY)	8.12e-33	6.04e-31	-0.189827	25.9586	0.130082	0.29455
TRSPDVISSASTALSQDIPEIASEALSR	Enhancer of mRNA-decapping protein 4	Edc4	_TRSPDVIS(ph)SASTALSQDIPEIASEALSR_	Phospho (STY)	8.12e-33	5.42e-09	-0.237303	-0.00546372	-0.326715	26.3014	27.157	24.4173	Enhancer of mRNA-decapping protein 4	Edc4	_T(ph)RSPDVISSASTALSQDIPEIASEALSR_	Phospho (STY)	8.12e-33	6.04e-31	-0.189827	25.9586	0.130082	0.29455
SLSPLSGTTDTKAESPAGR	Apoptotic chromatin condensation inducer in the nucleus	Acin1	_SLS(ph)PLSGTTDTKAES(ph)PAGR_	2 Phospho (STY)	4.17e-41	1.49e-15	0.0792928	0.102994	0.406319	27.5708	27.896	25.0221	Apoptotic chromatin condensation inducer in the nucleus	Acin1	_SLS(ph)PLSGTTDTKAES(ph)PAGR_	2 Phospho (STY)	4.17e-41	1.49e-15	0.196202	26.8296	0.130516	0.29512
SLSPLSGTTDTKAESPAGR	Apoptotic chromatin condensation inducer in the nucleus	Acin1	_SLS(ph)PLSGTTDTKAESPAGR_	Phospho (STY)	4.17e-41	4.17e-41	0.0792928	0.102994	0.406319	27.5708	27.896	25.0221	Apoptotic chromatin condensation inducer in the nucleus	Acin1	_SLS(ph)PLSGTTDTKAES(ph)PAGR_	2 Phospho (STY)	4.17e-41	1.49e-15	0.196202	26.8296	0.130516	0.29512
SLSPLSGTTDTKAESPAGR	Apoptotic chromatin condensation inducer in the nucleus	Acin1	_S(ph)LSPLSGTTDTKAESPAGR_	Phospho (STY)	4.17e-41	0.018553	0.0792928	0.102994	0.406319	27.5708	27.896	25.0221	Apoptotic chromatin condensation inducer in the nucleus	Acin1	_SLS(ph)PLSGTTDTKAES(ph)PAGR_	2 Phospho (STY)	4.17e-41	1.49e-15	0.196202	26.8296	0.130516	0.29512
IEKIGEGTYGVVYKGR	Cyclin-dependent kinase 1	Cdk1	_IEKIGEGT(ph)Y(ph)GVVYKGR_	2 Phospho (STY)	0.0021539	0.0021539	0.156267	0.1121	0.199374	23.4699	24.0528	21.2884	Cyclin-dependent kinase 1	Cdk1	_IEKIGEGT(ph)Y(ph)GVVYKGR_	2 Phospho (STY)	0.0021539	0.0021539	0.155914	22.937	0.131969	0.297718
VASPSQGQVGSSSPK	Plakophilin-4	Pkp4	_VASPSQGQVGSSS(ph)PK_	Phospho (STY)	3.72e-29	3.72e-29	-0.165224	-0.127211	-0.169388	25.319	24.1033	22.1918	Plakophilin-4	Pkp4	_VASPSQGQVGSSS(ph)PK_	Phospho (STY)	3.72e-29	3.72e-29	-0.153941	23.8713	0.132033	0.297718
VASPSQGQVGSSSPK	Plakophilin-4	Pkp4	_VAS(ph)PSQGQVGSSS(ph)PK_	2 Phospho (STY)	3.72e-29	0.00054503	-0.165224	-0.127211	-0.169388	25.319	24.1033	22.1918	Plakophilin-4	Pkp4	_VASPSQGQVGSSS(ph)PK_	Phospho (STY)	3.72e-29	3.72e-29	-0.153941	23.8713	0.132033	0.297718
VTVSRASSSRSVR	Lamin-B1	Lmnb1	_VTVSRASS(ph)S(ph)RSVR_	2 Phospho (STY)	0.021379	0.033342	0.428786	0.32964	-0.0659742	22.2561	22.3994	20.5487	Lamin-B1	Lmnb1	_VTVSRASS(ph)S(ph)RSVR_	2 Phospho (STY)	0.021379	0.033342	0.230817	21.7347	0.133109	0.299728
VTVSRASSSRSVR	Lamin-B1	Lmnb1	_VTVSRAS(ph)S(ph)SRSVR_	2 Phospho (STY)	0.021379	0.021379	0.428786	0.32964	-0.0659742	22.2561	22.3994	20.5487	Lamin-B1	Lmnb1	_VTVSRASS(ph)S(ph)RSVR_	2 Phospho (STY)	0.021379	0.033342	0.230817	21.7347	0.133109	0.299728
TATSSPASTPLSPMRLPATTPK	Ribosomal RNA processing protein 1 homolog B	Rrp1b	_TATSSPASTPLS(ph)PM(ox)RLPATTPK_	Oxidation (M),Phospho (STY)	7.68e-05	7.68e-05	0.231064	0.178619	0.0738202	26.8647	26.8951	24.4087	Ribosomal RNA processing protein 1 homolog B	Rrp1b	_TATSSPASTPLS(ph)PM(ox)RLPATTPK_	Oxidation (M),Phospho (STY)	7.68e-05	7.68e-05	0.161168	26.0561	0.133842	0.300959
AASPPASASDLIEQQQKR	Protein FAM40A	Fam40a	_AAS(ph)PPASASDLIEQQQKR_	Phospho (STY)	0.02755	0.02755	-0.181869	-0.0790055	-0.216334	24.3911	24.6724	22.8978	Protein FAM40A	Fam40a	_AAS(ph)PPASASDLIEQQQKR_	Phospho (STY)	0.02755	0.02755	-0.15907	23.9871	0.13447	0.301316
NGLSQPSEEEADIPKPK	Nucleolar RNA helicase 2	Ddx21	_NGLSQPS(ph)EEEADIPKPK_	Phospho (STY)	4.7e-21	4.7e-21	0.258338	-0.0297059	0.399116	25.0677	25.1733	22.0697	Nucleolar RNA helicase 2	Ddx21	_NGLSQPS(ph)EEEADIPKPK_	Phospho (STY)	4.7e-21	4.7e-21	0.20925	24.1036	0.134559	0.301316
QTELFAHFIQPAAQKTPTSPLK	SWI/SNF-related matrix-associated actin-dependent regulator of chromatin subfamily A member 5	Smarca5	_QTELFAHFIQPAAQKT(ph)PTS(ph)PLK_	2 Phospho (STY)	2.96e-07	2.09e-06	-0.201261	0.0333701	-0.728311	23.8773	24.5598	19.7003	SWI/SNF-related matrix-associated actin-dependent regulator of chromatin subfamily A member 5	Smarca5	_QTELFAHFIQPAAQKT(ph)PTS(ph)PLK_	2 Phospho (STY)	2.96e-07	2.09e-06	-0.298734	22.7125	0.134194	0.301316
QTELFAHFIQPAAQKTPTSPLK	SWI/SNF-related matrix-associated actin-dependent regulator of chromatin subfamily A member 5	Smarca5	_QTELFAHFIQPAAQKT(ph)PT(ph)SPLK_	2 Phospho (STY)	2.96e-07	2.96e-07	-0.201261	0.0333701	-0.728311	23.8773	24.5598	19.7003	SWI/SNF-related matrix-associated actin-dependent regulator of chromatin subfamily A member 5	Smarca5	_QTELFAHFIQPAAQKT(ph)PTS(ph)PLK_	2 Phospho (STY)	2.96e-07	2.09e-06	-0.298734	22.7125	0.134194	0.301316
ASAPATPLSPTR	Lamin-B1	Lmnb1	_ASAPAT(ph)PLS(ph)PTR_	2 Phospho (STY)	1.57e-17	2.61e-11	0.0375931	0.19131	0.289244	28.0626	27.5949	24.4761	Lamin-B1	Lmnb1	_ASAPAT(ph)PLS(ph)PTR_	2 Phospho (STY)	1.57e-17	2.61e-11	0.172716	26.7112	0.135692	0.301352
ASAPATPLSPTR	Lamin-B1	Lmnb1	_ASAPAT(ph)PLSPTR_	Phospho (STY)	1.57e-17	1.57e-17	0.0375931	0.19131	0.289244	28.0626	27.5949	24.4761	Lamin-B1	Lmnb1	_ASAPAT(ph)PLS(ph)PTR_	2 Phospho (STY)	1.57e-17	2.61e-11	0.172716	26.7112	0.135692	0.301352
ASAPATPLSPTR	Lamin-B1	Lmnb1	_ASAPATPLS(ph)PTR_	Phospho (STY)	1.57e-17	0.0013464	0.0375931	0.19131	0.289244	28.0626	27.5949	24.4761	Lamin-B1	Lmnb1	_ASAPAT(ph)PLS(ph)PTR_	2 Phospho (STY)	1.57e-17	2.61e-11	0.172716	26.7112	0.135692	0.301352
ELGNIHETSQDLSPEKASSK	Disks large-associated protein 5	Dlgap5	_ELGNIHETSQDLS(ph)PEKASSK_	Phospho (STY)	3.35e-12	3.35e-12	-0.0967149	-0.175582	-0.193701	26.5436	24.771	23.3793	Disks large-associated protein 5	Dlgap5	_ELGNIHETSQDLS(ph)PEKASSK_	Phospho (STY)	3.35e-12	3.35e-12	-0.155333	24.898	0.135198	0.301352
IGPLGLSPK	60S ribosomal protein L12	Rpl12	_IGPLGLS(ph)PK_	Phospho (STY)	0.00012887	0.00012887	0.382169	1.06419	-0.156209	25.6379	26.6029	22.5828	60S ribosomal protein L12	Rpl12	_IGPLGLS(ph)PK_	Phospho (STY)	0.00012887	0.00012887	0.430051	24.9412	0.134781	0.301352
[truncated: 2,910 more rows]
