# Supplementary material for: Negative feedback via RSK modulates Erk‐dependent progression from naïve pluripotency
Source: EMBO Rep. 2018 Jun 12;19(8):e45642. doi: 10.15252/embr.201745642 (PMC6073214; doi:10.15252/embr.201745642)
Supplement: Supplementary file 4 — Table EV1 [file EMBR-19-e45642-s004.xlsx]

## Sheet: Sheet1
Table EV1. Summary of the DNA sequencing of candidate RSK knockout clones.
Genotyping (third exon of each gene was targeted)
RSK1*23 mutant	Rps6ka1 (RSK1) locus	No PCR amplicon
	Rps6ka2 (RSK3) locus	deletion of 10 bp causes frameshift with premature termination
		insertion of 1 bp causes frameshift with premature termination
	Rps6ka3 (RSK2)locus	deletion of 14 bp causes frameshift with premature termination
	Rps6ka6 (RSK4)locus	no mutation
RSK3*4 mutant	Rps6ka1 (RSK1) locus	no mutation
	Rps6ka2 (RSK3) locus	No PCR amplicon
	Rps6ka3 (RSK2) locus	no mutation
	Rps6ka6 (RSK4) locus	deletion of 3 bp
		deletion of 20 bp causes frameshift with premature termination
RSK13 mutant	Rps6ka1 (RSK1) locus	insertion of 1 bp causes frameshift with premature termination
		deletion of 1 bp causes frameshift with premature termination
	Rps6ka2 (RSK3) locus	deletion of 7 bp causes frameshift with premature termination
		deletion of 3 bp
	Rps6ka3 (RSK2) locus	no mutation
	Rps6ka6 (RSK4) locus	deletion of 3 bp
RSK134* mutant	Rps6ka1 (RSK1) locus	deletion of 5 bp causes frameshift with premature termination
	Rps6ka2 (RSK3) locus	insertion of 1 bp causes frameshift with premature termination
	Rps6ka3 (RSK2) locus	deletion of 9 bp
	Rps6ka6 (RSK4) locus	deletion of 136 bp causes frameshift with premature termination
Summary of genotyping sequence results
	Rps6ka1 (RSK1) locus
WT	GCCTTCTCAGGTCTTCCTGGTA-CGCAAGGTCACCCGGCCTGACAGTGGGCACTTGTATGCCAT
RSK1*23 allele 1	No amplification
RSK1*23 allele 2	No amplification
RSK3*4 allele 1	GCCTTCTCAGGTCTTCCTGGTA-CGCAAGGTCACCCGGCCTGACAGTGGGCACTTGTATGCCAT
RSK3*4 allele 2	GCCTTCTCAGGTCTTCCTGGTA-CGCAAGGTCACCCGGCCTGACAGTGGGCACTTGTATGCCAT
RSK13 allele 1	GCCTTCTCAGGTCTTCCTGGTAACGCAAGGTCACCCGGCCTGACAGTGGGCACTTGTATGCCAT
RSK13 allele 2	GCCTTCTCAGGTCTTCCTGGT--CGCAAGGTCACCCGGCCTGACAGTGGGCACTTGTATGCCAT
RSK134* allele 1	GCCTTCTCAGGTCTTCCTGGT-----AGGTCACCCGGCCTGACAGTGGGCACTTGTATGCCATG
RSK134* allele 2	GCCTTCTCAGGTCTTCCTGGTA-CGCAAGGTCACCCGGCCTGACAGTGGGCACTTGTATGCCAT
	Rps6ka3 (RSK2) locus
WT	GCAAACAACTATGACTTACCTTTCCAAATGATCCCTGCCCTAATACTTTTAAAAGTTCAAACTGGGAAGG
RSK1*23 allele 1	GCAAACAACTATGACTTACCTT--------------GCCCTAATACTTTTAAAAGTTCAAACTGGGAAGG
RSK1*23 allele 2	GCAAACAACTATGACTTACCTTTCCAAATGATCCCTGCCCTAATACTTTTAAAAGTTCAAACTGGGAAGG
RSK3*4 allele 1	GCAAACAACTATGACTTACCTTTCCAAATGATCCCTGCCCTAATACTTTTAAAAGTTCAAACTGGGAAGG
RSK3*4 allele 2	GCAAACAACTATGACTTACCTTTCCAAATGATCCCTGCCCTAATACTTTTAAAAGTTCAAACTGGGAAGG
RSK13 allele 1	GCAAACAACTATGACTTACCTTTCCAAATGATCCCTGCCCTAATACTTTTAAAAGTTCAAACTGGGAAGG
RSK13 allele 2	GCAAACAACTATGACTTACCTTTCCAAATGATCCCTGCCCTAATACTTTTAAAAGTTCAAACTGGGAAGG
RSK134* allele 1	GCAAACAACTATGACTTACCTTTCC---------CTGCCCTAATACTTTTAAAAGTTCAAACTGGGAAGG
RSK134* allele 2	GCAAACAACTATGACTTACCTTTCCAAATGATCCCTGCCCTAATACTTTTAAAAGTTCAAACTGGGAAGG
	Rps6ka2 (RSK3) locus
WT	GGTGAGGAAGGTTACAGGATCAGACGCTGGTCAGCTCTACGCCA-TGAAGGTCCTGAAGAAAGCCACCTTGAA
RSK1*23 allele 1	GGTGAGGAAGGTTACAGGATCAGACGCTGGTCAGCTCTACGCCACTGAAGGTCCTGAAGAAAGCCACCTTGAA
RSK1*23 allele 2	GGTGAGGAAGGTTACAGGATCAGACGCTGGTCAGCTCTACGCC-----------TGAAGAAAGCCACCTTGAA
RSK3*4 allele 1	No amplification
RSK3*4 allele 2	No amplification
RSK13 allele 1	GGTGAGGAAGGTTACAGGATCAGACGCTGGTCAGCTCTACG--------GGTCCTGAAGAAAGCCACCTTGAA
RSK13 allele 2	-------------------------------------------------GGTCCTGAAGAAAGCCACCTTGAA
RSK134* allele 1	No amplification
RSK134* allele 2	GGTGAGGAAGGTTACAGGATCAGACGCTGGTCAGCTCTACGCCATTGAAGGTCCTGAAGAAAGCCACCTTGAA
	Rps6ka6 (RSK4) locus
WT	GTCCCAGGGATCCTCCACAGGGGCGAACGGTAGCATCGCCGCTTCAGGGGCTCTCGAGAAGAAGCTGCCTGGCC
RSK1*23 allele 1	GTCCCAGGGATCCTCCACAGGGGCGAACGGTAGCATCGCCGCTTCAGGGGCTCTCGAGAAGAAGCTGCCTGGCC
RSK1*23 allele 2	GTCCCAGGGATCCTCCACAGGGGCGAACGGTAGCATCGCCGCTTCAGGGGCTCTCGAGAAGAAGCTGCCTGGCC
RSK3*4 allele 1	GTCCCAGGGATCCTCCACAGGGGCGAACGGTAGCATCGCCGC---AGGGGCTCTCGAGAAGAAGCTGCCTGGCC
RSK3*4 allele 2	GTCCCAGGGATCCTCCACAGGGGCGAACGG--------------------CTCTCGAGAAGAAGCTGCCTGGCC
RSK13 allele 1	GTCCCAGGGATCCTCCACAGGGGCGAACGGTAGCATCGCCGC---AGGGGCTCTCGAGAAGAAGCTGCCTGGCC
RSK13 allele 2	GTCCCAGGGATCCTCCACAGGGGCGAACGGTAGCATCGCCGCTTCAGGGGCTCTCGAGAAGAAGCTGCCTGGCC
RSK134* allele 1	No Amplification
RSK134* allele 2	136 bp deletion
