# Supplementary material for: Negative feedback via RSK modulates Erk‐dependent progression from naïve pluripotency
Source: EMBO Rep. 2018 Jun 12;19(8):e45642. doi: 10.15252/embr.201745642 (PMC6073214; doi:10.15252/embr.201745642)
Supplement: Supplementary file 5 — Table EV2 [file EMBR-19-e45642-s005.xlsx]

## Sheet: Sheet1
Table EV2: List of primers and probes used in this study.
siRNAs
AllStars Negative Control siRNA 1027280
GFP-22 siRNA 1022064
Rps6ka1 (RSK1): FlexiTube GeneSolution GS20111
Rps6ka2 (RSK3): FlexiTube GeneSolution GS20112
Rps6ka3 (RSK2): FlexiTube GeneSolution GS110651
Rps6ka6 (RSK4): FlexiTube GeneSolution GS67071
Primers	Forward Primer	Reverse Primer
cloning
Rps6ka1 (RSK1)	caccATGCCGCTCGCCCAGCTCAAGGA	aatctcgagTCACAGGGTGGTGGATGGCAGC
RSK mutant colony screen;primers highlighted in red were used for RSK mutant genotyping
Rps6ka1 (RSK1)	CCGGGTGACCTTGCGTA	TGTCTGAGGTGGAATGTCAGGGGTTA
	TACTTGGCTTTAGAGGAGGGGGAAGG
Rps6ka2 (RSK3)	TGAAGGTCCTGAAGAAAGCCAC	CCACATGGTCCCTGCAACAGAACATA
	AACTTATACTCAGCCCAGCTCCTCCA
Rps6ka3 (RSK2)	CTTTTAAAAGTATTAGGGCAGGGATCA	TCCTTAGGACTTGGGAGACTGAAGCA
	TCATTCTGGGCTAACAATGGGTTGTCT
Rps6ka6 (RSK4)	GAGCTCCCTGTCCTGACCCCTTTC	TTCTTCTCGAGAGCCCCTGA
		AGTTCGTCTTCTCTTTCTGCAACCCC
qPCR			UPL probe #
Actb	ctaaggccaaccgtgaaaag	accagaggcatacagggaca	64
Dusp4	gtacctcccagcaccaatga	gaggaaagggaggatttcca	17
Dusp6	tggtggagagtcggtcct	tggaacttactgaagccacctt	66
Egr1	cctatgagcacctgaccaca	tcgtttggctgggataactc	22
Etv4	cagacttcgcctacgactca	gccataacccatcactccat	80
Gata4	ggaagacaccccaatctcg	catggccccacaattgac	13
Gata6	ggtctctacagcaagatgaatgg	ggtctctacagcaagatgaatgg	40
Rps6ka1 (RSK1)	ggagaatggccagacttcag	ttgacgtggtgtgtgatgg	41
Rps6ka2 (RSK3)	cgtgtgatgtctggagcttg	tggcaaacggagtgaacc	27
Rps6ka3 (RSK2)	caaattttgttgcaccagagg	aaggaggacgccaagactc	18
Rps6ka6 (RSK4)	gcaacgggaggttctcttt	gtgggtccatgtgaagcata	31
Spry2	gagaggggttggtgcaaag	ctccatcaggtcttggcagt	3
Srf	cagtggggaaaccaagga	gtagaggtgctgggtgctg	10
gRNAs
Rps6ka1 (RSK1)	gccgggtgaccttgcgtacc
Rps6ka2 (RSK3)	tggtcagctctacgccatga
Rps6ka3 (RSK2)	gtattagggcagggatcatt
Rps6ka6 (RSK4)	aacggtagcatcgccgcttc
