# Supplementary material for: Negative feedback via RSK modulates Erk‐dependent progression from naïve pluripotency
Source: EMBO Rep. 2018 Jun 12;19(8):e45642. doi: 10.15252/embr.201745642 (PMC6073214; doi:10.15252/embr.201745642)
Supplement: Supplementary file 6 — Table EV3 [file EMBR-19-e45642-s006.xlsx]

## Sheet: Sheet1
Table EV3 - Summary of RSK knockout clones genotype.
Genotype	RSK1 status	RSK2 status	RSK3 status	RSK4 status
RSK1*23	No PCR amplicon; protein absent	One allele mutated with premature termination; protein present	Both alleles mutated with predicted premature termination but mRNA levels intact	no mutation
RSK3*4	No mutation	No mutation	No PCR amplicon	Both alleles mutated but one carries a 3 base pair deletion. Protein present
RSK13	Both alleles mutated with predicted premature termination but protein present	No mutation	Both alleles mutated but one carries a 3 base pair deletion	One allele mutated but 3 base pairs deleted
RSK134*	One allele mutated with premature termination; protein present	One allele mutated but 9 base pairs deleted; protein present	One allele mutated with premature termination	Only one allele detected carrying large deletion; no protein detected.
