# Supplementary material for: Negative feedback via RSK modulates Erk‐dependent progression from naïve pluripotency
Source: EMBO Rep. 2018 Jun 12;19(8):e45642. doi: 10.15252/embr.201745642 (PMC6073214; doi:10.15252/embr.201745642)
Supplement: Supplementary file 7 — Source Data for Expanded View [file EMBR-19-e45642-s011.zip]

Archive with 1 entries (1 files):
- embr201745642-sup-0011-SDataFigEV2.pdf
